# Supplementary material for: Porphyromonas gingivalis Uses Specific Domain Rearrangements and Allelic Exchange to Generate Diversity in Surface Virulence Factors
Source: Front Microbiol. 2017 Jan 26;8:48. doi: 10.3389/fmicb.2017.00048 (PMC5266723; doi:10.3389/fmicb.2017.00048)
Supplement: Supplementary file 2 [file DataSheet1.XLSX]

## Sheet: Sheet1
			Data Set S1. Protein coding gene clusters found across 21 strains of P. gingivalis and 1 strain of P. gulae. Gene clusters were determined using the eCAMBER program, based on nucleotide identity. Cluster type “anchor” referes to genes that only occur once per genome, and “non-anchor” referes to paralogs. Cluster multigene count refers to how many times the gene occurred across all 22 genomes, and…					Gene coordinates and strand
Cluster Id	Cluster gene name	Representative Locus_tag	Product	Representative length	Cluster type	Cluster multigene count	Cluster strain count	W83	33277	TDC60	SJD2	11A	13_1	15_9	3A1	3_3	49417	7BTORR	84_3	A7A1_28	AFR5B1	F0185	F0566	F0568	F0569	F0570	W4087	YH522	Pgul	Gene cluster frequency (P. gulae strain ignored for determination of gene frequencies)
332	dnaA	PG0001	chromosomal replication initiation protein	1421	ANCHOR	22	22	PG0001.1.1422.+	Pgi_ATCC33277_00001.1.1422.+	Pgi_TDC60_00001.1.1422.+	Pgi_SJD2_00106.113618.115039.+	Pgi_11A_00202.33215.34636.+.gnl|VLSCI|Pgi_11A_contig000008	Pgi_13_1_01761.49672.48251.-.gnl|VLSCI|Pgi_13_1_contig000056	Pgi_5_9_01756.56461.55040.-.gnl|VLSCI|Pgi_5_9_contig000061	Pgi_3A1_00439.8898.10319.+.gnl|VLSCI|Pgi_3A1_contig000016	Pgi_3_3_00529.54018.55439.+.gnl|VLSCI|Pgi_3_3_contig000021	Pgi_49417_01295.8265.9686.+.gnl|VLSCI|Pgi_49417_contig000043	Pgi_7BTORR_00320.32825.31404.-.gnl|VLSCI|Pgi_7BTORR_contig000019	Pgi_84_3_01423.33928.32507.-.gnl|VLSCI|Pgi_84_3_contig000040	Pgi_A7A1_28_01639.221980.220559.-.gnl|VLSCI|Pgi_A7A1_28_contig000021	Pgi_AFR5B_1_00305.560.1981.+.gnl|VLSCI|Pgi_AFR5B_1_contig000012	Pgi_F0185_01151.8471.9892.+.gnl|VLSCI|Pgi_F0185_contig000085	Pgi_F0566_01311.15328.13907.-.gnl|VLSCI|Pgi_F0566_contig000111	Pgi_F0568_01876.6752.5331.-.gnl|VLSCI|Pgi_F0568_contig000144	Pgi_F0569_00450.3843.2422.-.gnl|VLSCI|Pgi_F0569_contig000022	Pgi_F0570_01255.8033.9454.+.gnl|VLSCI|Pgi_F0570_contig000095	Pgi_W4087_01183.32792.31371.-.gnl|VLSCI|Pgi_W4087_contig000078	Pgi_YH522_00416.41529.42950.+.gnl|VLSCI|Pgi_YH522_contig000013	Pgu_DSM15663_01517.24605.26026.+.gnl|VLSCI|Pgu_DSM15663_contig000065	high-frequency
2071		PG0002	hexapeptide transferase	572	ANCHOR	22	22	PG0002.1435.2007.+	Pgi_ATCC33277_00002.1435.2007.+	Pgi_TDC60_00002.1435.2007.+	Pgi_SJD2_00107.115052.115624.+	Pgi_11A_00203.34649.35221.+.gnl|VLSCI|Pgi_11A_contig000008	Pgi_13_1_01760.48238.47666.-.gnl|VLSCI|Pgi_13_1_contig000056	Pgi_5_9_01755.55027.54455.-.gnl|VLSCI|Pgi_5_9_contig000061	Pgi_3A1_00440.10332.10904.+.gnl|VLSCI|Pgi_3A1_contig000016	Pgi_3_3_00530.55452.56024.+.gnl|VLSCI|Pgi_3_3_contig000021	Pgi_49417_01296.9699.10271.+.gnl|VLSCI|Pgi_49417_contig000043	Pgi_7BTORR_00319.31391.30819.-.gnl|VLSCI|Pgi_7BTORR_contig000019	Pgi_84_3_01422.32494.31922.-.gnl|VLSCI|Pgi_84_3_contig000040	Pgi_A7A1_28_01638.220546.219974.-.gnl|VLSCI|Pgi_A7A1_28_contig000021	Pgi_AFR5B_1_00306.1994.2566.+.gnl|VLSCI|Pgi_AFR5B_1_contig000012	Pgi_F0185_01152.9905.10477.+.gnl|VLSCI|Pgi_F0185_contig000085	Pgi_F0566_01310.13894.13322.-.gnl|VLSCI|Pgi_F0566_contig000111	Pgi_F0568_01875.5318.4746.-.gnl|VLSCI|Pgi_F0568_contig000144	Pgi_F0569_00449.2409.1837.-.gnl|VLSCI|Pgi_F0569_contig000022	Pgi_F0570_01256.9467.10039.+.gnl|VLSCI|Pgi_F0570_contig000095	Pgi_W4087_01182.31358.30786.-.gnl|VLSCI|Pgi_W4087_contig000078	Pgi_YH522_00417.42963.43535.+.gnl|VLSCI|Pgi_YH522_contig000013	Pgu_DSM15663_01518.26040.26612.+.gnl|VLSCI|Pgu_DSM15663_contig000065	high-frequency
18		PG0003	hypothetical protein	1019	ANCHOR	22	22	PG0003.3028.2009.-	Pgi_ATCC33277_00003.3028.2009.-	Pgi_TDC60_00003.3028.2009.-	Pgi_SJD2_00108.116645.115626.-	Pgi_11A_00204.36242.35223.-.gnl|VLSCI|Pgi_11A_contig000008	Pgi_13_1_01759.46645.47664.+.gnl|VLSCI|Pgi_13_1_contig000056	Pgi_5_9_01754.53434.54453.+.gnl|VLSCI|Pgi_5_9_contig000061	Pgi_3A1_00441.11925.10906.-.gnl|VLSCI|Pgi_3A1_contig000016	Pgi_3_3_00531.57045.56026.-.gnl|VLSCI|Pgi_3_3_contig000021	Pgi_49417_01297.11292.10273.-.gnl|VLSCI|Pgi_49417_contig000043	Pgi_7BTORR_00318.29798.30817.+.gnl|VLSCI|Pgi_7BTORR_contig000019	Pgi_84_3_01421.30901.31920.+.gnl|VLSCI|Pgi_84_3_contig000040	Pgi_A7A1_28_01637.218953.219972.+.gnl|VLSCI|Pgi_A7A1_28_contig000021	Pgi_AFR5B_1_00307.3587.2568.-.gnl|VLSCI|Pgi_AFR5B_1_contig000012	Pgi_F0185_01153.11498.10479.-.gnl|VLSCI|Pgi_F0185_contig000085	Pgi_F0566_01309.12301.13320.+.gnl|VLSCI|Pgi_F0566_contig000111	Pgi_F0568_01874.3725.4744.+.gnl|VLSCI|Pgi_F0568_contig000144	Pgi_F0569_00448.816.1835.+.gnl|VLSCI|Pgi_F0569_contig000022	Pgi_F0570_01257.11060.10041.-.gnl|VLSCI|Pgi_F0570_contig000095	Pgi_W4087_01181.29765.30784.+.gnl|VLSCI|Pgi_W4087_contig000078	Pgi_YH522_00418.44556.43537.-.gnl|VLSCI|Pgi_YH522_contig000013	Pgu_DSM15663_01519.27633.26614.-.gnl|VLSCI|Pgu_DSM15663_contig000065	high-frequency
752		PG0004	NAD-dependent deacetylase	704	ANCHOR	22	22	PG0004.3108.3812.+	Pgi_ATCC33277_00004.3108.3812.+	Pgi_TDC60_00004.3108.3815.+	Pgi_SJD2_00109.116725.117432.+	Pgi_11A_00205.36322.37026.+.gnl|VLSCI|Pgi_11A_contig000008	Pgi_13_1_01758.46565.45861.-.gnl|VLSCI|Pgi_13_1_contig000056	Pgi_5_9_01753.53354.52650.-.gnl|VLSCI|Pgi_5_9_contig000061	Pgi_3A1_00442.12005.12709.+.gnl|VLSCI|Pgi_3A1_contig000016	Pgi_3_3_00532.57125.57829.+.gnl|VLSCI|Pgi_3_3_contig000021	Pgi_49417_01298.11372.12076.+.gnl|VLSCI|Pgi_49417_contig000043	Pgi_7BTORR_00317.29718.29011.-.gnl|VLSCI|Pgi_7BTORR_contig000019	Pgi_84_3_01420.30821.30117.-.gnl|VLSCI|Pgi_84_3_contig000040	Pgi_A7A1_28_01636.218873.218169.-.gnl|VLSCI|Pgi_A7A1_28_contig000021	Pgi_AFR5B_1_00308.3667.4371.+.gnl|VLSCI|Pgi_AFR5B_1_contig000012	Pgi_F0185_01154.11578.12282.+.gnl|VLSCI|Pgi_F0185_contig000085	Pgi_F0566_01308.12221.11517.-.gnl|VLSCI|Pgi_F0566_contig000111	Pgi_F0568_01873.3645.2938.-.gnl|VLSCI|Pgi_F0568_contig000144	Pgi_F0569_00447.736.32.-.gnl|VLSCI|Pgi_F0569_contig000022	Pgi_F0570_01258.11140.11844.+.gnl|VLSCI|Pgi_F0570_contig000095	Pgi_W4087_01180.29685.28978.-.gnl|VLSCI|Pgi_W4087_contig000078	Pgi_YH522_00419.44636.45340.+.gnl|VLSCI|Pgi_YH522_contig000013	Pgu_DSM15663_01520.27713.28417.+.gnl|VLSCI|Pgu_DSM15663_contig000065	high-frequency
194		PG0005	hypothetical protein	1154	ANCHOR	22	22	PG0005.5041.3887.-	Pgi_ATCC33277_00005.5041.3887.-	Pgi_TDC60_00005.5043.3889.-	Pgi_SJD2_00110.118660.117506.-	Pgi_11A_00206.38255.37101.-.gnl|VLSCI|Pgi_11A_contig000008	Pgi_13_1_01757.44633.45787.+.gnl|VLSCI|Pgi_13_1_contig000056	Pgi_5_9_01752.51358.52575.+.gnl|VLSCI|Pgi_5_9_contig000061	Pgi_3A1_00443.13938.12784.-.gnl|VLSCI|Pgi_3A1_contig000016	Pgi_3_3_00533.59058.57904.-.gnl|VLSCI|Pgi_3_3_contig000021	Pgi_49417_01299.13304.12150.-.gnl|VLSCI|Pgi_49417_contig000043	Pgi_7BTORR_00316.27783.28937.+.gnl|VLSCI|Pgi_7BTORR_contig000019	Pgi_84_3_01419.28825.30042.+.gnl|VLSCI|Pgi_84_3_contig000040	Pgi_A7A1_28_01635.216940.218094.+.gnl|VLSCI|Pgi_A7A1_28_contig000021	Pgi_AFR5B_1_00309.5600.4446.-.gnl|VLSCI|Pgi_AFR5B_1_contig000012	Pgi_F0185_01155.13510.12356.-.gnl|VLSCI|Pgi_F0185_contig000085	Pgi_F0566_01307.10288.11442.+.gnl|VLSCI|Pgi_F0566_contig000111	Pgi_F0568_01872.1710.2864.+.gnl|VLSCI|Pgi_F0568_contig000144	Pgi_F0569_01494.1328.111.-.gnl|VLSCI|Pgi_F0569_contig000104	Pgi_F0570_01259.13072.11918.-.gnl|VLSCI|Pgi_F0570_contig000095	Pgi_W4087_01179.27750.28904.+.gnl|VLSCI|Pgi_W4087_contig000078	Pgi_YH522_00420.46567.45413.-.gnl|VLSCI|Pgi_YH522_contig000013	Pgu_DSM15663_01521.29646.28492.-.gnl|VLSCI|Pgu_DSM15663_contig000065	high-frequency
910		PG0006	MATE efflux family protein	1379	ANCHOR	22	22	PG0006.6473.5094.-	Pgi_ATCC33277_00006.6473.5094.-	Pgi_TDC60_00006.6475.5096.-	Pgi_SJD2_00111.120092.118713.-	Pgi_11A_00207.39687.38308.-.gnl|VLSCI|Pgi_11A_contig000008	Pgi_13_1_01756.43201.44580.+.gnl|VLSCI|Pgi_13_1_contig000056	Pgi_5_9_01751.49989.51368.+.gnl|VLSCI|Pgi_5_9_contig000061	Pgi_3A1_00444.15370.13991.-.gnl|VLSCI|Pgi_3A1_contig000016	Pgi_3_3_00534.60490.59111.-.gnl|VLSCI|Pgi_3_3_contig000021	Pgi_49417_01300.14736.13357.-.gnl|VLSCI|Pgi_49417_contig000043	Pgi_7BTORR_00315.26351.27730.+.gnl|VLSCI|Pgi_7BTORR_contig000019	Pgi_84_3_01418.27456.28835.+.gnl|VLSCI|Pgi_84_3_contig000040	Pgi_A7A1_28_01634.215508.216887.+.gnl|VLSCI|Pgi_A7A1_28_contig000021	Pgi_AFR5B_1_00310.7032.5653.-.gnl|VLSCI|Pgi_AFR5B_1_contig000012	Pgi_F0185_01156.14942.13563.-.gnl|VLSCI|Pgi_F0185_contig000085	Pgi_F0566_01306.8856.10235.+.gnl|VLSCI|Pgi_F0566_contig000111	Pgi_F0568_01871.278.1657.+.gnl|VLSCI|Pgi_F0568_contig000144	Pgi_F0569_01495.2697.1318.-.gnl|VLSCI|Pgi_F0569_contig000104	Pgi_F0570_01260.14504.13125.-.gnl|VLSCI|Pgi_F0570_contig000095	Pgi_W4087_01178.26318.27697.+.gnl|VLSCI|Pgi_W4087_contig000078	Pgi_YH522_00421.47999.46620.-.gnl|VLSCI|Pgi_YH522_contig000013	Pgu_DSM15663_01522.31078.29699.-.gnl|VLSCI|Pgu_DSM15663_contig000065	high-frequency
198	clpC	PG0010	ATP-dependent Clp protease, ATP-binding subunit ClpC	2579	ANCHOR	22	22	PG0010.8915.11494.+	Pgi_ATCC33277_00010.7400.9979.+	Pgi_TDC60_00009.7402.9981.+	Pgi_SJD2_00114.121019.123598.+	Pgi_11A_00538.417.2996.+.gnl|VLSCI|Pgi_11A_contig000019	Pgi_13_1_01753.42273.39694.-.gnl|VLSCI|Pgi_13_1_contig000056	Pgi_5_9_01747.49064.46485.-.gnl|VLSCI|Pgi_5_9_contig000061	Pgi_3A1_00447.16297.18876.+.gnl|VLSCI|Pgi_3A1_contig000016	Pgi_3_3_00538.61417.63996.+.gnl|VLSCI|Pgi_3_3_contig000021	Pgi_49417_02129.643.3222.+.gnl|VLSCI|Pgi_49417_contig000076	Pgi_7BTORR_00312.25424.22845.-.gnl|VLSCI|Pgi_7BTORR_contig000019	Pgi_84_3_01414.26529.23950.-.gnl|VLSCI|Pgi_84_3_contig000040	Pgi_A7A1_28_01631.214581.212002.-.gnl|VLSCI|Pgi_A7A1_28_contig000021	Pgi_AFR5B_1_00314.7959.10538.+.gnl|VLSCI|Pgi_AFR5B_1_contig000012	Pgi_F0185_01160.15869.18448.+.gnl|VLSCI|Pgi_F0185_contig000085	Pgi_F0566_01303.7928.5349.-.gnl|VLSCI|Pgi_F0566_contig000111	Pgi_F0568_01868.28739.26160.-.gnl|VLSCI|Pgi_F0568_contig000143	Pgi_F0569_01498.3623.6202.+.gnl|VLSCI|Pgi_F0569_contig000104	Pgi_F0570_01264.15430.18009.+.gnl|VLSCI|Pgi_F0570_contig000095	Pgi_W4087_01175.25390.22811.-.gnl|VLSCI|Pgi_W4087_contig000078	Pgi_YH522_00425.48926.51505.+.gnl|VLSCI|Pgi_YH522_contig000013	Pgu_DSM15663_01525.32004.34577.+.gnl|VLSCI|Pgu_DSM15663_contig000065	high-frequency
309		PG0011	glycosyl hydrolase	3011	ANCHOR	22	22	PG0011.11634.14645.+	Pgi_ATCC33277_00011.10119.13130.+	Pgi_TDC60_00010.10121.13132.+	Pgi_SJD2_00115.123738.126749.+	Pgi_11A_00539.3136.6147.+.gnl|VLSCI|Pgi_11A_contig000019	Pgi_13_1_01752.39554.36543.-.gnl|VLSCI|Pgi_13_1_contig000056	Pgi_5_9_01746.46345.43334.-.gnl|VLSCI|Pgi_5_9_contig000061	Pgi_3A1_00448.19015.22026.+.gnl|VLSCI|Pgi_3A1_contig000016	Pgi_3_3_00539.64136.67147.+.gnl|VLSCI|Pgi_3_3_contig000021	Pgi_49417_02130.3362.6373.+.gnl|VLSCI|Pgi_49417_contig000076	Pgi_7BTORR_00311.22705.19694.-.gnl|VLSCI|Pgi_7BTORR_contig000019	Pgi_84_3_01413.23810.20799.-.gnl|VLSCI|Pgi_84_3_contig000040	Pgi_A7A1_28_01630.211863.208852.-.gnl|VLSCI|Pgi_A7A1_28_contig000021	Pgi_AFR5B_1_00315.10678.13689.+.gnl|VLSCI|Pgi_AFR5B_1_contig000012	Pgi_F0185_01161.18588.21599.+.gnl|VLSCI|Pgi_F0185_contig000085	Pgi_F0566_01302.5209.2198.-.gnl|VLSCI|Pgi_F0566_contig000111	Pgi_F0568_01867.26020.23009.-.gnl|VLSCI|Pgi_F0568_contig000143	Pgi_F0569_01499.6342.9353.+.gnl|VLSCI|Pgi_F0569_contig000104	Pgi_F0570_01265.18149.21160.+.gnl|VLSCI|Pgi_F0570_contig000095	Pgi_W4087_01174.22672.19661.-.gnl|VLSCI|Pgi_W4087_contig000078	Pgi_YH522_00426.51645.54656.+.gnl|VLSCI|Pgi_YH522_contig000013	Pgu_DSM15663_01526.34793.37804.+.gnl|VLSCI|Pgu_DSM15663_contig000065	high-frequency
1282		PG0012	L-threonine-O-3-phosphate decarboxylase	1028	ANCHOR	22	22	PG0012.14693.15721.+	Pgi_ATCC33277_00012.13178.14206.+	Pgi_TDC60_00011.13180.14208.+	Pgi_SJD2_00116.126797.127825.+	Pgi_11A_00540.6195.7223.+.gnl|VLSCI|Pgi_11A_contig000019	Pgi_13_1_01751.36495.35467.-.gnl|VLSCI|Pgi_13_1_contig000056	Pgi_5_9_01745.43286.42258.-.gnl|VLSCI|Pgi_5_9_contig000061	Pgi_3A1_00449.22074.23102.+.gnl|VLSCI|Pgi_3A1_contig000016	Pgi_3_3_00540.67195.68223.+.gnl|VLSCI|Pgi_3_3_contig000021	Pgi_49417_02131.6421.7449.+.gnl|VLSCI|Pgi_49417_contig000076	Pgi_7BTORR_00310.19646.18618.-.gnl|VLSCI|Pgi_7BTORR_contig000019	Pgi_84_3_01412.20753.19725.-.gnl|VLSCI|Pgi_84_3_contig000040	Pgi_A7A1_28_01629.208806.207778.-.gnl|VLSCI|Pgi_A7A1_28_contig000021	Pgi_AFR5B_1_00316.13737.14765.+.gnl|VLSCI|Pgi_AFR5B_1_contig000012	Pgi_F0185_01162.21647.22675.+.gnl|VLSCI|Pgi_F0185_contig000085	Pgi_F0566_01301.2150.1122.-.gnl|VLSCI|Pgi_F0566_contig000111	Pgi_F0568_01866.22961.21933.-.gnl|VLSCI|Pgi_F0568_contig000143	Pgi_F0569_01500.9401.10429.+.gnl|VLSCI|Pgi_F0569_contig000104	Pgi_F0570_01266.21208.22236.+.gnl|VLSCI|Pgi_F0570_contig000095	Pgi_W4087_01173.19613.18585.-.gnl|VLSCI|Pgi_W4087_contig000078	Pgi_YH522_00427.54704.55732.+.gnl|VLSCI|Pgi_YH522_contig000013	Pgu_DSM15663_01527.37852.38880.+.gnl|VLSCI|Pgu_DSM15663_contig000065	high-frequency
1803		PG0013	hypothetical protein	770	ANCHOR	22	22	PG0013.15731.16501.+	Pgi_ATCC33277_00013.14216.14986.+	Pgi_TDC60_00012.14218.14988.+	Pgi_SJD2_00117.127835.128605.+	Pgi_11A_00541.7233.8003.+.gnl|VLSCI|Pgi_11A_contig000019	Pgi_13_1_01750.35457.34687.-.gnl|VLSCI|Pgi_13_1_contig000056	Pgi_5_9_01744.42248.41478.-.gnl|VLSCI|Pgi_5_9_contig000061	Pgi_3A1_00450.23112.23882.+.gnl|VLSCI|Pgi_3A1_contig000016	Pgi_3_3_00541.68233.69003.+.gnl|VLSCI|Pgi_3_3_contig000021	Pgi_49417_02132.7459.8229.+.gnl|VLSCI|Pgi_49417_contig000076	Pgi_7BTORR_00309.18608.17838.-.gnl|VLSCI|Pgi_7BTORR_contig000019	Pgi_84_3_01411.19715.18945.-.gnl|VLSCI|Pgi_84_3_contig000040	Pgi_A7A1_28_01628.207768.206998.-.gnl|VLSCI|Pgi_A7A1_28_contig000021	Pgi_AFR5B_1_00317.14775.15545.+.gnl|VLSCI|Pgi_AFR5B_1_contig000012	Pgi_F0185_01163.22685.23455.+.gnl|VLSCI|Pgi_F0185_contig000085	Pgi_F0566_01300.1112.342.-.gnl|VLSCI|Pgi_F0566_contig000111	Pgi_F0568_01865.21923.21153.-.gnl|VLSCI|Pgi_F0568_contig000143	Pgi_F0569_01501.10439.11209.+.gnl|VLSCI|Pgi_F0569_contig000104	Pgi_F0570_01267.22246.23016.+.gnl|VLSCI|Pgi_F0570_contig000095	Pgi_W4087_01172.18575.17805.-.gnl|VLSCI|Pgi_W4087_contig000078	Pgi_YH522_00428.55742.56512.+.gnl|VLSCI|Pgi_YH522_contig000013	Pgu_DSM15663_01528.38890.39660.+.gnl|VLSCI|Pgu_DSM15663_contig000065	high-frequency
239		PG0016	sigma-54 dependent DNA-binding response regulator	1349	ANCHOR	22	22	PG0016.17087.18436.+	Pgi_ATCC33277_00014.15571.16920.+	Pgi_TDC60_00013.15533.16882.+	Pgi_SJD2_00118.129150.130499.+	Pgi_11A_00542.8589.9938.+.gnl|VLSCI|Pgi_11A_contig000019	Pgi_13_1_01749.34140.32791.-.gnl|VLSCI|Pgi_13_1_contig000056	Pgi_5_9_01743.40933.39584.-.gnl|VLSCI|Pgi_5_9_contig000061	Pgi_3A1_00451.24426.25775.+.gnl|VLSCI|Pgi_3A1_contig000016	Pgi_3_3_00542.69588.70937.+.gnl|VLSCI|Pgi_3_3_contig000021	Pgi_49417_02133.8814.10163.+.gnl|VLSCI|Pgi_49417_contig000076	Pgi_7BTORR_00308.17293.15944.-.gnl|VLSCI|Pgi_7BTORR_contig000019	Pgi_84_3_01410.18400.17051.-.gnl|VLSCI|Pgi_84_3_contig000040	Pgi_A7A1_28_01627.206453.205104.-.gnl|VLSCI|Pgi_A7A1_28_contig000021	Pgi_AFR5B_1_00318.16130.17479.+.gnl|VLSCI|Pgi_AFR5B_1_contig000012	Pgi_F0185_01164.24000.25349.+.gnl|VLSCI|Pgi_F0185_contig000085	Pgi_F0566_00428.8931.7582.-.gnl|VLSCI|Pgi_F0566_contig000028	Pgi_F0568_01864.20608.19259.-.gnl|VLSCI|Pgi_F0568_contig000143	Pgi_F0569_01502.11754.13103.+.gnl|VLSCI|Pgi_F0569_contig000104	Pgi_F0570_01268.23561.24910.+.gnl|VLSCI|Pgi_F0570_contig000095	Pgi_W4087_01171.17260.15911.-.gnl|VLSCI|Pgi_W4087_contig000078	Pgi_YH522_00429.57097.58446.+.gnl|VLSCI|Pgi_YH522_contig000013	Pgu_DSM15663_01511.19617.18268.-.gnl|VLSCI|Pgu_DSM15663_contig000065	high-frequency
889		PG0017	sensor histidine kinase	1337	ANCHOR	22	22	PG0017.18447.19784.+	Pgi_ATCC33277_00015.16930.18267.+	Pgi_TDC60_00014.16893.18230.+	Pgi_SJD2_00119.130510.131847.+	Pgi_11A_00543.9949.11286.+.gnl|VLSCI|Pgi_11A_contig000019	Pgi_13_1_01748.32780.31443.-.gnl|VLSCI|Pgi_13_1_contig000056	Pgi_5_9_01742.39573.38236.-.gnl|VLSCI|Pgi_5_9_contig000061	Pgi_3A1_00452.25786.27123.+.gnl|VLSCI|Pgi_3A1_contig000016	Pgi_3_3_00543.70947.72284.+.gnl|VLSCI|Pgi_3_3_contig000021	Pgi_49417_02134.10174.11511.+.gnl|VLSCI|Pgi_49417_contig000076	Pgi_7BTORR_00307.15933.14596.-.gnl|VLSCI|Pgi_7BTORR_contig000019	Pgi_84_3_01409.17040.15703.-.gnl|VLSCI|Pgi_84_3_contig000040	Pgi_A7A1_28_01626.205093.203756.-.gnl|VLSCI|Pgi_A7A1_28_contig000021	Pgi_AFR5B_1_00319.17490.18827.+.gnl|VLSCI|Pgi_AFR5B_1_contig000012	Pgi_F0185_01165.25360.26697.+.gnl|VLSCI|Pgi_F0185_contig000085	Pgi_F0566_00427.7571.6234.-.gnl|VLSCI|Pgi_F0566_contig000028	Pgi_F0568_01863.19248.17911.-.gnl|VLSCI|Pgi_F0568_contig000143	Pgi_F0569_01503.13114.14451.+.gnl|VLSCI|Pgi_F0569_contig000104	Pgi_F0570_01269.24921.26258.+.gnl|VLSCI|Pgi_F0570_contig000095	Pgi_W4087_01170.15900.14563.-.gnl|VLSCI|Pgi_W4087_contig000078	Pgi_YH522_00430.58457.59794.+.gnl|VLSCI|Pgi_YH522_contig000013	Pgu_DSM15663_01510.18257.16920.-.gnl|VLSCI|Pgu_DSM15663_contig000065	high-frequency
21		PG0018	hypothetical protein	2246	ANCHOR	22	22	PG0018.19788.22034.+	Pgi_ATCC33277_00016.18271.20517.+	Pgi_TDC60_00015.18234.20480.+	Pgi_SJD2_00120.131851.134097.+	Pgi_11A_00544.11290.13536.+.gnl|VLSCI|Pgi_11A_contig000019	Pgi_13_1_01747.31439.29193.-.gnl|VLSCI|Pgi_13_1_contig000056	Pgi_5_9_01741.38232.35986.-.gnl|VLSCI|Pgi_5_9_contig000061	Pgi_3A1_00453.27127.29373.+.gnl|VLSCI|Pgi_3A1_contig000016	Pgi_3_3_00544.72288.74534.+.gnl|VLSCI|Pgi_3_3_contig000021	Pgi_49417_02135.11515.13761.+.gnl|VLSCI|Pgi_49417_contig000076	Pgi_7BTORR_00306.14592.12346.-.gnl|VLSCI|Pgi_7BTORR_contig000019	Pgi_84_3_01408.15699.13453.-.gnl|VLSCI|Pgi_84_3_contig000040	Pgi_A7A1_28_01625.203752.201506.-.gnl|VLSCI|Pgi_A7A1_28_contig000021	Pgi_AFR5B_1_00320.18831.21077.+.gnl|VLSCI|Pgi_AFR5B_1_contig000012	Pgi_F0185_01166.26701.28947.+.gnl|VLSCI|Pgi_F0185_contig000085	Pgi_F0566_00426.6230.3984.-.gnl|VLSCI|Pgi_F0566_contig000028	Pgi_F0568_01862.17907.15661.-.gnl|VLSCI|Pgi_F0568_contig000143	Pgi_F0569_01504.14455.16701.+.gnl|VLSCI|Pgi_F0569_contig000104	Pgi_F0570_01270.26262.28508.+.gnl|VLSCI|Pgi_F0570_contig000095	Pgi_W4087_01169.14559.12313.-.gnl|VLSCI|Pgi_W4087_contig000078	Pgi_YH522_00431.59798.62044.+.gnl|VLSCI|Pgi_YH522_contig000013	Pgu_DSM15663_01509.16916.14670.-.gnl|VLSCI|Pgu_DSM15663_contig000065	high-frequency
1152	marR	PG0020	MarR family transcriptional regulator	704	ANCHOR	22	22	PG0020.23522.24226.+	Pgi_ATCC33277_00017.20602.21306.+	Pgi_TDC60_00016.20565.21260.+	Pgi_SJD2_00121.134182.134886.+	Pgi_11A_00545.13621.14325.+.gnl|VLSCI|Pgi_11A_contig000019	Pgi_13_1_01746.29108.28404.-.gnl|VLSCI|Pgi_13_1_contig000056	Pgi_5_9_01740.35901.35197.-.gnl|VLSCI|Pgi_5_9_contig000061	Pgi_3A1_00454.29458.30162.+.gnl|VLSCI|Pgi_3A1_contig000016	Pgi_3_3_00545.74619.75323.+.gnl|VLSCI|Pgi_3_3_contig000021	Pgi_49417_02136.13846.14550.+.gnl|VLSCI|Pgi_49417_contig000076	Pgi_7BTORR_00305.12261.11557.-.gnl|VLSCI|Pgi_7BTORR_contig000019	Pgi_84_3_01407.13368.12664.-.gnl|VLSCI|Pgi_84_3_contig000040	Pgi_A7A1_28_01624.201421.200717.-.gnl|VLSCI|Pgi_A7A1_28_contig000021	Pgi_AFR5B_1_00321.21162.21866.+.gnl|VLSCI|Pgi_AFR5B_1_contig000012	Pgi_F0185_01167.29032.29736.+.gnl|VLSCI|Pgi_F0185_contig000085	Pgi_F0566_00425.3899.3195.-.gnl|VLSCI|Pgi_F0566_contig000028	Pgi_F0568_01861.15576.14872.-.gnl|VLSCI|Pgi_F0568_contig000143	Pgi_F0569_01505.16786.17490.+.gnl|VLSCI|Pgi_F0569_contig000104	Pgi_F0570_01271.28593.29297.+.gnl|VLSCI|Pgi_F0570_contig000095	Pgi_W4087_01168.12228.11524.-.gnl|VLSCI|Pgi_W4087_contig000078	Pgi_YH522_00432.62129.62833.+.gnl|VLSCI|Pgi_YH522_contig000013	Pgu_DSM15663_01508.14585.13878.-.gnl|VLSCI|Pgu_DSM15663_contig000065	high-frequency
1375	nifR3	PG0021	NifR3 family TIM-barrel protein	1001	ANCHOR	22	22	PG0021.25213.24212.-	Pgi_ATCC33277_00018.22293.21292.-	Pgi_TDC60_00017.22256.21255.-	Pgi_SJD2_00122.135873.134872.-	Pgi_11A_00546.15312.14311.-.gnl|VLSCI|Pgi_11A_contig000019	Pgi_13_1_01745.27417.28418.+.gnl|VLSCI|Pgi_13_1_contig000056	Pgi_5_9_01739.34210.35211.+.gnl|VLSCI|Pgi_5_9_contig000061	Pgi_3A1_00455.31149.30148.-.gnl|VLSCI|Pgi_3A1_contig000016	Pgi_3_3_00546.76310.75309.-.gnl|VLSCI|Pgi_3_3_contig000021	Pgi_49417_02137.15537.14536.-.gnl|VLSCI|Pgi_49417_contig000076	Pgi_7BTORR_00304.10570.11571.+.gnl|VLSCI|Pgi_7BTORR_contig000019	Pgi_84_3_01406.11677.12678.+.gnl|VLSCI|Pgi_84_3_contig000040	Pgi_A7A1_28_01623.199730.200731.+.gnl|VLSCI|Pgi_A7A1_28_contig000021	Pgi_AFR5B_1_00322.22853.21852.-.gnl|VLSCI|Pgi_AFR5B_1_contig000012	Pgi_F0185_01168.30723.29722.-.gnl|VLSCI|Pgi_F0185_contig000085	Pgi_F0566_00424.2208.3209.+.gnl|VLSCI|Pgi_F0566_contig000028	Pgi_F0568_01860.13885.14886.+.gnl|VLSCI|Pgi_F0568_contig000143	Pgi_F0569_01506.18477.17476.-.gnl|VLSCI|Pgi_F0569_contig000104	Pgi_F0570_01272.30284.29283.-.gnl|VLSCI|Pgi_F0570_contig000095	Pgi_W4087_01167.10537.11538.+.gnl|VLSCI|Pgi_W4087_contig000078	Pgi_YH522_00433.63820.62819.-.gnl|VLSCI|Pgi_YH522_contig000013	Pgu_DSM15663_01507.12891.13892.+.gnl|VLSCI|Pgu_DSM15663_contig000065	high-frequency
126		PG0022	sulfate permease	1676	ANCHOR	22	22	PG0022.26886.25210.-	Pgi_ATCC33277_00019.23966.22290.-	Pgi_TDC60_00018.23929.22253.-	Pgi_SJD2_00123.137546.135870.-	Pgi_11A_00547.16985.15309.-.gnl|VLSCI|Pgi_11A_contig000019	Pgi_13_1_01744.25744.27420.+.gnl|VLSCI|Pgi_13_1_contig000056	Pgi_5_9_01738.32537.34213.+.gnl|VLSCI|Pgi_5_9_contig000061	Pgi_3A1_00456.32822.31146.-.gnl|VLSCI|Pgi_3A1_contig000016	Pgi_3_3_00547.77983.76307.-.gnl|VLSCI|Pgi_3_3_contig000021	Pgi_49417_02138.17210.15534.-.gnl|VLSCI|Pgi_49417_contig000076	Pgi_7BTORR_00303.8897.10573.+.gnl|VLSCI|Pgi_7BTORR_contig000019	Pgi_84_3_01405.10004.11680.+.gnl|VLSCI|Pgi_84_3_contig000040	Pgi_A7A1_28_01622.198057.199733.+.gnl|VLSCI|Pgi_A7A1_28_contig000021	Pgi_AFR5B_1_00323.24526.22850.-.gnl|VLSCI|Pgi_AFR5B_1_contig000012	Pgi_F0185_01169.32396.30720.-.gnl|VLSCI|Pgi_F0185_contig000085	Pgi_F0566_00423.535.2211.+.gnl|VLSCI|Pgi_F0566_contig000028	Pgi_F0568_01859.12212.13888.+.gnl|VLSCI|Pgi_F0568_contig000143	Pgi_F0569_01507.20150.18474.-.gnl|VLSCI|Pgi_F0569_contig000104	Pgi_F0570_01273.31957.30281.-.gnl|VLSCI|Pgi_F0570_contig000095	Pgi_W4087_01166.8864.10540.+.gnl|VLSCI|Pgi_W4087_contig000078	Pgi_YH522_00434.65493.63817.-.gnl|VLSCI|Pgi_YH522_contig000013	Pgu_DSM15663_01506.11218.12894.+.gnl|VLSCI|Pgu_DSM15663_contig000065	high-frequency
440		PG0024	redox-sensing transcriptional repressor Rex	656	ANCHOR	22	22	PG0024.27872.28528.+	Pgi_ATCC33277_00020.24952.25608.+	Pgi_TDC60_00020.24914.25570.+	Pgi_SJD2_00125.138531.139187.+	Pgi_11A_00549.17969.18625.+.gnl|VLSCI|Pgi_11A_contig000019	Pgi_13_1_01742.24751.24095.-.gnl|VLSCI|Pgi_13_1_contig000056	Pgi_5_9_01736.31552.30896.-.gnl|VLSCI|Pgi_5_9_contig000061	Pgi_3A1_00458.33807.34463.+.gnl|VLSCI|Pgi_3A1_contig000016	Pgi_3_3_00549.78968.79624.+.gnl|VLSCI|Pgi_3_3_contig000021	Pgi_49417_02140.18196.18852.+.gnl|VLSCI|Pgi_49417_contig000076	Pgi_7BTORR_00301.7912.7256.-.gnl|VLSCI|Pgi_7BTORR_contig000019	Pgi_84_3_01403.9019.8363.-.gnl|VLSCI|Pgi_84_3_contig000040	Pgi_A7A1_28_01620.197166.196510.-.gnl|VLSCI|Pgi_A7A1_28_contig000021	Pgi_AFR5B_1_00325.25512.26168.+.gnl|VLSCI|Pgi_AFR5B_1_contig000012	Pgi_F0185_01171.33403.34059.+.gnl|VLSCI|Pgi_F0185_contig000085	Pgi_F0566_00949.511.1167.+.gnl|VLSCI|Pgi_F0566_contig000080	Pgi_F0568_01854.9165.8509.-.gnl|VLSCI|Pgi_F0568_contig000143	Pgi_F0569_01509.21135.21791.+.gnl|VLSCI|Pgi_F0569_contig000104	Pgi_F0570_01275.32942.33598.+.gnl|VLSCI|Pgi_F0570_contig000095	Pgi_W4087_01164.7878.7222.-.gnl|VLSCI|Pgi_W4087_contig000078	Pgi_YH522_01550.755.1411.+.gnl|VLSCI|Pgi_YH522_contig000044	Pgu_DSM15663_01503.8175.7519.-.gnl|VLSCI|Pgu_DSM15663_contig000065	high-frequency
1150		PG0025	fumarylacetoacetate hydrolase	701	ANCHOR	22	22	PG0025.28555.29256.+	Pgi_ATCC33277_00021.25635.26336.+	Pgi_TDC60_00021.25639.26298.+	Pgi_SJD2_00126.139256.139915.+	Pgi_11A_00550.18694.19353.+.gnl|VLSCI|Pgi_11A_contig000019	Pgi_13_1_01741.24026.23367.-.gnl|VLSCI|Pgi_13_1_contig000056	Pgi_5_9_01735.30827.30168.-.gnl|VLSCI|Pgi_5_9_contig000061	Pgi_3A1_00459.34532.35191.+.gnl|VLSCI|Pgi_3A1_contig000016	Pgi_3_3_00550.79693.80352.+.gnl|VLSCI|Pgi_3_3_contig000021	Pgi_49417_02141.18921.19580.+.gnl|VLSCI|Pgi_49417_contig000076	Pgi_7BTORR_00300.7187.6528.-.gnl|VLSCI|Pgi_7BTORR_contig000019	Pgi_84_3_01402.8294.7635.-.gnl|VLSCI|Pgi_84_3_contig000040	Pgi_A7A1_28_01619.196483.195782.-.gnl|VLSCI|Pgi_A7A1_28_contig000021	Pgi_AFR5B_1_00326.26237.26896.+.gnl|VLSCI|Pgi_AFR5B_1_contig000012	Pgi_F0185_01172.34128.34787.+.gnl|VLSCI|Pgi_F0185_contig000085	Pgi_F0566_00950.1236.1895.+.gnl|VLSCI|Pgi_F0566_contig000080	Pgi_F0568_01853.8440.7781.-.gnl|VLSCI|Pgi_F0568_contig000143	Pgi_F0569_01510.21860.22519.+.gnl|VLSCI|Pgi_F0569_contig000104	Pgi_F0570_01276.33667.34326.+.gnl|VLSCI|Pgi_F0570_contig000095	Pgi_W4087_01163.7153.6494.-.gnl|VLSCI|Pgi_W4087_contig000078	Pgi_YH522_01551.1480.2139.+.gnl|VLSCI|Pgi_YH522_contig000044	Pgu_DSM15663_01502.7449.6790.-.gnl|VLSCI|Pgu_DSM15663_contig000065	high-frequency
41	porU	PG0026	T9SS component CTD domain endopeptidase PorU	3476	ANCHOR	22	22	PG0026.29269.32745.+	Pgi_ATCC33277_00022.26349.29825.+	Pgi_TDC60_00022.26311.29787.+	Pgi_SJD2_00127.139928.143404.+	Pgi_11A_00551.19366.22842.+.gnl|VLSCI|Pgi_11A_contig000019	Pgi_13_1_01740.23354.19878.-.gnl|VLSCI|Pgi_13_1_contig000056	Pgi_5_9_01734.30155.26679.-.gnl|VLSCI|Pgi_5_9_contig000061	Pgi_3A1_00460.35204.38680.+.gnl|VLSCI|Pgi_3A1_contig000016	Pgi_3_3_00551.80365.83841.+.gnl|VLSCI|Pgi_3_3_contig000021	Pgi_49417_02142.19593.23069.+.gnl|VLSCI|Pgi_49417_contig000076	Pgi_7BTORR_00299.6515.3039.-.gnl|VLSCI|Pgi_7BTORR_contig000019	Pgi_84_3_01401.7622.4146.-.gnl|VLSCI|Pgi_84_3_contig000040	Pgi_A7A1_28_01618.195769.192293.-.gnl|VLSCI|Pgi_A7A1_28_contig000021	Pgi_AFR5B_1_00327.26909.30385.+.gnl|VLSCI|Pgi_AFR5B_1_contig000012	Pgi_F0185_01173.34800.38276.+.gnl|VLSCI|Pgi_F0185_contig000085	Pgi_F0566_00951.1908.5384.+.gnl|VLSCI|Pgi_F0566_contig000080	Pgi_F0568_01852.7768.4292.-.gnl|VLSCI|Pgi_F0568_contig000143	Pgi_F0569_01511.22532.26008.+.gnl|VLSCI|Pgi_F0569_contig000104	Pgi_F0570_01277.34339.37815.+.gnl|VLSCI|Pgi_F0570_contig000095	Pgi_W4087_01162.6481.3005.-.gnl|VLSCI|Pgi_W4087_contig000078	Pgi_YH522_01552.2152.5628.+.gnl|VLSCI|Pgi_YH522_contig000044	Pgu_DSM15663_01501.6777.3301.-.gnl|VLSCI|Pgu_DSM15663_contig000065	high-frequency
538	porV	PG0027	FadL family T9SS component outer membrane protein PorV	1175	ANCHOR	22	22	PG0027.32821.33996.+	Pgi_ATCC33277_00023.29901.31076.+	Pgi_TDC60_00023.29863.31038.+	Pgi_SJD2_00128.143480.144655.+	Pgi_11A_00552.22918.24093.+.gnl|VLSCI|Pgi_11A_contig000019	Pgi_13_1_01739.19802.18627.-.gnl|VLSCI|Pgi_13_1_contig000056	Pgi_5_9_01733.26603.25428.-.gnl|VLSCI|Pgi_5_9_contig000061	Pgi_3A1_00461.38756.39931.+.gnl|VLSCI|Pgi_3A1_contig000016	Pgi_3_3_00552.83917.85092.+.gnl|VLSCI|Pgi_3_3_contig000021	Pgi_49417_02143.23145.24320.+.gnl|VLSCI|Pgi_49417_contig000076	Pgi_7BTORR_00298.2963.1788.-.gnl|VLSCI|Pgi_7BTORR_contig000019	Pgi_84_3_01400.4070.2895.-.gnl|VLSCI|Pgi_84_3_contig000040	Pgi_A7A1_28_01617.192217.191042.-.gnl|VLSCI|Pgi_A7A1_28_contig000021	Pgi_AFR5B_1_00328.30461.31636.+.gnl|VLSCI|Pgi_AFR5B_1_contig000012	Pgi_F0185_01174.38352.39527.+.gnl|VLSCI|Pgi_F0185_contig000085	Pgi_F0566_00952.5460.6635.+.gnl|VLSCI|Pgi_F0566_contig000080	Pgi_F0568_01851.4216.3041.-.gnl|VLSCI|Pgi_F0568_contig000143	Pgi_F0569_01512.26084.27259.+.gnl|VLSCI|Pgi_F0569_contig000104	Pgi_F0570_01278.37891.39066.+.gnl|VLSCI|Pgi_F0570_contig000095	Pgi_W4087_01161.2929.1754.-.gnl|VLSCI|Pgi_W4087_contig000078	Pgi_YH522_01553.5719.6879.+.gnl|VLSCI|Pgi_YH522_contig000044	Pgu_DSM15663_01500.3225.2050.-.gnl|VLSCI|Pgu_DSM15663_contig000065	high-frequency
1075	ispF	PG0028	2-C-methyl-D-erythritol 2,4-cyclodiphosphate synthase	488	ANCHOR	22	22	PG0028.34003.34491.+	Pgi_ATCC33277_00024.31083.31571.+	Pgi_TDC60_00024.31045.31533.+	Pgi_SJD2_00129.144662.145150.+	Pgi_11A_00553.24100.24588.+.gnl|VLSCI|Pgi_11A_contig000019	Pgi_13_1_01738.18620.18132.-.gnl|VLSCI|Pgi_13_1_contig000056	Pgi_5_9_01732.25421.24933.-.gnl|VLSCI|Pgi_5_9_contig000061	Pgi_3A1_00462.39938.40426.+.gnl|VLSCI|Pgi_3A1_contig000016	Pgi_3_3_00553.85099.85587.+.gnl|VLSCI|Pgi_3_3_contig000021	Pgi_49417_02144.24327.24815.+.gnl|VLSCI|Pgi_49417_contig000076	Pgi_7BTORR_00297.1781.1293.-.gnl|VLSCI|Pgi_7BTORR_contig000019	Pgi_84_3_01399.2888.2400.-.gnl|VLSCI|Pgi_84_3_contig000040	Pgi_A7A1_28_01616.191035.190547.-.gnl|VLSCI|Pgi_A7A1_28_contig000021	Pgi_AFR5B_1_00329.31643.32131.+.gnl|VLSCI|Pgi_AFR5B_1_contig000012	Pgi_F0185_01175.39534.40022.+.gnl|VLSCI|Pgi_F0185_contig000085	Pgi_F0566_00953.6642.7130.+.gnl|VLSCI|Pgi_F0566_contig000080	Pgi_F0568_01850.3034.2546.-.gnl|VLSCI|Pgi_F0568_contig000143	Pgi_F0569_01513.27266.27754.+.gnl|VLSCI|Pgi_F0569_contig000104	Pgi_F0570_01279.39073.39561.+.gnl|VLSCI|Pgi_F0570_contig000095	Pgi_W4087_01160.1747.1259.-.gnl|VLSCI|Pgi_W4087_contig000078	Pgi_YH522_01554.6886.7374.+.gnl|VLSCI|Pgi_YH522_contig000044	Pgu_DSM15663_01499.2043.1555.-.gnl|VLSCI|Pgu_DSM15663_contig000065	high-frequency
1750		PG0029	probable SpoU rRNA methylase family protein CDS	584	ANCHOR	22	22	PG0029.35178.34594.-	Pgi_ATCC33277_00025.32258.31674.-	Pgi_TDC60_00025.32220.31636.-	Pgi_SJD2_00130.146104.145253.-	Pgi_11A_00554.25275.24691.-.gnl|VLSCI|Pgi_11A_contig000019	Pgi_13_1_01737.17445.18029.+.gnl|VLSCI|Pgi_13_1_contig000056	Pgi_5_9_01731.24246.24830.+.gnl|VLSCI|Pgi_5_9_contig000061	Pgi_3A1_00463.41113.40529.-.gnl|VLSCI|Pgi_3A1_contig000016	Pgi_3_3_00554.86273.85689.-.gnl|VLSCI|Pgi_3_3_contig000021	Pgi_49417_02145.25502.24918.-.gnl|VLSCI|Pgi_49417_contig000076	Pgi_7BTORR_00296.607.1191.+.gnl|VLSCI|Pgi_7BTORR_contig000019	Pgi_84_3_01398.1713.2297.+.gnl|VLSCI|Pgi_84_3_contig000040	Pgi_A7A1_28_01615.189860.190444.+.gnl|VLSCI|Pgi_A7A1_28_contig000021	Pgi_AFR5B_1_00330.32818.32234.-.gnl|VLSCI|Pgi_AFR5B_1_contig000012	Pgi_F0185_01176.40708.40124.-.gnl|VLSCI|Pgi_F0185_contig000085	Pgi_F0566_00947.1252.1836.+.gnl|VLSCI|Pgi_F0566_contig000079	Pgi_F0568_01849.1859.2443.+.gnl|VLSCI|Pgi_F0568_contig000143	Pgi_F0569_01514.28708.27857.-.gnl|VLSCI|Pgi_F0569_contig000104	Pgi_F0570_01280.40247.39663.-.gnl|VLSCI|Pgi_F0570_contig000095	Pgi_W4087_01159.573.1157.+.gnl|VLSCI|Pgi_W4087_contig000078	Pgi_YH522_01555.8061.7477.-.gnl|VLSCI|Pgi_YH522_contig000044	Pgu_DSM15663_01498.886.1485.+.gnl|VLSCI|Pgu_DSM15663_contig000065	high-frequency
2168		PG0030	cytidine deaminase	476	ANCHOR	19	19	PG0030.35986.36462.+	Pgi_ATCC33277_00027.33069.33545.+	Pgi_TDC60_00027.32942.33418.+	Pgi_SJD2_00132.146644.147120.+	Pgi_11A_00477.95983.95507.-.gnl|VLSCI|Pgi_11A_contig000016	Pgi_13_1_01735.16635.16159.-.gnl|VLSCI|Pgi_13_1_contig000056	Pgi_5_9_01729.23438.22962.-.gnl|VLSCI|Pgi_5_9_contig000061	Pgi_3A1_00465.41923.42399.+.gnl|VLSCI|Pgi_3A1_contig000016	Pgi_3_3_00556.87084.87560.+.gnl|VLSCI|Pgi_3_3_contig000021	Pgi_49417_02147.26399.26875.+.gnl|VLSCI|Pgi_49417_contig000076	Pgi_7BTORR_01509.53986.53510.-.gnl|VLSCI|Pgi_7BTORR_contig000057	Pgi_84_3_01396.989.513.-.gnl|VLSCI|Pgi_84_3_contig000040	Pgi_A7A1_28_01613.189138.188662.-.gnl|VLSCI|Pgi_A7A1_28_contig000021	Pgi_AFR5B_1_00332.33628.34104.+.gnl|VLSCI|Pgi_AFR5B_1_contig000012		Pgi_F0566_00945.532.56.-.gnl|VLSCI|Pgi_F0566_contig000079	Pgi_F0568_01847.1052.576.-.gnl|VLSCI|Pgi_F0568_contig000143	Pgi_F0569_01516.29247.29723.+.gnl|VLSCI|Pgi_F0569_contig000104			Pgi_YH522_01557.8873.9349.+.gnl|VLSCI|Pgi_YH522_contig000044	Pgu_DSM15663_00173.15521.15997.+.gnl|VLSCI|Pgu_DSM15663_contig000005	high-frequency
229		PG0032	beta-mannosidase	2585	ANCHOR	22	22	PG0032.40302.37717.-	Pgi_ATCC33277_00031.38727.36142.-	Pgi_TDC60_00030.37478.34893.-	Pgi_SJD2_00134.151178.148593.-	Pgi_11A_00476.91666.94251.+.gnl|VLSCI|Pgi_11A_contig000016	Pgi_13_1_01733.12319.14904.+.gnl|VLSCI|Pgi_13_1_contig000056	Pgi_5_9_01728.19199.21784.+.gnl|VLSCI|Pgi_5_9_contig000061	Pgi_3A1_00471.50039.47454.-.gnl|VLSCI|Pgi_3A1_contig000016	Pgi_3_3_01813.3978.1393.-.gnl|VLSCI|Pgi_3_3_contig000068	Pgi_49417_02149.30715.28130.-.gnl|VLSCI|Pgi_49417_contig000076	Pgi_7BTORR_01508.49620.52205.+.gnl|VLSCI|Pgi_7BTORR_contig000057	Pgi_84_3_00282.1538.4123.+.gnl|VLSCI|Pgi_84_3_contig000009	Pgi_A7A1_28_01611.184990.187575.+.gnl|VLSCI|Pgi_A7A1_28_contig000021	Pgi_AFR5B_1_00596.19212.21797.+.gnl|VLSCI|Pgi_AFR5B_1_contig000022	Pgi_F0185_01620.1438.4023.+.gnl|VLSCI|Pgi_F0185_contig000110	Pgi_F0566_01575.2617.32.-.gnl|VLSCI|Pgi_F0566_contig000144	Pgi_F0568_00227.1538.4123.+.gnl|VLSCI|Pgi_F0568_contig000017	Pgi_F0569_01878.2646.61.-.gnl|VLSCI|Pgi_F0569_contig000132	Pgi_F0570_01313.2900.315.-.gnl|VLSCI|Pgi_F0570_contig000098	Pgi_W4087_01564.12160.14745.+.gnl|VLSCI|Pgi_W4087_contig000111	Pgi_YH522_01559.13189.10604.-.gnl|VLSCI|Pgi_YH522_contig000044	Pgu_DSM15663_00174.18683.16014.-.gnl|VLSCI|Pgu_DSM15663_contig000005	high-frequency
1373	rmuC	PG0033	RmuC domain-containing protein	1298	ANCHOR	22	22	PG0033.41630.40332.-	Pgi_ATCC33277_00032.40055.38757.-	Pgi_TDC60_00031.38806.37508.-	Pgi_SJD2_00135.152506.151208.-	Pgi_11A_00475.90338.91636.+.gnl|VLSCI|Pgi_11A_contig000016	Pgi_13_1_01732.10991.12289.+.gnl|VLSCI|Pgi_13_1_contig000056	Pgi_5_9_01727.17871.19169.+.gnl|VLSCI|Pgi_5_9_contig000061	Pgi_3A1_00472.51367.50069.-.gnl|VLSCI|Pgi_3A1_contig000016	Pgi_3_3_01814.5306.4008.-.gnl|VLSCI|Pgi_3_3_contig000068	Pgi_49417_02150.32043.30745.-.gnl|VLSCI|Pgi_49417_contig000076	Pgi_7BTORR_01507.48292.49590.+.gnl|VLSCI|Pgi_7BTORR_contig000057	Pgi_84_3_00281.210.1508.+.gnl|VLSCI|Pgi_84_3_contig000009	Pgi_A7A1_28_01610.183662.184960.+.gnl|VLSCI|Pgi_A7A1_28_contig000021	Pgi_AFR5B_1_00595.17884.19182.+.gnl|VLSCI|Pgi_AFR5B_1_contig000022	Pgi_F0185_01619.110.1408.+.gnl|VLSCI|Pgi_F0185_contig000110	Pgi_F0566_01576.3945.2647.-.gnl|VLSCI|Pgi_F0566_contig000144	Pgi_F0568_00226.210.1508.+.gnl|VLSCI|Pgi_F0568_contig000017	Pgi_F0569_01879.3974.2676.-.gnl|VLSCI|Pgi_F0569_contig000132	Pgi_F0570_01314.4228.2930.-.gnl|VLSCI|Pgi_F0570_contig000098	Pgi_W4087_01563.10832.12130.+.gnl|VLSCI|Pgi_W4087_contig000111	Pgi_YH522_01560.14517.13219.-.gnl|VLSCI|Pgi_YH522_contig000044	Pgu_DSM15663_00175.19938.18631.-.gnl|VLSCI|Pgu_DSM15663_contig000005	high-frequency
2366	trx	PG0034	thioredoxin	314	ANCHOR	22	22	PG0034.42639.42325.-	Pgi_ATCC33277_00033.40999.40685.-	Pgi_TDC60_00032.39841.39527.-	Pgi_SJD2_00136.153541.153227.-	Pgi_11A_00474.89326.89640.+.gnl|VLSCI|Pgi_11A_contig000016	Pgi_13_1_01731.9799.10113.+.gnl|VLSCI|Pgi_13_1_contig000056	Pgi_5_9_01726.16862.17176.+.gnl|VLSCI|Pgi_5_9_contig000061	Pgi_3A1_00473.52399.52085.-.gnl|VLSCI|Pgi_3A1_contig000016	Pgi_3_3_01815.6457.6143.-.gnl|VLSCI|Pgi_3_3_contig000068	Pgi_49417_02151.33052.32738.-.gnl|VLSCI|Pgi_49417_contig000076	Pgi_7BTORR_01506.47283.47597.+.gnl|VLSCI|Pgi_7BTORR_contig000057	Pgi_84_3_00246.604.290.-.gnl|VLSCI|Pgi_84_3_contig000007	Pgi_A7A1_28_01609.182698.183012.+.gnl|VLSCI|Pgi_A7A1_28_contig000021	Pgi_AFR5B_1_00594.16852.17166.+.gnl|VLSCI|Pgi_AFR5B_1_contig000022	Pgi_F0185_00893.588.274.-.gnl|VLSCI|Pgi_F0185_contig000068	Pgi_F0566_00461.3839.4153.+.gnl|VLSCI|Pgi_F0566_contig000034	Pgi_F0568_00867.12267.12581.+.gnl|VLSCI|Pgi_F0568_contig000062	Pgi_F0569_00545.9569.9883.+.gnl|VLSCI|Pgi_F0569_contig000032	Pgi_F0570_00813.589.275.-.gnl|VLSCI|Pgi_F0570_contig000062	Pgi_W4087_01562.9779.10093.+.gnl|VLSCI|Pgi_W4087_contig000111	Pgi_YH522_01561.15526.15212.-.gnl|VLSCI|Pgi_YH522_contig000044	Pgu_DSM15663_00839.23900.24214.+.gnl|VLSCI|Pgu_DSM15663_contig000021	high-frequency
1821	dnaE	PG0035	DNA polymerase III subunit alpha	3686	ANCHOR	22	22	PG0035.46374.42688.-	Pgi_ATCC33277_00034.44734.41048.-	Pgi_TDC60_00033.43576.39890.-	Pgi_SJD2_00137.157276.153590.-	Pgi_11A_00473.85591.89277.+.gnl|VLSCI|Pgi_11A_contig000016	Pgi_13_1_01730.6064.9750.+.gnl|VLSCI|Pgi_13_1_contig000056	Pgi_5_9_01725.13127.16813.+.gnl|VLSCI|Pgi_5_9_contig000061	Pgi_3A1_00474.56134.52448.-.gnl|VLSCI|Pgi_3A1_contig000016	Pgi_3_3_01816.10192.6506.-.gnl|VLSCI|Pgi_3_3_contig000068	Pgi_49417_02152.36787.33101.-.gnl|VLSCI|Pgi_49417_contig000076	Pgi_7BTORR_01505.43548.47234.+.gnl|VLSCI|Pgi_7BTORR_contig000057	Pgi_84_3_00247.4339.653.-.gnl|VLSCI|Pgi_84_3_contig000007	Pgi_A7A1_28_01608.178963.182649.+.gnl|VLSCI|Pgi_A7A1_28_contig000021	Pgi_AFR5B_1_00593.13117.16803.+.gnl|VLSCI|Pgi_AFR5B_1_contig000022	Pgi_F0185_00894.4323.637.-.gnl|VLSCI|Pgi_F0185_contig000068	Pgi_F0566_00460.104.3790.+.gnl|VLSCI|Pgi_F0566_contig000034	Pgi_F0568_00866.8532.12218.+.gnl|VLSCI|Pgi_F0568_contig000062	Pgi_F0569_00544.5834.9520.+.gnl|VLSCI|Pgi_F0569_contig000032	Pgi_F0570_00814.4324.638.-.gnl|VLSCI|Pgi_F0570_contig000062	Pgi_W4087_01561.6044.9730.+.gnl|VLSCI|Pgi_W4087_contig000111	Pgi_YH522_01562.19261.15575.-.gnl|VLSCI|Pgi_YH522_contig000044	Pgu_DSM15663_00838.20164.23850.+.gnl|VLSCI|Pgu_DSM15663_contig000021	high-frequency
2024	rplS	PG0037	50S ribosomal protein L19	365	ANCHOR	22	22	PG0037.46659.47024.+	Pgi_ATCC33277_00035.45013.45378.+	Pgi_TDC60_00034.43855.44220.+	Pgi_SJD2_00138.157561.157896.+	Pgi_11A_00472.85312.84947.-.gnl|VLSCI|Pgi_11A_contig000016	Pgi_13_1_01729.5779.5414.-.gnl|VLSCI|Pgi_13_1_contig000056	Pgi_5_9_01724.12842.12477.-.gnl|VLSCI|Pgi_5_9_contig000061	Pgi_3A1_00475.56413.56778.+.gnl|VLSCI|Pgi_3A1_contig000016	Pgi_3_3_01817.10471.10836.+.gnl|VLSCI|Pgi_3_3_contig000068	Pgi_49417_02153.37066.37431.+.gnl|VLSCI|Pgi_49417_contig000076	Pgi_7BTORR_01504.43269.42904.-.gnl|VLSCI|Pgi_7BTORR_contig000057	Pgi_84_3_00248.4624.4989.+.gnl|VLSCI|Pgi_84_3_contig000007	Pgi_A7A1_28_01607.178530.178165.-.gnl|VLSCI|Pgi_A7A1_28_contig000021	Pgi_AFR5B_1_00592.12832.12467.-.gnl|VLSCI|Pgi_AFR5B_1_contig000022	Pgi_F0185_00895.4602.4967.+.gnl|VLSCI|Pgi_F0185_contig000068	Pgi_F0566_01319.241.606.+.gnl|VLSCI|Pgi_F0566_contig000112	Pgi_F0568_00865.8253.7888.-.gnl|VLSCI|Pgi_F0568_contig000062	Pgi_F0569_00543.5555.5190.-.gnl|VLSCI|Pgi_F0569_contig000032	Pgi_F0570_00815.4603.4968.+.gnl|VLSCI|Pgi_F0570_contig000062	Pgi_W4087_01560.5765.5400.-.gnl|VLSCI|Pgi_W4087_contig000111	Pgi_YH522_01563.19540.19905.+.gnl|VLSCI|Pgi_YH522_contig000044	Pgu_DSM15663_01533.43700.43335.-.gnl|VLSCI|Pgu_DSM15663_contig000065	high-frequency
284	glyA	PG0042	serine hydroxymethyltransferase	1280	ANCHOR	22	22	PG0042.49769.51049.+	Pgi_ATCC33277_00038.46617.47897.+	Pgi_TDC60_00036.45452.46732.+	Pgi_SJD2_01955.2206250.2207530.+	Pgi_11A_00471.83715.82435.-.gnl|VLSCI|Pgi_11A_contig000016	Pgi_13_1_01728.4185.2905.-.gnl|VLSCI|Pgi_13_1_contig000056	Pgi_5_9_01722.11247.9967.-.gnl|VLSCI|Pgi_5_9_contig000061	Pgi_3A1_00477.58005.59285.+.gnl|VLSCI|Pgi_3A1_contig000016	Pgi_3_3_01819.12075.13355.+.gnl|VLSCI|Pgi_3_3_contig000068	Pgi_49417_02154.38664.39944.+.gnl|VLSCI|Pgi_49417_contig000076	Pgi_7BTORR_01503.41671.40391.-.gnl|VLSCI|Pgi_7BTORR_contig000057	Pgi_84_3_00505.19540.18260.-.gnl|VLSCI|Pgi_84_3_contig000013	Pgi_A7A1_28_01604.176933.175653.-.gnl|VLSCI|Pgi_A7A1_28_contig000021	Pgi_AFR5B_1_00591.11237.9957.-.gnl|VLSCI|Pgi_AFR5B_1_contig000022	Pgi_F0185_00896.6199.7479.+.gnl|VLSCI|Pgi_F0185_contig000068	Pgi_F0566_00793.882.2162.+.gnl|VLSCI|Pgi_F0566_contig000066	Pgi_F0568_00864.6655.5375.-.gnl|VLSCI|Pgi_F0568_contig000062	Pgi_F0569_00541.3960.2680.-.gnl|VLSCI|Pgi_F0569_contig000032	Pgi_F0570_00816.6201.7481.+.gnl|VLSCI|Pgi_F0570_contig000062	Pgi_W4087_01559.4167.2887.-.gnl|VLSCI|Pgi_W4087_contig000111	Pgi_YH522_01564.21138.22418.+.gnl|VLSCI|Pgi_YH522_contig000044	Pgu_DSM15663_00049.4314.3034.-.gnl|VLSCI|Pgu_DSM15663_contig000004	high-frequency
1743	nahA	PG0043	beta-hexosaminidase	2333	ANCHOR	22	22	PG0043.51206.53539.+	Pgi_ATCC33277_00039.48054.50387.+	Pgi_TDC60_00037.46889.49222.+	Pgi_SJD2_01956.2207687.2210020.+	Pgi_11A_00470.82352.79944.-.gnl|VLSCI|Pgi_11A_contig000016	Pgi_13_1_01727.2748.415.-.gnl|VLSCI|Pgi_13_1_contig000056	Pgi_5_9_01721.9810.7477.-.gnl|VLSCI|Pgi_5_9_contig000061	Pgi_3A1_00478.59445.61778.+.gnl|VLSCI|Pgi_3A1_contig000016	Pgi_3_3_01820.13512.15845.+.gnl|VLSCI|Pgi_3_3_contig000068	Pgi_49417_02155.40101.42434.+.gnl|VLSCI|Pgi_49417_contig000076	Pgi_7BTORR_01502.40234.37901.-.gnl|VLSCI|Pgi_7BTORR_contig000057	Pgi_84_3_00504.18177.15769.-.gnl|VLSCI|Pgi_84_3_contig000013	Pgi_A7A1_28_01603.175496.173163.-.gnl|VLSCI|Pgi_A7A1_28_contig000021	Pgi_AFR5B_1_00590.9874.7466.-.gnl|VLSCI|Pgi_AFR5B_1_contig000022	Pgi_F0185_00897.7636.9969.+.gnl|VLSCI|Pgi_F0185_contig000068	Pgi_F0566_00794.2319.4652.+.gnl|VLSCI|Pgi_F0566_contig000066	Pgi_F0568_00863.5218.2885.-.gnl|VLSCI|Pgi_F0568_contig000062	Pgi_F0569_00540.2523.190.-.gnl|VLSCI|Pgi_F0569_contig000032	Pgi_F0570_00817.7638.9971.+.gnl|VLSCI|Pgi_F0570_contig000062	Pgi_W4087_01558.2730.397.-.gnl|VLSCI|Pgi_W4087_contig000111	Pgi_YH522_01565.22575.24908.+.gnl|VLSCI|Pgi_YH522_contig000044	Pgu_DSM15663_00048.2873.540.-.gnl|VLSCI|Pgu_DSM15663_contig000004	high-frequency
1237	htpG	PG0045	heat shock protein 90	2054	ANCHOR	22	22	PG0045.54199.56253.+	Pgi_ATCC33277_00040.51051.53105.+	Pgi_TDC60_00038.49886.51940.+	Pgi_SJD2_01851.2104700.2102646.-	Pgi_11A_00467.79287.77233.-.gnl|VLSCI|Pgi_11A_contig000016	Pgi_13_1_00001.368.2422.+.gnl|VLSCI|Pgi_13_1_contig000001	Pgi_5_9_01718.6815.4761.-.gnl|VLSCI|Pgi_5_9_contig000061	Pgi_3A1_00479.62444.64498.+.gnl|VLSCI|Pgi_3A1_contig000016	Pgi_3_3_01821.16508.18562.+.gnl|VLSCI|Pgi_3_3_contig000068	Pgi_49417_02156.43101.45155.+.gnl|VLSCI|Pgi_49417_contig000076	Pgi_7BTORR_01499.37239.35185.-.gnl|VLSCI|Pgi_7BTORR_contig000057	Pgi_84_3_00502.15107.13053.-.gnl|VLSCI|Pgi_84_3_contig000013	Pgi_A7A1_28_01600.172500.170446.-.gnl|VLSCI|Pgi_A7A1_28_contig000021	Pgi_AFR5B_1_00588.6809.4755.-.gnl|VLSCI|Pgi_AFR5B_1_contig000022	Pgi_F0185_00898.10636.12690.+.gnl|VLSCI|Pgi_F0185_contig000068	Pgi_F0566_00796.5312.7366.+.gnl|VLSCI|Pgi_F0566_contig000066	Pgi_F0568_00862.2217.163.-.gnl|VLSCI|Pgi_F0568_contig000062	Pgi_F0569_00539.2172.118.-.gnl|VLSCI|Pgi_F0569_contig000031	Pgi_F0570_00820.10633.12687.+.gnl|VLSCI|Pgi_F0570_contig000062	Pgi_W4087_01228.329.2383.+.gnl|VLSCI|Pgi_W4087_contig000080	Pgi_YH522_00366.6807.4753.-.gnl|VLSCI|Pgi_YH522_contig000010	Pgu_DSM15663_01264.25989.23935.-.gnl|VLSCI|Pgu_DSM15663_contig000059	high-frequency
338	cdsA	PG0046	phosphatidate cytidylyltransferase	854	ANCHOR	22	22	PG0046.57290.56436.-	Pgi_ATCC33277_00041.54142.53288.-	Pgi_TDC60_00039.52977.52123.-	Pgi_SJD2_01850.2101610.2102464.+	Pgi_11A_00466.76197.77051.+.gnl|VLSCI|Pgi_11A_contig000016	Pgi_13_1_00002.3459.2605.-.gnl|VLSCI|Pgi_13_1_contig000001	Pgi_5_9_01717.3724.4578.+.gnl|VLSCI|Pgi_5_9_contig000061	Pgi_3A1_00480.65535.64681.-.gnl|VLSCI|Pgi_3A1_contig000016	Pgi_3_3_01822.19599.18745.-.gnl|VLSCI|Pgi_3_3_contig000068	Pgi_49417_02157.46192.45338.-.gnl|VLSCI|Pgi_49417_contig000076	Pgi_7BTORR_01498.34148.35002.+.gnl|VLSCI|Pgi_7BTORR_contig000057	Pgi_84_3_00501.12016.12870.+.gnl|VLSCI|Pgi_84_3_contig000013	Pgi_A7A1_28_01599.169410.170264.+.gnl|VLSCI|Pgi_A7A1_28_contig000021	Pgi_AFR5B_1_00587.3718.4572.+.gnl|VLSCI|Pgi_AFR5B_1_contig000022	Pgi_F0185_00899.13727.12873.-.gnl|VLSCI|Pgi_F0185_contig000068	Pgi_F0566_00797.8403.7549.-.gnl|VLSCI|Pgi_F0566_contig000066	Pgi_F0568_01167.946.92.-.gnl|VLSCI|Pgi_F0568_contig000090	Pgi_F0569_01097.1026.172.-.gnl|VLSCI|Pgi_F0569_contig000072	Pgi_F0570_00821.13724.12870.-.gnl|VLSCI|Pgi_F0570_contig000062	Pgi_W4087_01229.3420.2566.-.gnl|VLSCI|Pgi_W4087_contig000080	Pgi_YH522_00365.3716.4570.+.gnl|VLSCI|Pgi_YH522_contig000010	Pgu_DSM15663_01263.22898.23752.+.gnl|VLSCI|Pgu_DSM15663_contig000059	high-frequency
1815		PG0047	cell division protein FtsH	2021	ANCHOR	22	22	PG0047.59340.57319.-	Pgi_ATCC33277_00042.56192.54171.-	Pgi_TDC60_00040.55027.53006.-	Pgi_SJD2_01849.2099560.2101581.+	Pgi_11A_00465.74147.76168.+.gnl|VLSCI|Pgi_11A_contig000016	Pgi_13_1_00003.5509.3488.-.gnl|VLSCI|Pgi_13_1_contig000001	Pgi_5_9_01716.1674.3695.+.gnl|VLSCI|Pgi_5_9_contig000061	Pgi_3A1_00481.67585.65564.-.gnl|VLSCI|Pgi_3A1_contig000016	Pgi_3_3_01823.21649.19628.-.gnl|VLSCI|Pgi_3_3_contig000068	Pgi_49417_02158.48242.46221.-.gnl|VLSCI|Pgi_49417_contig000076	Pgi_7BTORR_01497.32098.34119.+.gnl|VLSCI|Pgi_7BTORR_contig000057	Pgi_84_3_00500.9966.11987.+.gnl|VLSCI|Pgi_84_3_contig000013	Pgi_A7A1_28_01598.167360.169381.+.gnl|VLSCI|Pgi_A7A1_28_contig000021	Pgi_AFR5B_1_00586.1668.3689.+.gnl|VLSCI|Pgi_AFR5B_1_contig000022	Pgi_F0185_00900.15777.13756.-.gnl|VLSCI|Pgi_F0185_contig000068	Pgi_F0566_00798.10453.8432.-.gnl|VLSCI|Pgi_F0566_contig000066	Pgi_F0568_01168.2996.975.-.gnl|VLSCI|Pgi_F0568_contig000090	Pgi_F0569_01098.3076.1055.-.gnl|VLSCI|Pgi_F0569_contig000072	Pgi_F0570_00822.15774.13753.-.gnl|VLSCI|Pgi_F0570_contig000062	Pgi_W4087_01230.5470.3449.-.gnl|VLSCI|Pgi_W4087_contig000080	Pgi_YH522_00364.1666.3687.+.gnl|VLSCI|Pgi_YH522_contig000010	Pgu_DSM15663_01262.20848.22869.+.gnl|VLSCI|Pgu_DSM15663_contig000059	high-frequency
211	engD	PG0048	GTP-dependent nucleic acid-binding protein EngD	1103	ANCHOR	22	22	PG0048.60647.59544.-	Pgi_ATCC33277_00043.57496.56393.-	Pgi_TDC60_00041.56334.55231.-	Pgi_SJD2_01848.2098252.2099355.+	Pgi_11A_00464.72840.73943.+.gnl|VLSCI|Pgi_11A_contig000016	Pgi_13_1_00004.6816.5713.-.gnl|VLSCI|Pgi_13_1_contig000001	Pgi_5_9_01715.367.1470.+.gnl|VLSCI|Pgi_5_9_contig000061	Pgi_3A1_00482.68892.67789.-.gnl|VLSCI|Pgi_3A1_contig000016	Pgi_3_3_01824.22953.21850.-.gnl|VLSCI|Pgi_3_3_contig000068	Pgi_49417_02159.49550.48447.-.gnl|VLSCI|Pgi_49417_contig000076	Pgi_7BTORR_01496.30791.31894.+.gnl|VLSCI|Pgi_7BTORR_contig000057	Pgi_84_3_00499.8658.9761.+.gnl|VLSCI|Pgi_84_3_contig000013	Pgi_A7A1_28_01597.166052.167155.+.gnl|VLSCI|Pgi_A7A1_28_contig000021	Pgi_AFR5B_1_00585.361.1464.+.gnl|VLSCI|Pgi_AFR5B_1_contig000022	Pgi_F0185_00901.17084.15981.-.gnl|VLSCI|Pgi_F0185_contig000068	Pgi_F0566_00799.11760.10657.-.gnl|VLSCI|Pgi_F0566_contig000066	Pgi_F0568_01169.4303.3200.-.gnl|VLSCI|Pgi_F0568_contig000090	Pgi_F0569_01099.4383.3280.-.gnl|VLSCI|Pgi_F0569_contig000072	Pgi_F0570_00823.17081.15978.-.gnl|VLSCI|Pgi_F0570_contig000062	Pgi_W4087_01231.6777.5674.-.gnl|VLSCI|Pgi_W4087_contig000080	Pgi_YH522_00363.359.1462.+.gnl|VLSCI|Pgi_YH522_contig000010	Pgu_DSM15663_01261.19532.20635.+.gnl|VLSCI|Pgu_DSM15663_contig000059	high-frequency
878		PG0052	sensor histidine kinase	1187	ANCHOR	22	22	PG0052.63559.64746.+	Pgi_ATCC33277_01932.2239546.2240733.+	Pgi_TDC60_00298.349931.351118.+	Pgi_SJD2_00570.641605.642810.+	Pgi_11A_00479.453.1640.+.gnl|VLSCI|Pgi_11A_contig000017	Pgi_13_1_00583.501.1688.+.gnl|VLSCI|Pgi_13_1_contig000014	Pgi_5_9_00342.12401.11214.-.gnl|VLSCI|Pgi_5_9_contig000014	Pgi_3A1_01294.39565.38378.-.gnl|VLSCI|Pgi_3A1_contig000028	Pgi_3_3_00096.55558.54371.-.gnl|VLSCI|Pgi_3_3_contig000003	Pgi_49417_00469.287.1474.+.gnl|VLSCI|Pgi_49417_contig000016	Pgi_7BTORR_00077.28254.29441.+.gnl|VLSCI|Pgi_7BTORR_contig000005	Pgi_84_3_00032.39991.38804.-.gnl|VLSCI|Pgi_84_3_contig000001	Pgi_A7A1_28_00425.53449.52262.-.gnl|VLSCI|Pgi_A7A1_28_contig000007	Pgi_AFR5B_1_00881.289.1476.+.gnl|VLSCI|Pgi_AFR5B_1_contig000038	Pgi_F0185_00998.30260.29073.-.gnl|VLSCI|Pgi_F0185_contig000074	Pgi_F0566_01208.39385.38198.-.gnl|VLSCI|Pgi_F0566_contig000102	Pgi_F0568_00970.498.1685.+.gnl|VLSCI|Pgi_F0568_contig000071	Pgi_F0569_00065.41388.40201.-.gnl|VLSCI|Pgi_F0569_contig000002	Pgi_F0570_01493.12386.13573.+.gnl|VLSCI|Pgi_F0570_contig000110	Pgi_W4087_00864.12312.13499.+.gnl|VLSCI|Pgi_W4087_contig000064	Pgi_YH522_01462.56818.55631.-.gnl|VLSCI|Pgi_YH522_contig000040	Pgu_DSM15663_00129.93362.94549.+.gnl|VLSCI|Pgu_DSM15663_contig000004	high-frequency
26	recJ	PG0054	single-stranded-DNA-specific exonuclease RecJ	1754	ANCHOR	22	22	PG0054.65205.66959.+	Pgi_ATCC33277_01933.2241193.2242947.+	Pgi_TDC60_00299.351576.353330.+	Pgi_SJD2_00571.643269.645023.+	Pgi_11A_00480.2099.3853.+.gnl|VLSCI|Pgi_11A_contig000017	Pgi_13_1_00585.2149.3903.+.gnl|VLSCI|Pgi_13_1_contig000014	Pgi_5_9_00341.10755.9001.-.gnl|VLSCI|Pgi_5_9_contig000014	Pgi_3A1_01293.37919.36165.-.gnl|VLSCI|Pgi_3A1_contig000028	Pgi_3_3_00095.53911.52157.-.gnl|VLSCI|Pgi_3_3_contig000003	Pgi_49417_00470.1934.3688.+.gnl|VLSCI|Pgi_49417_contig000016	Pgi_7BTORR_00078.29900.31654.+.gnl|VLSCI|Pgi_7BTORR_contig000005	Pgi_84_3_00030.38344.36590.-.gnl|VLSCI|Pgi_84_3_contig000001	Pgi_A7A1_28_00424.51802.50048.-.gnl|VLSCI|Pgi_A7A1_28_contig000007	Pgi_AFR5B_1_00882.1936.3690.+.gnl|VLSCI|Pgi_AFR5B_1_contig000038	Pgi_F0185_00997.28613.26859.-.gnl|VLSCI|Pgi_F0185_contig000074	Pgi_F0566_01207.37738.35984.-.gnl|VLSCI|Pgi_F0566_contig000102	Pgi_F0568_00971.2144.3898.+.gnl|VLSCI|Pgi_F0568_contig000071	Pgi_F0569_00064.39743.37989.-.gnl|VLSCI|Pgi_F0569_contig000002	Pgi_F0570_01494.14033.15787.+.gnl|VLSCI|Pgi_F0570_contig000110	Pgi_W4087_00865.13958.15712.+.gnl|VLSCI|Pgi_W4087_contig000064	Pgi_YH522_01461.55171.53417.-.gnl|VLSCI|Pgi_YH522_contig000040	Pgu_DSM15663_00131.100651.102405.+.gnl|VLSCI|Pgu_DSM15663_contig000004	high-frequency
1521		PG0055	hypothetical protein	1055	ANCHOR	22	22	PG0055.66956.68011.+	Pgi_ATCC33277_01934.2242944.2243999.+	Pgi_TDC60_00300.353327.354382.+	Pgi_SJD2_00572.645020.646075.+	Pgi_11A_00481.3850.4905.+.gnl|VLSCI|Pgi_11A_contig000017	Pgi_13_1_00586.3900.4955.+.gnl|VLSCI|Pgi_13_1_contig000014	Pgi_5_9_00340.9004.7949.-.gnl|VLSCI|Pgi_5_9_contig000014	Pgi_3A1_01292.36168.35113.-.gnl|VLSCI|Pgi_3A1_contig000028	Pgi_3_3_00094.52160.51105.-.gnl|VLSCI|Pgi_3_3_contig000003	Pgi_49417_00471.3685.4740.+.gnl|VLSCI|Pgi_49417_contig000016	Pgi_7BTORR_00079.31651.32706.+.gnl|VLSCI|Pgi_7BTORR_contig000005	Pgi_84_3_00029.36593.35538.-.gnl|VLSCI|Pgi_84_3_contig000001	Pgi_A7A1_28_00423.50051.48996.-.gnl|VLSCI|Pgi_A7A1_28_contig000007	Pgi_AFR5B_1_00883.3687.4742.+.gnl|VLSCI|Pgi_AFR5B_1_contig000038	Pgi_F0185_00996.26862.25807.-.gnl|VLSCI|Pgi_F0185_contig000074	Pgi_F0566_01206.35987.34932.-.gnl|VLSCI|Pgi_F0566_contig000102	Pgi_F0568_00972.3895.4950.+.gnl|VLSCI|Pgi_F0568_contig000071	Pgi_F0569_00063.37992.36937.-.gnl|VLSCI|Pgi_F0569_contig000002	Pgi_F0570_01495.15784.16839.+.gnl|VLSCI|Pgi_F0570_contig000110	Pgi_W4087_00866.15709.16764.+.gnl|VLSCI|Pgi_W4087_contig000064	Pgi_YH522_01460.53420.52365.-.gnl|VLSCI|Pgi_YH522_contig000040	Pgu_DSM15663_00132.102402.103457.+.gnl|VLSCI|Pgu_DSM15663_contig000004	high-frequency
832	wzzP	PG0056	O-antigen chain length regulatory protein WzzP	1700	ANCHOR	22	22	PG0056.68142.69842.+	Pgi_ATCC33277_01935.2244130.2245830.+	Pgi_TDC60_00301.354513.356213.+	Pgi_SJD2_00573.646206.647906.+	Pgi_11A_00482.5036.6736.+.gnl|VLSCI|Pgi_11A_contig000017	Pgi_13_1_00587.5086.6786.+.gnl|VLSCI|Pgi_13_1_contig000014	Pgi_5_9_00339.7818.6118.-.gnl|VLSCI|Pgi_5_9_contig000014	Pgi_3A1_01291.34982.33282.-.gnl|VLSCI|Pgi_3A1_contig000028	Pgi_3_3_00093.50974.49274.-.gnl|VLSCI|Pgi_3_3_contig000003	Pgi_49417_00472.4871.6571.+.gnl|VLSCI|Pgi_49417_contig000016	Pgi_7BTORR_00080.32837.34537.+.gnl|VLSCI|Pgi_7BTORR_contig000005	Pgi_84_3_00028.35407.33707.-.gnl|VLSCI|Pgi_84_3_contig000001	Pgi_A7A1_28_00422.48865.47165.-.gnl|VLSCI|Pgi_A7A1_28_contig000007	Pgi_AFR5B_1_00884.4874.6574.+.gnl|VLSCI|Pgi_AFR5B_1_contig000038	Pgi_F0185_00995.25676.23970.-.gnl|VLSCI|Pgi_F0185_contig000074	Pgi_F0566_01205.34801.33104.-.gnl|VLSCI|Pgi_F0566_contig000102	Pgi_F0568_00973.5081.6787.+.gnl|VLSCI|Pgi_F0568_contig000071	Pgi_F0569_00062.36806.35106.-.gnl|VLSCI|Pgi_F0569_contig000002	Pgi_F0570_01496.16970.18670.+.gnl|VLSCI|Pgi_F0570_contig000110	Pgi_W4087_00867.16895.18595.+.gnl|VLSCI|Pgi_W4087_contig000064	Pgi_YH522_01459.52234.50534.-.gnl|VLSCI|Pgi_YH522_contig000040	Pgu_DSM15663_00133.103589.105286.+.gnl|VLSCI|Pgu_DSM15663_contig000004	high-frequency
12	pncB	PG0057	nicotinate phosphoribosyltransferase	1184	ANCHOR	22	22	PG0057.69875.71059.+	Pgi_ATCC33277_01936.2245863.2247047.+	Pgi_TDC60_00302.356246.357430.+	Pgi_SJD2_00574.647939.649123.+	Pgi_11A_00483.6769.7953.+.gnl|VLSCI|Pgi_11A_contig000017	Pgi_13_1_00588.6819.8003.+.gnl|VLSCI|Pgi_13_1_contig000014	Pgi_5_9_00338.6085.4901.-.gnl|VLSCI|Pgi_5_9_contig000014	Pgi_3A1_01290.33249.32065.-.gnl|VLSCI|Pgi_3A1_contig000028	Pgi_3_3_00092.49241.48057.-.gnl|VLSCI|Pgi_3_3_contig000003	Pgi_49417_00473.6604.7788.+.gnl|VLSCI|Pgi_49417_contig000016	Pgi_7BTORR_00081.34570.35754.+.gnl|VLSCI|Pgi_7BTORR_contig000005	Pgi_84_3_00027.33674.32490.-.gnl|VLSCI|Pgi_84_3_contig000001	Pgi_A7A1_28_00421.47132.45948.-.gnl|VLSCI|Pgi_A7A1_28_contig000007	Pgi_AFR5B_1_00885.6607.7791.+.gnl|VLSCI|Pgi_AFR5B_1_contig000038	Pgi_F0185_00994.23937.22753.-.gnl|VLSCI|Pgi_F0185_contig000074	Pgi_F0566_01204.33071.31887.-.gnl|VLSCI|Pgi_F0566_contig000102	Pgi_F0568_00974.6820.8004.+.gnl|VLSCI|Pgi_F0568_contig000071	Pgi_F0569_00061.35073.33889.-.gnl|VLSCI|Pgi_F0569_contig000002	Pgi_F0570_01497.18703.19887.+.gnl|VLSCI|Pgi_F0570_contig000110	Pgi_W4087_00868.18628.19812.+.gnl|VLSCI|Pgi_W4087_contig000064	Pgi_YH522_01458.50501.49317.-.gnl|VLSCI|Pgi_YH522_contig000040	Pgu_DSM15663_00134.105318.106502.+.gnl|VLSCI|Pgu_DSM15663_contig000004	high-frequency
1715	nadD	PG0058	nicotinic acid mononucleotide adenylyltransferase	593	ANCHOR	22	22	PG0058.71059.71652.+	Pgi_ATCC33277_01937.2247047.2247640.+	Pgi_TDC60_00303.357430.358023.+	Pgi_SJD2_00575.649123.649716.+	Pgi_11A_00484.7953.8546.+.gnl|VLSCI|Pgi_11A_contig000017	Pgi_13_1_00589.8003.8596.+.gnl|VLSCI|Pgi_13_1_contig000014	Pgi_5_9_00337.4901.4308.-.gnl|VLSCI|Pgi_5_9_contig000014	Pgi_3A1_01289.32065.31472.-.gnl|VLSCI|Pgi_3A1_contig000028	Pgi_3_3_00091.48057.47464.-.gnl|VLSCI|Pgi_3_3_contig000003	Pgi_49417_00474.7788.8381.+.gnl|VLSCI|Pgi_49417_contig000016	Pgi_7BTORR_00082.35754.36347.+.gnl|VLSCI|Pgi_7BTORR_contig000005	Pgi_84_3_00026.32490.31897.-.gnl|VLSCI|Pgi_84_3_contig000001	Pgi_A7A1_28_00420.45948.45355.-.gnl|VLSCI|Pgi_A7A1_28_contig000007	Pgi_AFR5B_1_00886.7791.8384.+.gnl|VLSCI|Pgi_AFR5B_1_contig000038	Pgi_F0185_00993.22753.22160.-.gnl|VLSCI|Pgi_F0185_contig000074	Pgi_F0566_01203.31887.31294.-.gnl|VLSCI|Pgi_F0566_contig000102	Pgi_F0568_00975.8004.8597.+.gnl|VLSCI|Pgi_F0568_contig000071	Pgi_F0569_00060.33889.33296.-.gnl|VLSCI|Pgi_F0569_contig000002	Pgi_F0570_01498.19887.20480.+.gnl|VLSCI|Pgi_F0570_contig000110	Pgi_W4087_00869.19812.20405.+.gnl|VLSCI|Pgi_W4087_contig000064	Pgi_YH522_01457.49317.48724.-.gnl|VLSCI|Pgi_YH522_contig000040	Pgu_DSM15663_00135.106502.107095.+.gnl|VLSCI|Pgu_DSM15663_contig000004	high-frequency
2232		PG0059	hypothetical protein	383	ANCHOR	21	21	PG0059.71666.72049.+	Pgi_ATCC33277_01938.2247654.2248037.+	Pgi_TDC60_00304.358037.358420.+	Pgi_SJD2_00576.649730.650113.+	Pgi_11A_00485.8560.8943.+.gnl|VLSCI|Pgi_11A_contig000017	Pgi_13_1_00590.8610.8993.+.gnl|VLSCI|Pgi_13_1_contig000014	Pgi_5_9_00336.4294.3911.-.gnl|VLSCI|Pgi_5_9_contig000014	Pgi_3A1_01288.31458.31075.-.gnl|VLSCI|Pgi_3A1_contig000028	Pgi_3_3_00090.47450.47067.-.gnl|VLSCI|Pgi_3_3_contig000003	Pgi_49417_00475.8395.8778.+.gnl|VLSCI|Pgi_49417_contig000016	Pgi_7BTORR_00083.36361.36744.+.gnl|VLSCI|Pgi_7BTORR_contig000005	Pgi_84_3_00025.31883.31500.-.gnl|VLSCI|Pgi_84_3_contig000001	Pgi_A7A1_28_00419.45341.44958.-.gnl|VLSCI|Pgi_A7A1_28_contig000007	Pgi_AFR5B_1_00887.8398.8781.+.gnl|VLSCI|Pgi_AFR5B_1_contig000038	Pgi_F0185_00992.22146.21763.-.gnl|VLSCI|Pgi_F0185_contig000074	Pgi_F0566_01202.31280.30897.-.gnl|VLSCI|Pgi_F0566_contig000102	Pgi_F0568_00976.8611.8994.+.gnl|VLSCI|Pgi_F0568_contig000071	Pgi_F0569_00059.33282.32899.-.gnl|VLSCI|Pgi_F0569_contig000002	Pgi_F0570_01499.20494.20877.+.gnl|VLSCI|Pgi_F0570_contig000110	Pgi_W4087_00870.20419.20802.+.gnl|VLSCI|Pgi_W4087_contig000064	Pgi_YH522_01456.48710.48327.-.gnl|VLSCI|Pgi_YH522_contig000040		high-frequency
366		PG0060	hypothetical protein	182	ANCHOR	22	22	PG0060.72056.72238.+	Pgi_ATCC33277_01939.2248044.2248226.+	Pgi_TDC60_00305.358427.358609.+	Pgi_SJD2_00577.650120.650302.+	Pgi_11A_00486.8950.9132.+.gnl|VLSCI|Pgi_11A_contig000017	Pgi_13_1_00591.9000.9182.+.gnl|VLSCI|Pgi_13_1_contig000014	Pgi_5_9_00335.3904.3722.-.gnl|VLSCI|Pgi_5_9_contig000014	Pgi_3A1_01287.31068.30886.-.gnl|VLSCI|Pgi_3A1_contig000028	Pgi_3_3_00089.47060.46878.-.gnl|VLSCI|Pgi_3_3_contig000003	Pgi_49417_00476.8785.8967.+.gnl|VLSCI|Pgi_49417_contig000016	Pgi_7BTORR_00084.36751.36933.+.gnl|VLSCI|Pgi_7BTORR_contig000005	Pgi_84_3_00024.31493.31311.-.gnl|VLSCI|Pgi_84_3_contig000001	Pgi_A7A1_28_00418.44951.44769.-.gnl|VLSCI|Pgi_A7A1_28_contig000007	Pgi_AFR5B_1_00888.8788.8970.+.gnl|VLSCI|Pgi_AFR5B_1_contig000038	Pgi_F0185_00991.21756.21574.-.gnl|VLSCI|Pgi_F0185_contig000074	Pgi_F0566_01201.30890.30708.-.gnl|VLSCI|Pgi_F0566_contig000102	Pgi_F0568_00977.9001.9183.+.gnl|VLSCI|Pgi_F0568_contig000071	Pgi_F0569_00058.32892.32710.-.gnl|VLSCI|Pgi_F0569_contig000002	Pgi_F0570_01500.20884.21066.+.gnl|VLSCI|Pgi_F0570_contig000110	Pgi_W4087_00871.20809.20991.+.gnl|VLSCI|Pgi_W4087_contig000064	Pgi_YH522_01455.48320.48138.-.gnl|VLSCI|Pgi_YH522_contig000040	Pgu_DSM15663_00137.107497.107679.+.gnl|VLSCI|Pgu_DSM15663_contig000004	high-frequency
1488	yngK-1	PG0061	hypothetical protein	1538	ANCHOR	22	22	PG0061.72285.73823.+	Pgi_ATCC33277_01940.2248273.2249811.+	Pgi_TDC60_00306.358656.360194.+	Pgi_SJD2_00578.650349.651887.+	Pgi_11A_00487.9179.10717.+.gnl|VLSCI|Pgi_11A_contig000017	Pgi_13_1_00592.9229.10767.+.gnl|VLSCI|Pgi_13_1_contig000014	Pgi_5_9_00334.3675.2137.-.gnl|VLSCI|Pgi_5_9_contig000014	Pgi_3A1_01286.30839.29301.-.gnl|VLSCI|Pgi_3A1_contig000028	Pgi_3_3_00088.46831.45293.-.gnl|VLSCI|Pgi_3_3_contig000003	Pgi_49417_00477.9014.10552.+.gnl|VLSCI|Pgi_49417_contig000016	Pgi_7BTORR_00085.36980.38518.+.gnl|VLSCI|Pgi_7BTORR_contig000005	Pgi_84_3_00023.31264.29726.-.gnl|VLSCI|Pgi_84_3_contig000001	Pgi_A7A1_28_00417.44722.43184.-.gnl|VLSCI|Pgi_A7A1_28_contig000007	Pgi_AFR5B_1_00889.9017.10555.+.gnl|VLSCI|Pgi_AFR5B_1_contig000038	Pgi_F0185_00990.21527.19989.-.gnl|VLSCI|Pgi_F0185_contig000074	Pgi_F0566_01200.30661.29123.-.gnl|VLSCI|Pgi_F0566_contig000102	Pgi_F0568_00978.9230.10768.+.gnl|VLSCI|Pgi_F0568_contig000071	Pgi_F0569_00057.32663.31125.-.gnl|VLSCI|Pgi_F0569_contig000002	Pgi_F0570_01501.21113.22651.+.gnl|VLSCI|Pgi_F0570_contig000110	Pgi_W4087_00872.21038.22576.+.gnl|VLSCI|Pgi_W4087_contig000064	Pgi_YH522_01454.48091.46553.-.gnl|VLSCI|Pgi_YH522_contig000040	Pgu_DSM15663_00138.107726.109264.+.gnl|VLSCI|Pgu_DSM15663_contig000004	high-frequency
1582		PG0062	hypothetical protein	2042	ANCHOR	22	22	PG0062.73828.75870.+	Pgi_ATCC33277_01941.2249816.2251858.+	Pgi_TDC60_00307.360199.362241.+	Pgi_SJD2_00579.651892.653934.+	Pgi_11A_00488.10722.12764.+.gnl|VLSCI|Pgi_11A_contig000017	Pgi_13_1_00593.10772.12814.+.gnl|VLSCI|Pgi_13_1_contig000014	Pgi_5_9_00333.2132.90.-.gnl|VLSCI|Pgi_5_9_contig000014	Pgi_3A1_01285.29296.27254.-.gnl|VLSCI|Pgi_3A1_contig000028	Pgi_3_3_00087.45288.43246.-.gnl|VLSCI|Pgi_3_3_contig000003	Pgi_49417_00479.10557.12707.+.gnl|VLSCI|Pgi_49417_contig000016	Pgi_7BTORR_00086.38523.40565.+.gnl|VLSCI|Pgi_7BTORR_contig000005	Pgi_84_3_00022.29721.27679.-.gnl|VLSCI|Pgi_84_3_contig000001	Pgi_A7A1_28_00416.43179.41137.-.gnl|VLSCI|Pgi_A7A1_28_contig000007	Pgi_AFR5B_1_00890.10560.12602.+.gnl|VLSCI|Pgi_AFR5B_1_contig000038	Pgi_F0185_00989.19984.17942.-.gnl|VLSCI|Pgi_F0185_contig000074	Pgi_F0566_01199.29118.27076.-.gnl|VLSCI|Pgi_F0566_contig000102	Pgi_F0568_00979.10773.12815.+.gnl|VLSCI|Pgi_F0568_contig000071	Pgi_F0569_00056.31120.29078.-.gnl|VLSCI|Pgi_F0569_contig000002	Pgi_F0570_01502.22656.24698.+.gnl|VLSCI|Pgi_F0570_contig000110	Pgi_W4087_00873.22581.24623.+.gnl|VLSCI|Pgi_W4087_contig000064	Pgi_YH522_01453.46548.44506.-.gnl|VLSCI|Pgi_YH522_contig000040	Pgu_DSM15663_00139.109269.111311.+.gnl|VLSCI|Pgu_DSM15663_contig000004	high-frequency
1201		PG0063	outer membrane efflux protein	1178	ANCHOR	22	22	PG0063.77146.75968.-	Pgi_ATCC33277_01942.2253134.2251956.-	Pgi_TDC60_00308.363517.362339.-	Pgi_SJD2_00580.655210.654032.-	Pgi_11A_00489.14040.12862.-.gnl|VLSCI|Pgi_11A_contig000017	Pgi_13_1_00594.14090.12912.-.gnl|VLSCI|Pgi_13_1_contig000014	Pgi_5_9_00508.41603.42781.+.gnl|VLSCI|Pgi_5_9_contig000023	Pgi_3A1_01284.25978.27156.+.gnl|VLSCI|Pgi_3A1_contig000028	Pgi_3_3_00086.41970.43148.+.gnl|VLSCI|Pgi_3_3_contig000003	Pgi_49417_00480.13983.12805.-.gnl|VLSCI|Pgi_49417_contig000016	Pgi_7BTORR_00087.41841.40663.-.gnl|VLSCI|Pgi_7BTORR_contig000005	Pgi_84_3_00021.26403.27581.+.gnl|VLSCI|Pgi_84_3_contig000001	Pgi_A7A1_28_00415.39861.41039.+.gnl|VLSCI|Pgi_A7A1_28_contig000007	Pgi_AFR5B_1_00891.13878.12700.-.gnl|VLSCI|Pgi_AFR5B_1_contig000038	Pgi_F0185_00988.16666.17844.+.gnl|VLSCI|Pgi_F0185_contig000074	Pgi_F0566_01198.25800.26978.+.gnl|VLSCI|Pgi_F0566_contig000102	Pgi_F0568_00980.14091.12913.-.gnl|VLSCI|Pgi_F0568_contig000071	Pgi_F0569_00055.27802.28980.+.gnl|VLSCI|Pgi_F0569_contig000002	Pgi_F0570_01503.25974.24796.-.gnl|VLSCI|Pgi_F0570_contig000110	Pgi_W4087_00874.25899.24721.-.gnl|VLSCI|Pgi_W4087_contig000064	Pgi_YH522_01452.43230.44408.+.gnl|VLSCI|Pgi_YH522_contig000040	Pgu_DSM15663_01344.127722.128900.+.gnl|VLSCI|Pgu_DSM15663_contig000059	high-frequency
494	czcA	PG0064	CzcA family heavy metal efflux protein	3119	ANCHOR	22	22	PG0064.80283.77164.-	Pgi_ATCC33277_01943.2256270.2253151.-	Pgi_TDC60_00309.366654.363535.-	Pgi_SJD2_00581.658346.655227.-	Pgi_11A_00490.17176.14057.-.gnl|VLSCI|Pgi_11A_contig000017	Pgi_13_1_00595.17226.14107.-.gnl|VLSCI|Pgi_13_1_contig000014	Pgi_5_9_00507.38467.41586.+.gnl|VLSCI|Pgi_5_9_contig000023	Pgi_3A1_01283.22844.25981.+.gnl|VLSCI|Pgi_3A1_contig000028	Pgi_3_3_00085.38834.41953.+.gnl|VLSCI|Pgi_3_3_contig000003	Pgi_49417_00481.17119.14000.-.gnl|VLSCI|Pgi_49417_contig000016	Pgi_7BTORR_00088.44977.41858.-.gnl|VLSCI|Pgi_7BTORR_contig000005	Pgi_84_3_00020.23266.26385.+.gnl|VLSCI|Pgi_84_3_contig000001	Pgi_A7A1_28_00414.36725.39844.+.gnl|VLSCI|Pgi_A7A1_28_contig000007	Pgi_AFR5B_1_00892.17015.13896.-.gnl|VLSCI|Pgi_AFR5B_1_contig000038	Pgi_F0185_00987.13530.16649.+.gnl|VLSCI|Pgi_F0185_contig000074	Pgi_F0566_01197.22663.25782.+.gnl|VLSCI|Pgi_F0566_contig000102	Pgi_F0568_00981.17228.14127.-.gnl|VLSCI|Pgi_F0568_contig000071	Pgi_F0569_00054.24666.27785.+.gnl|VLSCI|Pgi_F0569_contig000002	Pgi_F0570_01504.29110.25991.-.gnl|VLSCI|Pgi_F0570_contig000110	Pgi_W4087_00875.29036.25917.-.gnl|VLSCI|Pgi_W4087_contig000064	Pgi_YH522_01451.40094.43213.+.gnl|VLSCI|Pgi_YH522_contig000040	Pgu_DSM15663_01343.124586.127705.+.gnl|VLSCI|Pgu_DSM15663_contig000059	high-frequency
1787		PG0065	RND family efflux transporter MFP subunit	1178	ANCHOR	19	19	PG0065.81481.80303.-	Pgi_ATCC33277_01944.2257468.2256290.-	Pgi_TDC60_00310.367852.366674.-	Pgi_SJD2_00582.659544.658366.-		Pgi_13_1_00596.18424.17246.-.gnl|VLSCI|Pgi_13_1_contig000014	Pgi_5_9_00506.37269.38447.+.gnl|VLSCI|Pgi_5_9_contig000023	Pgi_3A1_01282.21646.22824.+.gnl|VLSCI|Pgi_3A1_contig000028	Pgi_3_3_00084.37636.38814.+.gnl|VLSCI|Pgi_3_3_contig000003	Pgi_49417_00482.18317.17139.-.gnl|VLSCI|Pgi_49417_contig000016	Pgi_7BTORR_00089.46175.44997.-.gnl|VLSCI|Pgi_7BTORR_contig000005	Pgi_84_3_00019.22068.23246.+.gnl|VLSCI|Pgi_84_3_contig000001		Pgi_AFR5B_1_00893.18213.17035.-.gnl|VLSCI|Pgi_AFR5B_1_contig000038	Pgi_F0185_00986.12332.13510.+.gnl|VLSCI|Pgi_F0185_contig000074	Pgi_F0566_01196.21465.22643.+.gnl|VLSCI|Pgi_F0566_contig000102	Pgi_F0568_00982.18426.17248.-.gnl|VLSCI|Pgi_F0568_contig000071	Pgi_F0569_00053.23468.24646.+.gnl|VLSCI|Pgi_F0569_contig000002	Pgi_F0570_01505.30308.29130.-.gnl|VLSCI|Pgi_F0570_contig000110	Pgi_W4087_00876.30234.29056.-.gnl|VLSCI|Pgi_W4087_contig000064	Pgi_YH522_01450.38896.40074.+.gnl|VLSCI|Pgi_YH522_contig000040		high-frequency
1053		PG0069	hypothetical protein	1541	ANCHOR	20	20	PG0069.84052.82511.-	Pgi_ATCC33277_01947.2260039.2258498.-	Pgi_TDC60_00312.370424.368883.-	Pgi_SJD2_00585.662115.660574.-	Pgi_11A_00494.20989.19448.-.gnl|VLSCI|Pgi_11A_contig000017	Pgi_13_1_00599.20995.19454.-.gnl|VLSCI|Pgi_13_1_contig000014	Pgi_5_9_00503.34704.36239.+.gnl|VLSCI|Pgi_5_9_contig000023	Pgi_3A1_01279.19075.20616.+.gnl|VLSCI|Pgi_3A1_contig000028	Pgi_3_3_00082.35065.36606.+.gnl|VLSCI|Pgi_3_3_contig000003	Pgi_49417_00484.20886.19345.-.gnl|VLSCI|Pgi_49417_contig000016	Pgi_7BTORR_00092.48742.47201.-.gnl|VLSCI|Pgi_7BTORR_contig000005		Pgi_A7A1_28_00410.32915.34456.+.gnl|VLSCI|Pgi_A7A1_28_contig000007	Pgi_AFR5B_1_00896.20779.19241.-.gnl|VLSCI|Pgi_AFR5B_1_contig000038	Pgi_F0185_00983.9763.11304.+.gnl|VLSCI|Pgi_F0185_contig000074	Pgi_F0566_01193.18894.20435.+.gnl|VLSCI|Pgi_F0566_contig000102	Pgi_F0568_00984.20993.19452.-.gnl|VLSCI|Pgi_F0568_contig000071	Pgi_F0569_00050.20898.22439.+.gnl|VLSCI|Pgi_F0569_contig000002	Pgi_F0570_01508.32879.31338.-.gnl|VLSCI|Pgi_F0570_contig000110	Pgi_W4087_00879.32801.31260.-.gnl|VLSCI|Pgi_W4087_contig000064		Pgu_DSM15663_01340.120798.122312.+.gnl|VLSCI|Pgu_DSM15663_contig000059	high-frequency
1733	lpxA	PG0070	UDP-N-acetylglucosamine acyltransferase	794	ANCHOR	22	22	PG0070.84824.84030.-	Pgi_ATCC33277_01948.2260811.2260017.-	Pgi_TDC60_00313.371196.370402.-	Pgi_SJD2_00586.662887.662093.-	Pgi_11A_00495.21761.20967.-.gnl|VLSCI|Pgi_11A_contig000017	Pgi_13_1_00600.21767.20973.-.gnl|VLSCI|Pgi_13_1_contig000014	Pgi_5_9_00502.33932.34726.+.gnl|VLSCI|Pgi_5_9_contig000023	Pgi_3A1_01278.18303.19097.+.gnl|VLSCI|Pgi_3A1_contig000028	Pgi_3_3_00081.34293.35087.+.gnl|VLSCI|Pgi_3_3_contig000003	Pgi_49417_00485.21658.20864.-.gnl|VLSCI|Pgi_49417_contig000016	Pgi_7BTORR_00093.49514.48720.-.gnl|VLSCI|Pgi_7BTORR_contig000005	Pgi_84_3_00015.18651.19445.+.gnl|VLSCI|Pgi_84_3_contig000001	Pgi_A7A1_28_00409.32143.32937.+.gnl|VLSCI|Pgi_A7A1_28_contig000007	Pgi_AFR5B_1_00897.21551.20757.-.gnl|VLSCI|Pgi_AFR5B_1_contig000038	Pgi_F0185_00982.8991.9785.+.gnl|VLSCI|Pgi_F0185_contig000074	Pgi_F0566_01192.18122.18916.+.gnl|VLSCI|Pgi_F0566_contig000102	Pgi_F0568_00985.21765.20971.-.gnl|VLSCI|Pgi_F0568_contig000071	Pgi_F0569_00049.20126.20920.+.gnl|VLSCI|Pgi_F0569_contig000002	Pgi_F0570_01509.33651.32857.-.gnl|VLSCI|Pgi_F0570_contig000110	Pgi_W4087_00880.33573.32779.-.gnl|VLSCI|Pgi_W4087_contig000064	Pgi_YH522_01446.35476.36270.+.gnl|VLSCI|Pgi_YH522_contig000040	Pgu_DSM15663_01339.119999.120793.+.gnl|VLSCI|Pgu_DSM15663_contig000059	high-frequency
387		PG0071	bifunctional UDP-3-O-[3-hydroxymyristoyl] N-acetylglucosamine deacetylase/(3R)-hydroxymyristoyl-ACP dehydratase	1388	ANCHOR	22	22	PG0071.86209.84821.-	Pgi_ATCC33277_01949.2262196.2260808.-	Pgi_TDC60_00314.372581.371193.-	Pgi_SJD2_00587.664272.662884.-	Pgi_11A_00496.23146.21758.-.gnl|VLSCI|Pgi_11A_contig000017	Pgi_13_1_00601.23152.21764.-.gnl|VLSCI|Pgi_13_1_contig000014	Pgi_5_9_00501.32547.33935.+.gnl|VLSCI|Pgi_5_9_contig000023	Pgi_3A1_01277.16918.18306.+.gnl|VLSCI|Pgi_3A1_contig000028	Pgi_3_3_00080.32908.34296.+.gnl|VLSCI|Pgi_3_3_contig000003	Pgi_49417_00486.23043.21655.-.gnl|VLSCI|Pgi_49417_contig000016	Pgi_7BTORR_00094.50899.49511.-.gnl|VLSCI|Pgi_7BTORR_contig000005	Pgi_84_3_00014.17266.18654.+.gnl|VLSCI|Pgi_84_3_contig000001	Pgi_A7A1_28_00408.30758.32146.+.gnl|VLSCI|Pgi_A7A1_28_contig000007	Pgi_AFR5B_1_00898.22936.21548.-.gnl|VLSCI|Pgi_AFR5B_1_contig000038	Pgi_F0185_00981.7606.8994.+.gnl|VLSCI|Pgi_F0185_contig000074	Pgi_F0566_01191.16737.18125.+.gnl|VLSCI|Pgi_F0566_contig000102	Pgi_F0568_00986.23150.21762.-.gnl|VLSCI|Pgi_F0568_contig000071	Pgi_F0569_00048.18741.20129.+.gnl|VLSCI|Pgi_F0569_contig000002	Pgi_F0570_01510.35036.33648.-.gnl|VLSCI|Pgi_F0570_contig000110	Pgi_W4087_00881.34958.33570.-.gnl|VLSCI|Pgi_W4087_contig000064	Pgi_YH522_01445.34091.35479.+.gnl|VLSCI|Pgi_YH522_contig000040	Pgu_DSM15663_01338.118614.120002.+.gnl|VLSCI|Pgu_DSM15663_contig000059	high-frequency
1990	lpxD	PG0072	UDP-3-O-[3-hydroxymyristoyl] glucosamine N-acyltransferase	1049	ANCHOR	22	22	PG0072.87237.86188.-	Pgi_ATCC33277_01950.2263224.2262175.-	Pgi_TDC60_00315.373609.372560.-	Pgi_SJD2_00588.665300.664251.-	Pgi_11A_00497.24174.23125.-.gnl|VLSCI|Pgi_11A_contig000017	Pgi_13_1_00602.24180.23131.-.gnl|VLSCI|Pgi_13_1_contig000014	Pgi_5_9_00500.31519.32568.+.gnl|VLSCI|Pgi_5_9_contig000023	Pgi_3A1_01276.15890.16939.+.gnl|VLSCI|Pgi_3A1_contig000028	Pgi_3_3_00079.31880.32929.+.gnl|VLSCI|Pgi_3_3_contig000003	Pgi_49417_00487.24071.23022.-.gnl|VLSCI|Pgi_49417_contig000016	Pgi_7BTORR_00095.51927.50878.-.gnl|VLSCI|Pgi_7BTORR_contig000005	Pgi_84_3_00013.16238.17287.+.gnl|VLSCI|Pgi_84_3_contig000001	Pgi_A7A1_28_00407.29730.30779.+.gnl|VLSCI|Pgi_A7A1_28_contig000007	Pgi_AFR5B_1_00899.23964.22915.-.gnl|VLSCI|Pgi_AFR5B_1_contig000038	Pgi_F0185_00980.6578.7627.+.gnl|VLSCI|Pgi_F0185_contig000074	Pgi_F0566_01190.15709.16758.+.gnl|VLSCI|Pgi_F0566_contig000102	Pgi_F0568_00987.24178.23129.-.gnl|VLSCI|Pgi_F0568_contig000071	Pgi_F0569_00047.17713.18762.+.gnl|VLSCI|Pgi_F0569_contig000002	Pgi_F0570_01511.36064.35015.-.gnl|VLSCI|Pgi_F0570_contig000110	Pgi_W4087_00882.35986.34937.-.gnl|VLSCI|Pgi_W4087_contig000064	Pgi_YH522_01444.33063.34112.+.gnl|VLSCI|Pgi_YH522_contig000040	Pgu_DSM15663_01337.117586.118635.+.gnl|VLSCI|Pgu_DSM15663_contig000059	high-frequency
1652		PG0073	orotidine 5'-monophosphate decarboxylase	830	ANCHOR	22	22	PG0073.88160.87330.-	Pgi_ATCC33277_01951.2264147.2263317.-	Pgi_TDC60_00316.374532.373702.-	Pgi_SJD2_00589.666223.665393.-	Pgi_11A_00498.25097.24267.-.gnl|VLSCI|Pgi_11A_contig000017	Pgi_13_1_00603.25103.24273.-.gnl|VLSCI|Pgi_13_1_contig000014	Pgi_5_9_00499.30596.31426.+.gnl|VLSCI|Pgi_5_9_contig000023	Pgi_3A1_01275.14967.15797.+.gnl|VLSCI|Pgi_3A1_contig000028	Pgi_3_3_00078.30957.31787.+.gnl|VLSCI|Pgi_3_3_contig000003	Pgi_49417_00488.24994.24164.-.gnl|VLSCI|Pgi_49417_contig000016	Pgi_7BTORR_00096.52850.52020.-.gnl|VLSCI|Pgi_7BTORR_contig000005	Pgi_84_3_00012.15316.16146.+.gnl|VLSCI|Pgi_84_3_contig000001	Pgi_A7A1_28_00406.28807.29637.+.gnl|VLSCI|Pgi_A7A1_28_contig000007	Pgi_AFR5B_1_00900.24887.24057.-.gnl|VLSCI|Pgi_AFR5B_1_contig000038	Pgi_F0185_00979.5655.6485.+.gnl|VLSCI|Pgi_F0185_contig000074	Pgi_F0566_01189.14786.15616.+.gnl|VLSCI|Pgi_F0566_contig000102	Pgi_F0568_00988.25101.24271.-.gnl|VLSCI|Pgi_F0568_contig000071	Pgi_F0569_00046.16790.17620.+.gnl|VLSCI|Pgi_F0569_contig000002	Pgi_F0570_01512.36987.36157.-.gnl|VLSCI|Pgi_F0570_contig000110	Pgi_W4087_00883.36909.36079.-.gnl|VLSCI|Pgi_W4087_contig000064	Pgi_YH522_01443.32140.32970.+.gnl|VLSCI|Pgi_YH522_contig000040	Pgu_DSM15663_01336.116663.117493.+.gnl|VLSCI|Pgu_DSM15663_contig000059	high-frequency
968	prfA_1	PG0074	peptide chain release factor 1	1085	ANCHOR	22	22	PG0074.89262.88177.-	Pgi_ATCC33277_01952.2265249.2264164.-	Pgi_TDC60_00317.375634.374549.-	Pgi_SJD2_00590.667325.666240.-	Pgi_11A_00499.26199.25114.-.gnl|VLSCI|Pgi_11A_contig000017	Pgi_13_1_00604.26205.25120.-.gnl|VLSCI|Pgi_13_1_contig000014	Pgi_5_9_00498.29494.30579.+.gnl|VLSCI|Pgi_5_9_contig000023	Pgi_3A1_01274.13865.14950.+.gnl|VLSCI|Pgi_3A1_contig000028	Pgi_3_3_00077.29855.30940.+.gnl|VLSCI|Pgi_3_3_contig000003	Pgi_49417_00489.26096.25011.-.gnl|VLSCI|Pgi_49417_contig000016	Pgi_7BTORR_00097.53952.52867.-.gnl|VLSCI|Pgi_7BTORR_contig000005	Pgi_84_3_00011.14214.15299.+.gnl|VLSCI|Pgi_84_3_contig000001	Pgi_A7A1_28_00405.27705.28790.+.gnl|VLSCI|Pgi_A7A1_28_contig000007	Pgi_AFR5B_1_00901.25989.24904.-.gnl|VLSCI|Pgi_AFR5B_1_contig000038	Pgi_F0185_00978.4553.5638.+.gnl|VLSCI|Pgi_F0185_contig000074	Pgi_F0566_01188.13684.14769.+.gnl|VLSCI|Pgi_F0566_contig000102	Pgi_F0568_00989.26203.25118.-.gnl|VLSCI|Pgi_F0568_contig000071	Pgi_F0569_00045.15688.16773.+.gnl|VLSCI|Pgi_F0569_contig000002	Pgi_F0570_01513.38089.37004.-.gnl|VLSCI|Pgi_F0570_contig000110	Pgi_W4087_00884.38011.36926.-.gnl|VLSCI|Pgi_W4087_contig000064	Pgi_YH522_01442.31038.32123.+.gnl|VLSCI|Pgi_YH522_contig000040	Pgu_DSM15663_01335.115561.116646.+.gnl|VLSCI|Pgu_DSM15663_contig000059	high-frequency
700		PG0075	phosphoribosylformylglycinamidine cyclo-ligase	1166	ANCHOR	22	22	PG0075.90453.89287.-	Pgi_ATCC33277_01953.2266440.2265274.-	Pgi_TDC60_00318.376825.375659.-	Pgi_SJD2_00591.668516.667350.-	Pgi_11A_00500.27390.26224.-.gnl|VLSCI|Pgi_11A_contig000017	Pgi_13_1_00605.27396.26230.-.gnl|VLSCI|Pgi_13_1_contig000014	Pgi_5_9_00497.28303.29469.+.gnl|VLSCI|Pgi_5_9_contig000023	Pgi_3A1_01273.12674.13840.+.gnl|VLSCI|Pgi_3A1_contig000028	Pgi_3_3_00076.28664.29830.+.gnl|VLSCI|Pgi_3_3_contig000003	Pgi_49417_00490.27287.26121.-.gnl|VLSCI|Pgi_49417_contig000016	Pgi_7BTORR_00098.55143.53977.-.gnl|VLSCI|Pgi_7BTORR_contig000005	Pgi_84_3_00010.13023.14189.+.gnl|VLSCI|Pgi_84_3_contig000001	Pgi_A7A1_28_00404.26514.27680.+.gnl|VLSCI|Pgi_A7A1_28_contig000007	Pgi_AFR5B_1_00902.27180.26014.-.gnl|VLSCI|Pgi_AFR5B_1_contig000038	Pgi_F0185_00977.3362.4528.+.gnl|VLSCI|Pgi_F0185_contig000074	Pgi_F0566_01187.12493.13659.+.gnl|VLSCI|Pgi_F0566_contig000102	Pgi_F0568_00990.27394.26228.-.gnl|VLSCI|Pgi_F0568_contig000071	Pgi_F0569_00044.14497.15663.+.gnl|VLSCI|Pgi_F0569_contig000002	Pgi_F0570_01514.39280.38114.-.gnl|VLSCI|Pgi_F0570_contig000110	Pgi_W4087_00885.39202.38036.-.gnl|VLSCI|Pgi_W4087_contig000064	Pgi_YH522_01441.29847.31013.+.gnl|VLSCI|Pgi_YH522_contig000040	Pgu_DSM15663_01334.114370.115536.+.gnl|VLSCI|Pgu_DSM15663_contig000059	high-frequency
349		PG0076	N-acetylmuramoyl-L-alanine amidase	941	ANCHOR	22	22	PG0076.91423.90482.-	Pgi_ATCC33277_01954.2267410.2266469.-	Pgi_TDC60_00319.377795.376854.-	Pgi_SJD2_00592.669486.668545.-	Pgi_11A_00501.28360.27419.-.gnl|VLSCI|Pgi_11A_contig000017	Pgi_13_1_00606.28366.27425.-.gnl|VLSCI|Pgi_13_1_contig000014	Pgi_5_9_00496.27333.28274.+.gnl|VLSCI|Pgi_5_9_contig000023	Pgi_3A1_01272.11704.12645.+.gnl|VLSCI|Pgi_3A1_contig000028	Pgi_3_3_00075.27694.28635.+.gnl|VLSCI|Pgi_3_3_contig000003	Pgi_49417_00491.28257.27316.-.gnl|VLSCI|Pgi_49417_contig000016	Pgi_7BTORR_00099.56113.55172.-.gnl|VLSCI|Pgi_7BTORR_contig000005	Pgi_84_3_00009.12053.12994.+.gnl|VLSCI|Pgi_84_3_contig000001	Pgi_A7A1_28_00403.25541.26482.+.gnl|VLSCI|Pgi_A7A1_28_contig000007	Pgi_AFR5B_1_00903.28150.27209.-.gnl|VLSCI|Pgi_AFR5B_1_contig000038	Pgi_F0185_00976.2392.3333.+.gnl|VLSCI|Pgi_F0185_contig000074	Pgi_F0566_01186.11523.12464.+.gnl|VLSCI|Pgi_F0566_contig000102	Pgi_F0568_00991.28364.27423.-.gnl|VLSCI|Pgi_F0568_contig000071	Pgi_F0569_00043.13527.14468.+.gnl|VLSCI|Pgi_F0569_contig000002	Pgi_F0570_01515.40250.39309.-.gnl|VLSCI|Pgi_F0570_contig000110	Pgi_W4087_00886.40172.39231.-.gnl|VLSCI|Pgi_W4087_contig000064	Pgi_YH522_01440.28877.29818.+.gnl|VLSCI|Pgi_YH522_contig000040	Pgu_DSM15663_01333.113400.114341.+.gnl|VLSCI|Pgu_DSM15663_contig000059	high-frequency
334		PG0081	hypothetical protein	2177	ANCHOR	22	22	PG0081.93945.96122.+	Pgi_ATCC33277_01958.2270094.2272109.+	Pgi_TDC60_00321.378500.380515.+	Pgi_SJD2_00593.670193.672208.+	Pgi_11A_00808.255.2432.+.gnl|VLSCI|Pgi_11A_contig000034	Pgi_13_1_00609.31057.33072.+.gnl|VLSCI|Pgi_13_1_contig000014	Pgi_5_9_00493.24811.22634.-.gnl|VLSCI|Pgi_5_9_contig000023	Pgi_3A1_01271.10997.8982.-.gnl|VLSCI|Pgi_3A1_contig000028	Pgi_3_3_00071.25010.22995.-.gnl|VLSCI|Pgi_3_3_contig000003	Pgi_49417_00222.25160.23145.-.gnl|VLSCI|Pgi_49417_contig000009	Pgi_7BTORR_00399.5559.3544.-.gnl|VLSCI|Pgi_7BTORR_contig000021	Pgi_84_3_00008.11346.9331.-.gnl|VLSCI|Pgi_84_3_contig000001	Pgi_A7A1_28_00401.24834.22819.-.gnl|VLSCI|Pgi_A7A1_28_contig000007	Pgi_AFR5B_1_00906.30673.32850.+.gnl|VLSCI|Pgi_AFR5B_1_contig000038	Pgi_F0185_01229.10883.8706.-.gnl|VLSCI|Pgi_F0185_contig000089	Pgi_F0566_01183.10818.8803.-.gnl|VLSCI|Pgi_F0566_contig000102	Pgi_F0568_00994.30898.33075.+.gnl|VLSCI|Pgi_F0568_contig000071	Pgi_F0569_00040.11005.8828.-.gnl|VLSCI|Pgi_F0569_contig000002	Pgi_F0570_00748.332.2347.+.gnl|VLSCI|Pgi_F0570_contig000057	Pgi_W4087_00648.10821.8806.-.gnl|VLSCI|Pgi_W4087_contig000048	Pgi_YH522_01437.26354.24177.-.gnl|VLSCI|Pgi_YH522_contig000040	Pgu_DSM15663_00102.68155.65990.-.gnl|VLSCI|Pgu_DSM15663_contig000004	high-frequency
2303		PG0082	hypothetical protein	902	ANCHOR	22	22	PG0082.96184.97086.+	Pgi_ATCC33277_01959.2272171.2273073.+	Pgi_TDC60_00322.380577.381479.+	Pgi_SJD2_00594.672270.673172.+	Pgi_11A_00809.2494.3396.+.gnl|VLSCI|Pgi_11A_contig000034	Pgi_13_1_00610.33134.34036.+.gnl|VLSCI|Pgi_13_1_contig000014	Pgi_5_9_00492.22572.21670.-.gnl|VLSCI|Pgi_5_9_contig000023	Pgi_3A1_01270.8920.8018.-.gnl|VLSCI|Pgi_3A1_contig000028	Pgi_3_3_00070.22933.22031.-.gnl|VLSCI|Pgi_3_3_contig000003	Pgi_49417_00221.23083.22181.-.gnl|VLSCI|Pgi_49417_contig000009	Pgi_7BTORR_00398.3482.2580.-.gnl|VLSCI|Pgi_7BTORR_contig000021	Pgi_84_3_00007.9269.8367.-.gnl|VLSCI|Pgi_84_3_contig000001	Pgi_A7A1_28_00400.22757.21855.-.gnl|VLSCI|Pgi_A7A1_28_contig000007	Pgi_AFR5B_1_00907.32912.33814.+.gnl|VLSCI|Pgi_AFR5B_1_contig000038	Pgi_F0185_01228.8644.7742.-.gnl|VLSCI|Pgi_F0185_contig000089	Pgi_F0566_01182.8741.7839.-.gnl|VLSCI|Pgi_F0566_contig000102	Pgi_F0568_00995.33137.34039.+.gnl|VLSCI|Pgi_F0568_contig000071	Pgi_F0569_00039.8766.7864.-.gnl|VLSCI|Pgi_F0569_contig000002	Pgi_F0570_00749.2409.3311.+.gnl|VLSCI|Pgi_F0570_contig000057	Pgi_W4087_00647.8744.7842.-.gnl|VLSCI|Pgi_W4087_contig000048	Pgi_YH522_01436.24115.23213.-.gnl|VLSCI|Pgi_YH522_contig000040	Pgu_DSM15663_00101.65926.65024.-.gnl|VLSCI|Pgu_DSM15663_contig000004	high-frequency
911		PG0083	hypothetical protein	785	ANCHOR	22	22	PG0083.97092.97877.+	Pgi_ATCC33277_01960.2273079.2273864.+	Pgi_TDC60_00323.381485.382270.+	Pgi_SJD2_00595.673178.673963.+	Pgi_11A_00810.3402.4187.+.gnl|VLSCI|Pgi_11A_contig000034	Pgi_13_1_00611.34042.34827.+.gnl|VLSCI|Pgi_13_1_contig000014	Pgi_5_9_00491.21664.20879.-.gnl|VLSCI|Pgi_5_9_contig000023	Pgi_3A1_01269.8012.7227.-.gnl|VLSCI|Pgi_3A1_contig000028	Pgi_3_3_00069.22025.21240.-.gnl|VLSCI|Pgi_3_3_contig000003	Pgi_49417_00220.22175.21390.-.gnl|VLSCI|Pgi_49417_contig000009	Pgi_7BTORR_00397.2574.1789.-.gnl|VLSCI|Pgi_7BTORR_contig000021	x.8361.7576.-.gnl|VLSCI|Pgi_84_3_contig000001	Pgi_A7A1_28_00399.21849.21064.-.gnl|VLSCI|Pgi_A7A1_28_contig000007	Pgi_AFR5B_1_00908.33820.34602.+.gnl|VLSCI|Pgi_AFR5B_1_contig000038	Pgi_F0185_01227.7736.6951.-.gnl|VLSCI|Pgi_F0185_contig000089	Pgi_F0566_01180.7675.7052.-.gnl|VLSCI|Pgi_F0566_contig000102	Pgi_F0568_00996.34045.34830.+.gnl|VLSCI|Pgi_F0568_contig000071	Pgi_F0569_00038.7858.7073.-.gnl|VLSCI|Pgi_F0569_contig000002	Pgi_F0570_00750.3317.4102.+.gnl|VLSCI|Pgi_F0570_contig000057	Pgi_W4087_00646.7836.7051.-.gnl|VLSCI|Pgi_W4087_contig000048	Pgi_YH522_01435.23207.22422.-.gnl|VLSCI|Pgi_YH522_contig000040	Pgu_DSM15663_00100.65017.64232.-.gnl|VLSCI|Pgu_DSM15663_contig000004	high-frequency
1534	sda	PG0084	L-serine dehydratase	1199	ANCHOR	22	22	PG0084.97972.99171.+	Pgi_ATCC33277_01961.2273960.2275159.+	Pgi_TDC60_00324.382365.383564.+	Pgi_SJD2_00596.674058.675257.+	Pgi_11A_00811.4282.5481.+.gnl|VLSCI|Pgi_11A_contig000034	Pgi_13_1_00612.34922.36121.+.gnl|VLSCI|Pgi_13_1_contig000014	Pgi_5_9_00490.20784.19585.-.gnl|VLSCI|Pgi_5_9_contig000023	Pgi_3A1_01268.7132.5933.-.gnl|VLSCI|Pgi_3A1_contig000028	Pgi_3_3_00068.21144.19945.-.gnl|VLSCI|Pgi_3_3_contig000003	Pgi_49417_00219.21295.20096.-.gnl|VLSCI|Pgi_49417_contig000009	Pgi_7BTORR_00396.1694.495.-.gnl|VLSCI|Pgi_7BTORR_contig000021	Pgi_84_3_00005.7481.6282.-.gnl|VLSCI|Pgi_84_3_contig000001	Pgi_A7A1_28_00398.20969.19770.-.gnl|VLSCI|Pgi_A7A1_28_contig000007	Pgi_AFR5B_1_00656.157.1098.+.gnl|VLSCI|Pgi_AFR5B_1_contig000026	Pgi_F0185_01226.6856.5657.-.gnl|VLSCI|Pgi_F0185_contig000089	Pgi_F0566_01179.6957.5758.-.gnl|VLSCI|Pgi_F0566_contig000102	Pgi_F0568_00997.34925.36124.+.gnl|VLSCI|Pgi_F0568_contig000071	Pgi_F0569_00037.6978.5779.-.gnl|VLSCI|Pgi_F0569_contig000002	Pgi_F0570_00751.4197.5396.+.gnl|VLSCI|Pgi_F0570_contig000057	Pgi_W4087_00645.6956.5757.-.gnl|VLSCI|Pgi_W4087_contig000048	Pgi_YH522_01434.22327.21128.-.gnl|VLSCI|Pgi_YH522_contig000040	Pgu_DSM15663_00099.64135.62936.-.gnl|VLSCI|Pgu_DSM15663_contig000004	high-frequency
1567		PG0085	alpha-galactosidase	1445	ANCHOR	21	21	PG0085.99171.100616.+	Pgi_ATCC33277_01962.2275159.2276604.+	Pgi_TDC60_00325.383564.385009.+	Pgi_SJD2_00597.675257.676702.+	Pgi_11A_00812.5481.6926.+.gnl|VLSCI|Pgi_11A_contig000034	Pgi_13_1_00613.36121.37566.+.gnl|VLSCI|Pgi_13_1_contig000014	Pgi_5_9_00489.19585.18140.-.gnl|VLSCI|Pgi_5_9_contig000023	Pgi_3A1_01267.5933.4488.-.gnl|VLSCI|Pgi_3A1_contig000028	Pgi_3_3_00067.19945.18500.-.gnl|VLSCI|Pgi_3_3_contig000003	Pgi_49417_00218.20096.18651.-.gnl|VLSCI|Pgi_49417_contig000009	Pgi_7BTORR_01259.19223.18210.-.gnl|VLSCI|Pgi_7BTORR_contig000043	Pgi_84_3_00004.6282.4837.-.gnl|VLSCI|Pgi_84_3_contig000001	Pgi_A7A1_28_00397.19770.18325.-.gnl|VLSCI|Pgi_A7A1_28_contig000007	Pgi_AFR5B_1_00657.1098.2543.+.gnl|VLSCI|Pgi_AFR5B_1_contig000026	Pgi_F0185_01225.5657.4212.-.gnl|VLSCI|Pgi_F0185_contig000089	Pgi_F0566_01178.5758.4313.-.gnl|VLSCI|Pgi_F0566_contig000102		Pgi_F0569_00036.5779.4334.-.gnl|VLSCI|Pgi_F0569_contig000002	Pgi_F0570_00752.5396.6841.+.gnl|VLSCI|Pgi_F0570_contig000057	Pgi_W4087_00644.5757.4312.-.gnl|VLSCI|Pgi_W4087_contig000048	Pgi_YH522_01433.21128.19683.-.gnl|VLSCI|Pgi_YH522_contig000040	Pgu_DSM15663_00098.62936.61491.-.gnl|VLSCI|Pgu_DSM15663_contig000004	high-frequency
2020		PG0086	DEAD/DEAH box helicase	1814	ANCHOR	21	21	PG0086.102449.100635.-	Pgi_ATCC33277_01963.2278437.2276623.-		Pgi_SJD2_00598.678535.676721.-	Pgi_11A_00813.8759.6945.-.gnl|VLSCI|Pgi_11A_contig000034	Pgi_13_1_00614.39399.37585.-.gnl|VLSCI|Pgi_13_1_contig000014	Pgi_5_9_00488.16307.18121.+.gnl|VLSCI|Pgi_5_9_contig000023	Pgi_3A1_01266.2655.4469.+.gnl|VLSCI|Pgi_3A1_contig000028	Pgi_3_3_00066.16667.18481.+.gnl|VLSCI|Pgi_3_3_contig000003	Pgi_49417_00217.16818.18632.+.gnl|VLSCI|Pgi_49417_contig000009	Pgi_7BTORR_01258.16377.18191.+.gnl|VLSCI|Pgi_7BTORR_contig000043	Pgi_84_3_00003.3004.4818.+.gnl|VLSCI|Pgi_84_3_contig000001	Pgi_A7A1_28_00396.16492.18306.+.gnl|VLSCI|Pgi_A7A1_28_contig000007	Pgi_AFR5B_1_00658.4376.2562.-.gnl|VLSCI|Pgi_AFR5B_1_contig000026	Pgi_F0185_01224.2379.4193.+.gnl|VLSCI|Pgi_F0185_contig000089	Pgi_F0566_01177.2480.4294.+.gnl|VLSCI|Pgi_F0566_contig000102	Pgi_F0568_01000.38806.36992.-.gnl|VLSCI|Pgi_F0568_contig000071	Pgi_F0569_00035.2501.4315.+.gnl|VLSCI|Pgi_F0569_contig000002	Pgi_F0570_00753.8674.6860.-.gnl|VLSCI|Pgi_F0570_contig000057	Pgi_W4087_00643.2479.4293.+.gnl|VLSCI|Pgi_W4087_contig000048	Pgi_YH522_01432.17850.19664.+.gnl|VLSCI|Pgi_YH522_contig000040	Pgu_DSM15663_00097.59659.61473.+.gnl|VLSCI|Pgu_DSM15663_contig000004	high-frequency
1103		PG0087	SIS domain-containing protein	641	ANCHOR	22	22	PG0087.103236.102595.-	Pgi_ATCC33277_01964.2279224.2278583.-	Pgi_TDC60_00328.387655.387014.-	Pgi_SJD2_00599.679324.678683.-	Pgi_11A_00814.9546.8905.-.gnl|VLSCI|Pgi_11A_contig000034	Pgi_13_1_00615.40188.39547.-.gnl|VLSCI|Pgi_13_1_contig000014	Pgi_5_9_00487.15520.16161.+.gnl|VLSCI|Pgi_5_9_contig000023	Pgi_3A1_01265.1868.2509.+.gnl|VLSCI|Pgi_3A1_contig000028	Pgi_3_3_00065.15880.16521.+.gnl|VLSCI|Pgi_3_3_contig000003	Pgi_49417_00216.16031.16672.+.gnl|VLSCI|Pgi_49417_contig000009	Pgi_7BTORR_01257.15590.16231.+.gnl|VLSCI|Pgi_7BTORR_contig000043	Pgi_84_3_00002.2217.2858.+.gnl|VLSCI|Pgi_84_3_contig000001	Pgi_A7A1_28_00395.15705.16346.+.gnl|VLSCI|Pgi_A7A1_28_contig000007	Pgi_AFR5B_1_00659.5163.4522.-.gnl|VLSCI|Pgi_AFR5B_1_contig000026	Pgi_F0185_01223.1592.2233.+.gnl|VLSCI|Pgi_F0185_contig000089	Pgi_F0566_01176.1693.2334.+.gnl|VLSCI|Pgi_F0566_contig000102	Pgi_F0568_01001.39593.38952.-.gnl|VLSCI|Pgi_F0568_contig000071	Pgi_F0569_00034.1714.2355.+.gnl|VLSCI|Pgi_F0569_contig000002	Pgi_F0570_00754.9461.8820.-.gnl|VLSCI|Pgi_F0570_contig000057	Pgi_W4087_00642.1692.2333.+.gnl|VLSCI|Pgi_W4087_contig000048	Pgi_YH522_01431.17063.17704.+.gnl|VLSCI|Pgi_YH522_contig000040	Pgu_DSM15663_00096.58870.59511.+.gnl|VLSCI|Pgu_DSM15663_contig000004	high-frequency
326		PG0088	M16 family peptidase	1217	ANCHOR	22	22	PG0088.103415.104632.+	Pgi_ATCC33277_01965.2279403.2280620.+	Pgi_TDC60_00329.387834.389051.+	Pgi_SJD2_00142.163884.162667.-	Pgi_11A_00815.9725.10942.+.gnl|VLSCI|Pgi_11A_contig000034	Pgi_13_1_00616.40367.41584.+.gnl|VLSCI|Pgi_13_1_contig000014	Pgi_5_9_00486.15341.14124.-.gnl|VLSCI|Pgi_5_9_contig000023	Pgi_3A1_01264.1689.472.-.gnl|VLSCI|Pgi_3A1_contig000028	Pgi_3_3_00064.15701.14484.-.gnl|VLSCI|Pgi_3_3_contig000003	Pgi_49417_00215.15852.14635.-.gnl|VLSCI|Pgi_49417_contig000009	Pgi_7BTORR_01256.15411.14194.-.gnl|VLSCI|Pgi_7BTORR_contig000043	Pgi_84_3_00001.2038.821.-.gnl|VLSCI|Pgi_84_3_contig000001	Pgi_A7A1_28_00394.15526.14309.-.gnl|VLSCI|Pgi_A7A1_28_contig000007	Pgi_AFR5B_1_00660.5342.6559.+.gnl|VLSCI|Pgi_AFR5B_1_contig000026	Pgi_F0185_01222.1413.196.-.gnl|VLSCI|Pgi_F0185_contig000089	Pgi_F0566_01175.1514.297.-.gnl|VLSCI|Pgi_F0566_contig000102	Pgi_F0568_01002.39772.40989.+.gnl|VLSCI|Pgi_F0568_contig000071	Pgi_F0569_00033.1535.318.-.gnl|VLSCI|Pgi_F0569_contig000002	Pgi_F0570_00755.9639.10856.+.gnl|VLSCI|Pgi_F0570_contig000057	Pgi_W4087_00641.1513.296.-.gnl|VLSCI|Pgi_W4087_contig000048	Pgi_YH522_01430.16884.15667.-.gnl|VLSCI|Pgi_YH522_contig000040	Pgu_DSM15663_00095.58691.57474.-.gnl|VLSCI|Pgu_DSM15663_contig000004	high-frequency
923	dps	PG0090	Dps family protein	479	ANCHOR	21	21	PG0090.105664.106143.+	Pgi_ATCC33277_01966.2281649.2282128.+	Pgi_TDC60_00330.390083.390562.+	Pgi_SJD2_01566.1790991.1791470.+	Pgi_11A_00816.12099.12578.+.gnl|VLSCI|Pgi_11A_contig000034	Pgi_13_1_00617.42565.43044.+.gnl|VLSCI|Pgi_13_1_contig000014	Pgi_5_9_00485.13070.12591.-.gnl|VLSCI|Pgi_5_9_contig000023	Pgi_3A1_00294.13658.13179.-.gnl|VLSCI|Pgi_3A1_contig000007	Pgi_3_3_00063.13409.12930.-.gnl|VLSCI|Pgi_3_3_contig000003	Pgi_49417_00214.13742.13263.-.gnl|VLSCI|Pgi_49417_contig000009	Pgi_7BTORR_01254.13162.12683.-.gnl|VLSCI|Pgi_7BTORR_contig000043	Pgi_84_3_00515.13392.12913.-.gnl|VLSCI|Pgi_84_3_contig000014	Pgi_A7A1_28_00393.13324.12845.-.gnl|VLSCI|Pgi_A7A1_28_contig000007	Pgi_AFR5B_1_00661.7590.8069.+.gnl|VLSCI|Pgi_AFR5B_1_contig000026	Pgi_F0185_00730.13120.12641.-.gnl|VLSCI|Pgi_F0185_contig000054	Pgi_F0566_00963.13212.12733.-.gnl|VLSCI|Pgi_F0566_contig000081	Pgi_F0568_01367.320.799.+.gnl|VLSCI|Pgi_F0568_contig000100		Pgi_F0570_01895.13099.12620.-.gnl|VLSCI|Pgi_F0570_contig000128	Pgi_W4087_00573.13125.12646.-.gnl|VLSCI|Pgi_W4087_contig000043	Pgi_YH522_01429.14728.14249.-.gnl|VLSCI|Pgi_YH522_contig000040	Pgu_DSM15663_00149.121723.122202.+.gnl|VLSCI|Pgu_DSM15663_contig000004	high-frequency
302		PG0091	transporter	1274	ANCHOR	22	22	PG0091.107547.106273.-	Pgi_ATCC33277_01967.2283531.2282257.-	Pgi_TDC60_00331.391965.390691.-	Pgi_SJD2_01567.1792874.1791600.-	Pgi_11A_00817.13981.12707.-.gnl|VLSCI|Pgi_11A_contig000034	Pgi_13_1_00618.44448.43174.-.gnl|VLSCI|Pgi_13_1_contig000014	Pgi_5_9_00484.11188.12462.+.gnl|VLSCI|Pgi_5_9_contig000023	Pgi_3A1_00293.11775.13049.+.gnl|VLSCI|Pgi_3A1_contig000007	Pgi_3_3_00062.11527.12801.+.gnl|VLSCI|Pgi_3_3_contig000003	Pgi_49417_00213.11860.13134.+.gnl|VLSCI|Pgi_49417_contig000009	Pgi_7BTORR_01253.11279.12553.+.gnl|VLSCI|Pgi_7BTORR_contig000043	Pgi_84_3_00514.11509.12783.+.gnl|VLSCI|Pgi_84_3_contig000014	Pgi_A7A1_28_00392.11441.12715.+.gnl|VLSCI|Pgi_A7A1_28_contig000007	Pgi_AFR5B_1_00662.9472.8198.-.gnl|VLSCI|Pgi_AFR5B_1_contig000026	Pgi_F0185_00729.11237.12511.+.gnl|VLSCI|Pgi_F0185_contig000054	Pgi_F0566_00962.11330.12604.+.gnl|VLSCI|Pgi_F0566_contig000081	Pgi_F0568_01368.2202.928.-.gnl|VLSCI|Pgi_F0568_contig000100	Pgi_F0569_01921.1478.204.-.gnl|VLSCI|Pgi_F0569_contig000136	Pgi_F0570_01894.11217.12491.+.gnl|VLSCI|Pgi_F0570_contig000128	Pgi_W4087_00572.11242.12516.+.gnl|VLSCI|Pgi_W4087_contig000043	Pgi_YH522_01428.12846.14120.+.gnl|VLSCI|Pgi_YH522_contig000040	Pgu_DSM15663_00150.123602.122328.-.gnl|VLSCI|Pgu_DSM15663_contig000004	high-frequency
2222		PG0092	transporter	1181	ANCHOR	22	22	PG0092.108730.107549.-	Pgi_ATCC33277_01968.2284714.2283533.-	Pgi_TDC60_00332.393148.391967.-	Pgi_SJD2_01568.1794057.1792876.-	Pgi_11A_00818.15164.13983.-.gnl|VLSCI|Pgi_11A_contig000034	Pgi_13_1_00619.45631.44450.-.gnl|VLSCI|Pgi_13_1_contig000014	Pgi_5_9_00483.10005.11186.+.gnl|VLSCI|Pgi_5_9_contig000023	Pgi_3A1_00292.10592.11773.+.gnl|VLSCI|Pgi_3A1_contig000007	Pgi_3_3_00061.10344.11525.+.gnl|VLSCI|Pgi_3_3_contig000003	Pgi_49417_00212.10677.11858.+.gnl|VLSCI|Pgi_49417_contig000009	Pgi_7BTORR_01252.10096.11277.+.gnl|VLSCI|Pgi_7BTORR_contig000043	Pgi_84_3_00513.10326.11507.+.gnl|VLSCI|Pgi_84_3_contig000014	Pgi_A7A1_28_00391.10258.11439.+.gnl|VLSCI|Pgi_A7A1_28_contig000007	Pgi_AFR5B_1_00663.10655.9474.-.gnl|VLSCI|Pgi_AFR5B_1_contig000026	Pgi_F0185_00728.10054.11235.+.gnl|VLSCI|Pgi_F0185_contig000054	Pgi_F0566_00961.10147.11328.+.gnl|VLSCI|Pgi_F0566_contig000081	Pgi_F0568_01369.3385.2204.-.gnl|VLSCI|Pgi_F0568_contig000100	Pgi_F0569_01922.2661.1480.-.gnl|VLSCI|Pgi_F0569_contig000136	Pgi_F0570_01893.10034.11215.+.gnl|VLSCI|Pgi_F0570_contig000128	Pgi_W4087_00571.10059.11240.+.gnl|VLSCI|Pgi_W4087_contig000043	Pgi_YH522_01427.11663.12844.+.gnl|VLSCI|Pgi_YH522_contig000040	Pgu_DSM15663_00151.124785.123604.-.gnl|VLSCI|Pgu_DSM15663_contig000004	high-frequency
772	hlyD	PG0093	HlyD family secretion protein	995	ANCHOR	22	22	PG0093.109728.108733.-	Pgi_ATCC33277_01969.2285712.2284717.-	Pgi_TDC60_00333.394146.393151.-	Pgi_SJD2_01569.1795055.1794060.-	Pgi_11A_00819.16162.15167.-.gnl|VLSCI|Pgi_11A_contig000034	Pgi_13_1_00620.46629.45634.-.gnl|VLSCI|Pgi_13_1_contig000014	Pgi_5_9_00482.9007.10002.+.gnl|VLSCI|Pgi_5_9_contig000023	Pgi_3A1_00291.9594.10589.+.gnl|VLSCI|Pgi_3A1_contig000007	Pgi_3_3_00060.9346.10341.+.gnl|VLSCI|Pgi_3_3_contig000003	Pgi_49417_00211.9679.10674.+.gnl|VLSCI|Pgi_49417_contig000009	Pgi_7BTORR_01251.9098.10093.+.gnl|VLSCI|Pgi_7BTORR_contig000043	Pgi_84_3_00512.9328.10323.+.gnl|VLSCI|Pgi_84_3_contig000014	Pgi_A7A1_28_00390.9260.10255.+.gnl|VLSCI|Pgi_A7A1_28_contig000007	Pgi_AFR5B_1_00664.11653.10658.-.gnl|VLSCI|Pgi_AFR5B_1_contig000026	Pgi_F0185_00727.9056.10051.+.gnl|VLSCI|Pgi_F0185_contig000054	Pgi_F0566_00960.9149.10144.+.gnl|VLSCI|Pgi_F0566_contig000081	Pgi_F0568_01370.4383.3388.-.gnl|VLSCI|Pgi_F0568_contig000100	Pgi_F0569_01923.3659.2664.-.gnl|VLSCI|Pgi_F0569_contig000136	Pgi_F0570_01892.9036.10031.+.gnl|VLSCI|Pgi_F0570_contig000128	Pgi_W4087_00570.9061.10056.+.gnl|VLSCI|Pgi_W4087_contig000043	Pgi_YH522_01426.10665.11660.+.gnl|VLSCI|Pgi_YH522_contig000040	Pgu_DSM15663_00152.125783.124788.-.gnl|VLSCI|Pgu_DSM15663_contig000004	high-frequency
207		PG0094	outer membrane efflux protein	1505	ANCHOR	22	22	PG0094.111283.109778.-	Pgi_ATCC33277_01970.2287266.2285761.-	Pgi_TDC60_00334.395701.394196.-	Pgi_SJD2_01570.1796609.1795104.-	Pgi_11A_00820.17716.16211.-.gnl|VLSCI|Pgi_11A_contig000034	Pgi_13_1_00621.48183.46678.-.gnl|VLSCI|Pgi_13_1_contig000014	Pgi_5_9_00481.7453.8958.+.gnl|VLSCI|Pgi_5_9_contig000023	Pgi_3A1_00290.8039.9544.+.gnl|VLSCI|Pgi_3A1_contig000007	Pgi_3_3_00059.7792.9297.+.gnl|VLSCI|Pgi_3_3_contig000003	Pgi_49417_00210.8125.9630.+.gnl|VLSCI|Pgi_49417_contig000009	Pgi_7BTORR_01250.7544.9049.+.gnl|VLSCI|Pgi_7BTORR_contig000043	Pgi_84_3_00511.7773.9278.+.gnl|VLSCI|Pgi_84_3_contig000014	Pgi_A7A1_28_00389.7706.9211.+.gnl|VLSCI|Pgi_A7A1_28_contig000007	Pgi_AFR5B_1_00665.13208.11703.-.gnl|VLSCI|Pgi_AFR5B_1_contig000026	Pgi_F0185_00726.7502.9007.+.gnl|VLSCI|Pgi_F0185_contig000054	Pgi_F0566_00959.7594.9099.+.gnl|VLSCI|Pgi_F0566_contig000081	Pgi_F0568_01371.5937.4432.-.gnl|VLSCI|Pgi_F0568_contig000100	Pgi_F0569_01924.5214.3709.-.gnl|VLSCI|Pgi_F0569_contig000136	Pgi_F0570_01891.7482.8987.+.gnl|VLSCI|Pgi_F0570_contig000128	Pgi_W4087_00569.7507.9012.+.gnl|VLSCI|Pgi_W4087_contig000043	Pgi_YH522_01425.9111.10616.+.gnl|VLSCI|Pgi_YH522_contig000040	Pgu_DSM15663_00153.127338.125833.-.gnl|VLSCI|Pgu_DSM15663_contig000004	high-frequency
428	mutS	PG0095	DNA mismatch repair protein MutS	2675	ANCHOR	22	22	PG0095.114853.112178.-	Pgi_ATCC33277_01972.2290857.2288182.-	Pgi_TDC60_00336.399295.396620.-	Pgi_SJD2_01572.1800201.1797526.-	Pgi_11A_00822.21310.18635.-.gnl|VLSCI|Pgi_11A_contig000034	Pgi_13_1_00623.51777.49102.-.gnl|VLSCI|Pgi_13_1_contig000014	Pgi_5_9_00479.3883.6558.+.gnl|VLSCI|Pgi_5_9_contig000023	Pgi_3A1_00288.4447.7122.+.gnl|VLSCI|Pgi_3A1_contig000007	Pgi_3_3_00057.4201.6876.+.gnl|VLSCI|Pgi_3_3_contig000003	Pgi_49417_00208.4532.7207.+.gnl|VLSCI|Pgi_49417_contig000009	Pgi_7BTORR_01248.3950.6625.+.gnl|VLSCI|Pgi_7BTORR_contig000043	Pgi_84_3_00509.4181.6856.+.gnl|VLSCI|Pgi_84_3_contig000014	Pgi_A7A1_28_00387.4114.6789.+.gnl|VLSCI|Pgi_A7A1_28_contig000007	Pgi_AFR5B_1_00667.16778.14103.-.gnl|VLSCI|Pgi_AFR5B_1_contig000026	Pgi_F0185_00724.3909.6584.+.gnl|VLSCI|Pgi_F0185_contig000054	Pgi_F0566_00957.4000.6675.+.gnl|VLSCI|Pgi_F0566_contig000081	Pgi_F0568_01373.9529.6854.-.gnl|VLSCI|Pgi_F0568_contig000100	Pgi_F0569_01926.8806.6131.-.gnl|VLSCI|Pgi_F0569_contig000136	Pgi_F0570_01889.3912.6587.+.gnl|VLSCI|Pgi_F0570_contig000128	Pgi_W4087_00567.3914.6589.+.gnl|VLSCI|Pgi_W4087_contig000043	Pgi_YH522_01423.6024.8216.+.gnl|VLSCI|Pgi_YH522_contig000040	Pgu_DSM15663_00155.130962.128287.-.gnl|VLSCI|Pgu_DSM15663_contig000004	high-frequency
1006		PG0097	hypothetical protein	728	ANCHOR	22	22	PG0097.115874.115146.-	Pgi_ATCC33277_01973.2291878.2291150.-	Pgi_TDC60_00337.400316.399588.-	Pgi_SJD2_01573.1801222.1800494.-	Pgi_11A_00823.22340.21612.-.gnl|VLSCI|Pgi_11A_contig000034	Pgi_13_1_00624.52809.52081.-.gnl|VLSCI|Pgi_13_1_contig000014	Pgi_5_9_00478.2862.3590.+.gnl|VLSCI|Pgi_5_9_contig000023	Pgi_3A1_00287.3417.4145.+.gnl|VLSCI|Pgi_3A1_contig000007	Pgi_3_3_00056.3180.3908.+.gnl|VLSCI|Pgi_3_3_contig000003	Pgi_49417_00207.3511.4239.+.gnl|VLSCI|Pgi_49417_contig000009	Pgi_7BTORR_01247.2929.3657.+.gnl|VLSCI|Pgi_7BTORR_contig000043	Pgi_84_3_00508.3160.3888.+.gnl|VLSCI|Pgi_84_3_contig000014	Pgi_A7A1_28_00386.3085.3813.+.gnl|VLSCI|Pgi_A7A1_28_contig000007	Pgi_AFR5B_1_00668.17808.17080.-.gnl|VLSCI|Pgi_AFR5B_1_contig000026	Pgi_F0185_00723.2888.3616.+.gnl|VLSCI|Pgi_F0185_contig000054	Pgi_F0566_00956.2970.3698.+.gnl|VLSCI|Pgi_F0566_contig000081	Pgi_F0568_01374.10550.9822.-.gnl|VLSCI|Pgi_F0568_contig000100	Pgi_F0569_01927.9827.9099.-.gnl|VLSCI|Pgi_F0569_contig000136	Pgi_F0570_01888.2891.3619.+.gnl|VLSCI|Pgi_F0570_contig000128	Pgi_W4087_00566.2893.3621.+.gnl|VLSCI|Pgi_W4087_contig000043	Pgi_YH522_01421.4520.5248.+.gnl|VLSCI|Pgi_YH522_contig000040	Pgu_DSM15663_00156.131994.131266.-.gnl|VLSCI|Pgu_DSM15663_contig000004	high-frequency
2068	pheT	PG0099	phenylalanyl-tRNA synthetase subunit beta	2459	ANCHOR	19	19	PG0099.118376.115917.-	Pgi_ATCC33277_01974.2294380.2291921.-		Pgi_SJD2_01574.1803724.1801265.-	Pgi_11A_00824.24842.22383.-.gnl|VLSCI|Pgi_11A_contig000034	Pgi_13_1_00625.55311.52852.-.gnl|VLSCI|Pgi_13_1_contig000014	Pgi_5_9_00477.360.2819.+.gnl|VLSCI|Pgi_5_9_contig000023		Pgi_3_3_00055.678.3137.+.gnl|VLSCI|Pgi_3_3_contig000003		Pgi_7BTORR_01246.427.2886.+.gnl|VLSCI|Pgi_7BTORR_contig000043	Pgi_84_3_00507.658.3117.+.gnl|VLSCI|Pgi_84_3_contig000014	Pgi_A7A1_28_00385.583.3042.+.gnl|VLSCI|Pgi_A7A1_28_contig000007	Pgi_AFR5B_1_00669.20310.17851.-.gnl|VLSCI|Pgi_AFR5B_1_contig000026	Pgi_F0185_00722.386.2845.+.gnl|VLSCI|Pgi_F0185_contig000054	Pgi_F0566_00955.468.2927.+.gnl|VLSCI|Pgi_F0566_contig000081	Pgi_F0568_01375.13052.10593.-.gnl|VLSCI|Pgi_F0568_contig000100	Pgi_F0569_01928.12329.9870.-.gnl|VLSCI|Pgi_F0569_contig000136	Pgi_F0570_01887.389.2848.+.gnl|VLSCI|Pgi_F0570_contig000128	Pgi_W4087_00565.391.2850.+.gnl|VLSCI|Pgi_W4087_contig000043	Pgi_YH522_01420.2018.4477.+.gnl|VLSCI|Pgi_YH522_contig000040	Pgu_DSM15663_00157.134496.132037.-.gnl|VLSCI|Pgu_DSM15663_contig000004	high-frequency
621	topB-1	PG0104	DNA topoisomerase III	2072	ANCHOR	22	22	PG0104.125436.127508.+	Pgi_ATCC33277_00219.237886.240018.+	Pgi_TDC60_00348.412693.414765.+	Pgi_SJD2_01231.1409810.1407678.-	Pgi_11A_01668.119432.117300.-.gnl|VLSCI|Pgi_11A_contig000082	Pgi_13_1_01029.298.2430.+.gnl|VLSCI|Pgi_13_1_contig000029	Pgi_5_9_01058.50901.48769.-.gnl|VLSCI|Pgi_5_9_contig000047	Pgi_3A1_00231.218138.216066.-.gnl|VLSCI|Pgi_3A1_contig000004	Pgi_3_3_01218.396.2528.+.gnl|VLSCI|Pgi_3_3_contig000046	Pgi_49417_01020.489.2561.+.gnl|VLSCI|Pgi_49417_contig000032	Pgi_7BTORR_00403.559.2691.+.gnl|VLSCI|Pgi_7BTORR_contig000022	Pgi_84_3_01391.209209.207137.-.gnl|VLSCI|Pgi_84_3_contig000038	Pgi_A7A1_28_00819.74843.72771.-.gnl|VLSCI|Pgi_A7A1_28_contig000015	Pgi_AFR5B_1_00334.370.2442.+.gnl|VLSCI|Pgi_AFR5B_1_contig000013	Pgi_F0185_00643.366.2438.+.gnl|VLSCI|Pgi_F0185_contig000051	Pgi_F0566_00239.2581.509.-.gnl|VLSCI|Pgi_F0566_contig000017	Pgi_F0568_00214.113.2185.+.gnl|VLSCI|Pgi_F0568_contig000015	Pgi_F0569_00521.2284.212.-.gnl|VLSCI|Pgi_F0569_contig000027	Pgi_F0570_00096.372.2504.+.gnl|VLSCI|Pgi_F0570_contig000008	Pgi_W4087_00179.437.2569.+.gnl|VLSCI|Pgi_W4087_contig000015	Pgi_YH522_01353.52174.50102.-.gnl|VLSCI|Pgi_YH522_contig000037	Pgu_DSM15663_00041.32354.30312.-.gnl|VLSCI|Pgu_DSM15663_contig000002	high-frequency
935		PG0106	glycosyl transferase	1136	ANCHOR	21	21	PG0106.128858.129994.+	Pgi_ATCC33277_00220.241374.242510.+	Pgi_TDC60_00351.416110.417246.+	Pgi_SJD2_01229.1406345.1405428.-	Pgi_11A_01666.115965.114829.-.gnl|VLSCI|Pgi_11A_contig000082	Pgi_13_1_01031.3783.4919.+.gnl|VLSCI|Pgi_13_1_contig000029	Pgi_5_9_01056.47430.46294.-.gnl|VLSCI|Pgi_5_9_contig000047	Pgi_3A1_00229.214720.213584.-.gnl|VLSCI|Pgi_3A1_contig000004	Pgi_3_3_01219.3845.4981.+.gnl|VLSCI|Pgi_3_3_contig000046	Pgi_49417_01022.3921.5057.+.gnl|VLSCI|Pgi_49417_contig000032	Pgi_7BTORR_00405.4025.5161.+.gnl|VLSCI|Pgi_7BTORR_contig000022	Pgi_84_3_01389.205706.204570.-.gnl|VLSCI|Pgi_84_3_contig000038	Pgi_A7A1_28_00818.71411.70275.-.gnl|VLSCI|Pgi_A7A1_28_contig000015	Pgi_AFR5B_1_00337.3807.4943.+.gnl|VLSCI|Pgi_AFR5B_1_contig000013	Pgi_F0185_00645.483.1619.+.gnl|VLSCI|Pgi_F0185_contig000052	Pgi_F0566_00265.482.1618.+.gnl|VLSCI|Pgi_F0566_contig000020	Pgi_F0568_01833.7017.5881.-.gnl|VLSCI|Pgi_F0568_contig000139	Pgi_F0569_01730.76879.75743.-.gnl|VLSCI|Pgi_F0569_contig000119	Pgi_F0570_00079.65321.64185.-.gnl|VLSCI|Pgi_F0570_contig000005	Pgi_W4087_00181.431.1567.+.gnl|VLSCI|Pgi_W4087_contig000016	Pgi_YH522_01351.48662.47526.-.gnl|VLSCI|Pgi_YH522_contig000037		high-frequency
2049	epsD	PG0108	UDP-N-acetyl-D-mannosaminuronic acid dehydrogenase	1208	ANCHOR	21	21	PG0108.130241.131449.+	Pgi_ATCC33277_00221.242758.243966.+	Pgi_TDC60_00352.417494.418702.+	Pgi_SJD2_01227.1404961.1403753.-	Pgi_11A_01665.114585.113377.-.gnl|VLSCI|Pgi_11A_contig000082	Pgi_13_1_01033.5164.6372.+.gnl|VLSCI|Pgi_13_1_contig000029	Pgi_5_9_01055.46049.44841.-.gnl|VLSCI|Pgi_5_9_contig000047	Pgi_3A1_00228.213337.212129.-.gnl|VLSCI|Pgi_3A1_contig000004	Pgi_3_3_01220.5229.6437.+.gnl|VLSCI|Pgi_3_3_contig000046	Pgi_49417_01023.5304.6512.+.gnl|VLSCI|Pgi_49417_contig000032	Pgi_7BTORR_00407.5406.6614.+.gnl|VLSCI|Pgi_7BTORR_contig000022	Pgi_84_3_01388.204323.203115.-.gnl|VLSCI|Pgi_84_3_contig000038	Pgi_A7A1_28_00817.70027.68819.-.gnl|VLSCI|Pgi_A7A1_28_contig000015	Pgi_AFR5B_1_00338.5188.6396.+.gnl|VLSCI|Pgi_AFR5B_1_contig000013	Pgi_F0185_00646.1866.3074.+.gnl|VLSCI|Pgi_F0185_contig000052	Pgi_F0566_00266.1865.3073.+.gnl|VLSCI|Pgi_F0566_contig000020	Pgi_F0568_01832.5637.4429.-.gnl|VLSCI|Pgi_F0568_contig000139	Pgi_F0569_01729.75498.74290.-.gnl|VLSCI|Pgi_F0569_contig000119	Pgi_F0570_00077.63940.62732.-.gnl|VLSCI|Pgi_F0570_contig000005	Pgi_W4087_00183.1812.3020.+.gnl|VLSCI|Pgi_W4087_contig000016	Pgi_YH522_01350.47279.46071.-.gnl|VLSCI|Pgi_YH522_contig000037		high-frequency
1141	wecB	PG0119	WecB/TagA/CpsF family glycosyl transferase	698	ANCHOR	19	19	PG0119.142440.143138.+	Pgi_ATCC33277_00230.252443.253141.+	Pgi_TDC60_00362.427256.427954.+		Pgi_11A_01656.104897.104199.-.gnl|VLSCI|Pgi_11A_contig000082	Pgi_13_1_01044.16641.17339.+.gnl|VLSCI|Pgi_13_1_contig000029	Pgi_5_9_01045.35677.34979.-.gnl|VLSCI|Pgi_5_9_contig000047	Pgi_3A1_00216.201371.200673.-.gnl|VLSCI|Pgi_3A1_contig000004	Pgi_3_3_01230.14918.15616.+.gnl|VLSCI|Pgi_3_3_contig000046	Pgi_49417_01034.16215.16913.+.gnl|VLSCI|Pgi_49417_contig000032	Pgi_7BTORR_00418.16045.16743.+.gnl|VLSCI|Pgi_7BTORR_contig000022	Pgi_84_3_01378.192817.192119.-.gnl|VLSCI|Pgi_84_3_contig000038		Pgi_AFR5B_1_00346.13530.14228.+.gnl|VLSCI|Pgi_AFR5B_1_contig000013	Pgi_F0185_00655.11557.12255.+.gnl|VLSCI|Pgi_F0185_contig000052	Pgi_F0566_00275.11553.12251.+.gnl|VLSCI|Pgi_F0566_contig000020	Pgi_F0568_00499.5063.5761.+.gnl|VLSCI|Pgi_F0568_contig000036	Pgi_F0569_01719.64489.63791.-.gnl|VLSCI|Pgi_F0569_contig000119	Pgi_F0570_00067.53302.52604.-.gnl|VLSCI|Pgi_F0570_contig000005	Pgi_W4087_00192.11500.12198.+.gnl|VLSCI|Pgi_W4087_contig000016	Pgi_YH522_01339.35733.35035.-.gnl|VLSCI|Pgi_YH522_contig000037		high-frequency
1303	epsC	PG0120	UDP-N-acetylglucosamine 2-epimerase	1160	ANCHOR	21	21	PG0120.143144.144304.+	Pgi_ATCC33277_00231.253147.254307.+	Pgi_TDC60_00363.427960.429120.+	Pgi_SJD2_01221.1398093.1396936.-	Pgi_11A_01655.104193.103036.-.gnl|VLSCI|Pgi_11A_contig000082	Pgi_13_1_01045.17345.18505.+.gnl|VLSCI|Pgi_13_1_contig000029	Pgi_5_9_01044.34973.33816.-.gnl|VLSCI|Pgi_5_9_contig000047	Pgi_3A1_00215.200667.199507.-.gnl|VLSCI|Pgi_3A1_contig000004	Pgi_3_3_01231.15622.16782.+.gnl|VLSCI|Pgi_3_3_contig000046	Pgi_49417_01035.16919.18076.+.gnl|VLSCI|Pgi_49417_contig000032	Pgi_7BTORR_00419.16749.17909.+.gnl|VLSCI|Pgi_7BTORR_contig000022	Pgi_84_3_01377.192113.190953.-.gnl|VLSCI|Pgi_84_3_contig000038	Pgi_A7A1_28_00811.63159.62002.-.gnl|VLSCI|Pgi_A7A1_28_contig000015	Pgi_AFR5B_1_00347.14234.15391.+.gnl|VLSCI|Pgi_AFR5B_1_contig000013	Pgi_F0185_00656.12261.13421.+.gnl|VLSCI|Pgi_F0185_contig000052	Pgi_F0566_00276.12257.13414.+.gnl|VLSCI|Pgi_F0566_contig000020	Pgi_F0568_00500.5767.6927.+.gnl|VLSCI|Pgi_F0568_contig000036	Pgi_F0569_01718.63785.62625.-.gnl|VLSCI|Pgi_F0569_contig000119	Pgi_F0570_00066.52598.51438.-.gnl|VLSCI|Pgi_F0570_contig000005	Pgi_W4087_00193.12204.13364.+.gnl|VLSCI|Pgi_W4087_contig000016	Pgi_YH522_01338.35029.33872.-.gnl|VLSCI|Pgi_YH522_contig000037		high-frequency
1902	hup-1	PG0121	DNA-binding protein HU	266	ANCHOR	22	22	PG0121.144608.144874.+	Pgi_ATCC33277_00232.254613.254879.+	Pgi_TDC60_00364.429426.429692.+	Pgi_SJD2_01220.1396627.1396361.-	Pgi_11A_01654.102731.102465.-.gnl|VLSCI|Pgi_11A_contig000082	Pgi_13_1_01046.18811.19077.+.gnl|VLSCI|Pgi_13_1_contig000029	Pgi_5_9_01043.33511.33245.-.gnl|VLSCI|Pgi_5_9_contig000047	Pgi_3A1_00214.199201.198935.-.gnl|VLSCI|Pgi_3A1_contig000004	Pgi_3_3_01232.17088.17354.+.gnl|VLSCI|Pgi_3_3_contig000046	Pgi_49417_01036.18380.18646.+.gnl|VLSCI|Pgi_49417_contig000032	Pgi_7BTORR_00420.18215.18481.+.gnl|VLSCI|Pgi_7BTORR_contig000022	Pgi_84_3_01323.141559.141293.-.gnl|VLSCI|Pgi_84_3_contig000038	Pgi_A7A1_28_00810.61696.61430.-.gnl|VLSCI|Pgi_A7A1_28_contig000015	Pgi_AFR5B_1_00348.15697.15963.+.gnl|VLSCI|Pgi_AFR5B_1_contig000013	Pgi_F0185_00657.13729.13995.+.gnl|VLSCI|Pgi_F0185_contig000052	Pgi_F0566_00277.13725.13991.+.gnl|VLSCI|Pgi_F0566_contig000020	Pgi_F0568_00501.7232.7498.+.gnl|VLSCI|Pgi_F0568_contig000036	Pgi_F0569_01717.62320.62054.-.gnl|VLSCI|Pgi_F0569_contig000119	Pgi_F0570_00065.51132.50866.-.gnl|VLSCI|Pgi_F0570_contig000005	Pgi_W4087_00194.13670.13936.+.gnl|VLSCI|Pgi_W4087_contig000016	Pgi_YH522_01337.33567.33301.-.gnl|VLSCI|Pgi_YH522_contig000037	Pgu_DSM15663_00600.1251.985.-.gnl|VLSCI|Pgu_DSM15663_contig000012	high-frequency
995		PG0123	hypothetical protein	575	ANCHOR	21	21	PG0123.145070.145645.+	Pgi_ATCC33277_00233.255075.255650.+	Pgi_TDC60_00365.429887.430462.+	Pgi_SJD2_01219.1396166.1395591.-	Pgi_11A_01653.102269.101694.-.gnl|VLSCI|Pgi_11A_contig000082	Pgi_13_1_01047.19273.19848.+.gnl|VLSCI|Pgi_13_1_contig000029	Pgi_5_9_01042.33049.32474.-.gnl|VLSCI|Pgi_5_9_contig000047	Pgi_3A1_00213.198740.198165.-.gnl|VLSCI|Pgi_3A1_contig000004		Pgi_49417_01037.19087.19662.+.gnl|VLSCI|Pgi_49417_contig000032	Pgi_7BTORR_00421.18677.19252.+.gnl|VLSCI|Pgi_7BTORR_contig000022	Pgi_84_3_01322.141097.140522.-.gnl|VLSCI|Pgi_84_3_contig000038	Pgi_A7A1_28_00809.61234.60659.-.gnl|VLSCI|Pgi_A7A1_28_contig000015	Pgi_AFR5B_1_00349.16159.16734.+.gnl|VLSCI|Pgi_AFR5B_1_contig000013	Pgi_F0185_00658.14191.14766.+.gnl|VLSCI|Pgi_F0185_contig000052	Pgi_F0566_00278.14187.14762.+.gnl|VLSCI|Pgi_F0566_contig000020	Pgi_F0568_00502.7693.8268.+.gnl|VLSCI|Pgi_F0568_contig000036	Pgi_F0569_01716.61858.61283.-.gnl|VLSCI|Pgi_F0569_contig000119	Pgi_F0570_00064.50670.50095.-.gnl|VLSCI|Pgi_F0570_contig000005	Pgi_W4087_00195.14132.14707.+.gnl|VLSCI|Pgi_W4087_contig000016	Pgi_YH522_01336.33106.32531.-.gnl|VLSCI|Pgi_YH522_contig000037	Pgu_DSM15663_00599.795.220.-.gnl|VLSCI|Pgu_DSM15663_contig000012	high-frequency
1549		PG0124	hypothetical protein	620	ANCHOR	22	22	PG0124.146324.145704.-	Pgi_ATCC33277_00234.256330.255710.-	Pgi_TDC60_00366.431142.430522.-	Pgi_SJD2_01218.1394910.1395530.+	Pgi_11A_01652.101014.101634.+.gnl|VLSCI|Pgi_11A_contig000082	Pgi_13_1_01048.20527.19907.-.gnl|VLSCI|Pgi_13_1_contig000029	Pgi_5_9_01041.31793.32413.+.gnl|VLSCI|Pgi_5_9_contig000047	Pgi_3A1_00212.197486.198106.+.gnl|VLSCI|Pgi_3A1_contig000004	Pgi_3_3_01234.18805.18185.-.gnl|VLSCI|Pgi_3_3_contig000046	Pgi_49417_01038.20341.19721.-.gnl|VLSCI|Pgi_49417_contig000032	Pgi_7BTORR_00422.19931.19311.-.gnl|VLSCI|Pgi_7BTORR_contig000022	Pgi_84_3_01321.139841.140461.+.gnl|VLSCI|Pgi_84_3_contig000038	Pgi_A7A1_28_00808.59978.60598.+.gnl|VLSCI|Pgi_A7A1_28_contig000015	Pgi_AFR5B_1_00350.17413.16793.-.gnl|VLSCI|Pgi_AFR5B_1_contig000013	Pgi_F0185_00659.15445.14825.-.gnl|VLSCI|Pgi_F0185_contig000052	Pgi_F0566_00279.15442.14822.-.gnl|VLSCI|Pgi_F0566_contig000020	Pgi_F0568_00503.8947.8327.-.gnl|VLSCI|Pgi_F0568_contig000036	Pgi_F0569_01715.60603.61223.+.gnl|VLSCI|Pgi_F0569_contig000119	Pgi_F0570_00063.49416.50036.+.gnl|VLSCI|Pgi_F0570_contig000005	Pgi_W4087_00196.15386.14766.-.gnl|VLSCI|Pgi_W4087_contig000016	Pgi_YH522_01335.31852.32472.+.gnl|VLSCI|Pgi_YH522_contig000037	Pgu_DSM15663_00734.9254.8646.-.gnl|VLSCI|Pgu_DSM15663_contig000018	high-frequency
1032		PG0125	hypothetical protein	548	ANCHOR	22	22	PG0125.146876.146328.-	Pgi_ATCC33277_00235.256882.256334.-	Pgi_TDC60_00367.431694.431146.-	Pgi_SJD2_01217.1394358.1394906.+	Pgi_11A_01651.100462.101010.+.gnl|VLSCI|Pgi_11A_contig000082	Pgi_13_1_01049.21079.20531.-.gnl|VLSCI|Pgi_13_1_contig000029	Pgi_5_9_01040.31241.31789.+.gnl|VLSCI|Pgi_5_9_contig000047	Pgi_3A1_00211.196934.197482.+.gnl|VLSCI|Pgi_3A1_contig000004	Pgi_3_3_01235.19357.18809.-.gnl|VLSCI|Pgi_3_3_contig000046	Pgi_49417_01039.20893.20345.-.gnl|VLSCI|Pgi_49417_contig000032	Pgi_7BTORR_00423.20483.19935.-.gnl|VLSCI|Pgi_7BTORR_contig000022	Pgi_84_3_01320.139289.139837.+.gnl|VLSCI|Pgi_84_3_contig000038	Pgi_A7A1_28_00807.59426.59974.+.gnl|VLSCI|Pgi_A7A1_28_contig000015	Pgi_AFR5B_1_00351.17965.17417.-.gnl|VLSCI|Pgi_AFR5B_1_contig000013	Pgi_F0185_00660.15997.15449.-.gnl|VLSCI|Pgi_F0185_contig000052	Pgi_F0566_00280.15994.15446.-.gnl|VLSCI|Pgi_F0566_contig000020	Pgi_F0568_00504.9499.8951.-.gnl|VLSCI|Pgi_F0568_contig000036	Pgi_F0569_01714.60051.60599.+.gnl|VLSCI|Pgi_F0569_contig000119	Pgi_F0570_00062.48864.49412.+.gnl|VLSCI|Pgi_F0570_contig000005	Pgi_W4087_00197.15938.15390.-.gnl|VLSCI|Pgi_W4087_contig000016	Pgi_YH522_01334.31300.31848.+.gnl|VLSCI|Pgi_YH522_contig000037	Pgu_DSM15663_00735.9806.9258.-.gnl|VLSCI|Pgu_DSM15663_contig000018	high-frequency
1884		PG0126	type I phosphodiesterase/nucleotide pyrophosphatase	1235	ANCHOR	22	22	PG0126.148108.146873.-	Pgi_ATCC33277_00236.258114.256879.-	Pgi_TDC60_00368.433160.431691.-	Pgi_SJD2_01216.1393111.1394361.+	Pgi_11A_01650.99230.100465.+.gnl|VLSCI|Pgi_11A_contig000082	Pgi_13_1_01050.22311.21076.-.gnl|VLSCI|Pgi_13_1_contig000029	Pgi_5_9_01039.30009.31244.+.gnl|VLSCI|Pgi_5_9_contig000047	Pgi_3A1_00210.195702.196937.+.gnl|VLSCI|Pgi_3A1_contig000004	Pgi_3_3_01236.20589.19354.-.gnl|VLSCI|Pgi_3_3_contig000046	Pgi_49417_01040.22140.20890.-.gnl|VLSCI|Pgi_49417_contig000032	Pgi_7BTORR_00424.21931.20480.-.gnl|VLSCI|Pgi_7BTORR_contig000022	Pgi_84_3_01319.138057.139292.+.gnl|VLSCI|Pgi_84_3_contig000038	Pgi_A7A1_28_00806.58194.59429.+.gnl|VLSCI|Pgi_A7A1_28_contig000015	Pgi_AFR5B_1_00352.19197.17962.-.gnl|VLSCI|Pgi_AFR5B_1_contig000013	Pgi_F0185_00661.17229.15994.-.gnl|VLSCI|Pgi_F0185_contig000052	Pgi_F0566_00281.17226.15991.-.gnl|VLSCI|Pgi_F0566_contig000020	Pgi_F0568_00505.10965.9496.-.gnl|VLSCI|Pgi_F0568_contig000036	Pgi_F0569_01713.58603.60054.+.gnl|VLSCI|Pgi_F0569_contig000119	Pgi_F0570_00061.47398.48867.+.gnl|VLSCI|Pgi_F0570_contig000005	Pgi_W4087_00198.17404.15935.-.gnl|VLSCI|Pgi_W4087_contig000016	Pgi_YH522_01333.30053.31303.+.gnl|VLSCI|Pgi_YH522_contig000037	Pgu_DSM15663_00736.11038.9803.-.gnl|VLSCI|Pgu_DSM15663_contig000018	high-frequency
1211	hemH_1	PG0127	ferrochelatase	1325	ANCHOR	22	22	PG0127.148402.149727.+	Pgi_ATCC33277_00237.258362.259648.+	Pgi_TDC60_00369.433173.434459.+	Pgi_SJD2_01215.1392914.1391505.-	Pgi_11A_01649.99018.97609.-.gnl|VLSCI|Pgi_11A_contig000082	Pgi_13_1_01051.22605.23930.+.gnl|VLSCI|Pgi_13_1_contig000029	Pgi_5_9_01038.29762.28476.-.gnl|VLSCI|Pgi_5_9_contig000047	Pgi_3A1_00209.195491.194166.-.gnl|VLSCI|Pgi_3A1_contig000004	Pgi_3_3_01011.160.1197.+.gnl|VLSCI|Pgi_3_3_contig000040	Pgi_49417_01041.22420.23745.+.gnl|VLSCI|Pgi_49417_contig000032	Pgi_7BTORR_00425.21925.23334.+.gnl|VLSCI|Pgi_7BTORR_contig000022	Pgi_84_3_01317.137475.136438.-.gnl|VLSCI|Pgi_84_3_contig000038	Pgi_A7A1_28_00805.57900.56575.-.gnl|VLSCI|Pgi_A7A1_28_contig000015	Pgi_AFR5B_1_00354.19405.20814.+.gnl|VLSCI|Pgi_AFR5B_1_contig000013	Pgi_F0185_00662.17437.18846.+.gnl|VLSCI|Pgi_F0185_contig000052	Pgi_F0566_00282.17521.18846.+.gnl|VLSCI|Pgi_F0566_contig000020	Pgi_F0568_00506.10978.12264.+.gnl|VLSCI|Pgi_F0568_contig000036	Pgi_F0569_01712.58485.57199.-.gnl|VLSCI|Pgi_F0569_contig000119	Pgi_F0570_00060.47385.46099.-.gnl|VLSCI|Pgi_F0570_contig000005	Pgi_W4087_00199.17417.18703.+.gnl|VLSCI|Pgi_W4087_contig000016	Pgi_YH522_01332.29773.28448.-.gnl|VLSCI|Pgi_YH522_contig000037	Pgu_DSM15663_00738.11965.13002.+.gnl|VLSCI|Pgu_DSM15663_contig000018	high-frequency
594		PG0128	hypothetical protein	974	ANCHOR	21	21	PG0128.149734.150708.+	Pgi_ATCC33277_00238.259655.260629.+	Pgi_TDC60_00370.434466.435440.+	Pgi_SJD2_01214.1391498.1390524.-	Pgi_11A_01648.97602.96628.-.gnl|VLSCI|Pgi_11A_contig000082	Pgi_13_1_01052.23937.24911.+.gnl|VLSCI|Pgi_13_1_contig000029		Pgi_3A1_00208.194159.193185.-.gnl|VLSCI|Pgi_3A1_contig000004	Pgi_3_3_01012.1204.2178.+.gnl|VLSCI|Pgi_3_3_contig000040	Pgi_49417_01042.23752.24726.+.gnl|VLSCI|Pgi_49417_contig000032	Pgi_7BTORR_00426.23341.24315.+.gnl|VLSCI|Pgi_7BTORR_contig000022	Pgi_84_3_01316.136431.135457.-.gnl|VLSCI|Pgi_84_3_contig000038	Pgi_A7A1_28_00804.56568.55594.-.gnl|VLSCI|Pgi_A7A1_28_contig000015	Pgi_AFR5B_1_00355.20821.21795.+.gnl|VLSCI|Pgi_AFR5B_1_contig000013	Pgi_F0185_00663.18853.19827.+.gnl|VLSCI|Pgi_F0185_contig000052	Pgi_F0566_00283.18853.19827.+.gnl|VLSCI|Pgi_F0566_contig000020	Pgi_F0568_00507.12271.13245.+.gnl|VLSCI|Pgi_F0568_contig000036	Pgi_F0569_01711.57192.56218.-.gnl|VLSCI|Pgi_F0569_contig000119	Pgi_F0570_00059.46092.45118.-.gnl|VLSCI|Pgi_F0570_contig000005	Pgi_W4087_00200.18710.19684.+.gnl|VLSCI|Pgi_W4087_contig000016	Pgi_YH522_01331.28441.27467.-.gnl|VLSCI|Pgi_YH522_contig000037	Pgu_DSM15663_00739.13010.13984.+.gnl|VLSCI|Pgu_DSM15663_contig000018	high-frequency
1479		PG0129	mannosyltransferase	1124	ANCHOR	22	22	PG0129.150725.151849.+	Pgi_ATCC33277_00239.260646.261794.+	Pgi_TDC60_00371.435457.436605.+	Pgi_SJD2_01213.1390508.1389360.-	Pgi_11A_01647.96611.95463.-.gnl|VLSCI|Pgi_11A_contig000082	Pgi_13_1_01053.24928.26076.+.gnl|VLSCI|Pgi_13_1_contig000029	Pgi_5_9_01036.27445.26321.-.gnl|VLSCI|Pgi_5_9_contig000047	Pgi_3A1_00207.193168.192020.-.gnl|VLSCI|Pgi_3A1_contig000004	Pgi_3_3_01013.2195.3343.+.gnl|VLSCI|Pgi_3_3_contig000040	Pgi_49417_01043.24743.25867.+.gnl|VLSCI|Pgi_49417_contig000032	Pgi_7BTORR_00427.24332.25480.+.gnl|VLSCI|Pgi_7BTORR_contig000022	Pgi_84_3_01315.135440.134316.-.gnl|VLSCI|Pgi_84_3_contig000038	Pgi_A7A1_28_00803.55577.54429.-.gnl|VLSCI|Pgi_A7A1_28_contig000015	Pgi_AFR5B_1_00356.21812.22960.+.gnl|VLSCI|Pgi_AFR5B_1_contig000013	Pgi_F0185_00664.19844.20992.+.gnl|VLSCI|Pgi_F0185_contig000052	Pgi_F0566_00284.19844.20992.+.gnl|VLSCI|Pgi_F0566_contig000020	Pgi_F0568_00508.13262.14410.+.gnl|VLSCI|Pgi_F0568_contig000036	Pgi_F0569_01710.56201.55053.-.gnl|VLSCI|Pgi_F0569_contig000119	Pgi_F0570_00058.45101.43953.-.gnl|VLSCI|Pgi_F0570_contig000005	Pgi_W4087_00201.19701.20849.+.gnl|VLSCI|Pgi_W4087_contig000016	Pgi_YH522_01330.27450.26302.-.gnl|VLSCI|Pgi_YH522_contig000037	Pgu_DSM15663_00740.14001.15146.+.gnl|VLSCI|Pgu_DSM15663_contig000018	high-frequency
1011	gpmA	PG0130	phosphoglyceromutase	746	ANCHOR	22	22	PG0130.152758.152012.-	Pgi_ATCC33277_00240.262676.261930.-	Pgi_TDC60_00372.437490.436744.-	Pgi_SJD2_01211.1388476.1389222.+	Pgi_11A_01646.94578.95324.+.gnl|VLSCI|Pgi_11A_contig000082	Pgi_13_1_01054.26961.26215.-.gnl|VLSCI|Pgi_13_1_contig000029	Pgi_5_9_01035.25412.26158.+.gnl|VLSCI|Pgi_5_9_contig000047	Pgi_3A1_00205.191137.191883.+.gnl|VLSCI|Pgi_3A1_contig000004	Pgi_3_3_01014.4225.3479.-.gnl|VLSCI|Pgi_3_3_contig000040	Pgi_49417_01044.26776.26030.-.gnl|VLSCI|Pgi_49417_contig000032	Pgi_7BTORR_00429.26364.25618.-.gnl|VLSCI|Pgi_7BTORR_contig000022	Pgi_84_3_01313.133407.134153.+.gnl|VLSCI|Pgi_84_3_contig000038	Pgi_A7A1_28_00802.53544.54290.+.gnl|VLSCI|Pgi_A7A1_28_contig000015	Pgi_AFR5B_1_00358.23844.23098.-.gnl|VLSCI|Pgi_AFR5B_1_contig000013	Pgi_F0185_00665.21874.21128.-.gnl|VLSCI|Pgi_F0185_contig000052	Pgi_F0566_00285.21876.21130.-.gnl|VLSCI|Pgi_F0566_contig000020	Pgi_F0568_00509.15295.14549.-.gnl|VLSCI|Pgi_F0568_contig000036	Pgi_F0569_01709.54171.54917.+.gnl|VLSCI|Pgi_F0569_contig000119	Pgi_F0570_00057.43068.43814.+.gnl|VLSCI|Pgi_F0570_contig000005	Pgi_W4087_00202.21734.20988.-.gnl|VLSCI|Pgi_W4087_contig000016	Pgi_YH522_01329.25417.26163.+.gnl|VLSCI|Pgi_YH522_contig000037	Pgu_DSM15663_00741.16030.15284.-.gnl|VLSCI|Pgu_DSM15663_contig000018	high-frequency
953		PG0133	hypothetical protein	1505	ANCHOR	22	22	PG0133.155854.154349.-	Pgi_ATCC33277_00242.265772.264267.-	Pgi_TDC60_00374.440586.439081.-	Pgi_SJD2_01209.1385380.1386885.+	Pgi_11A_01644.91482.92987.+.gnl|VLSCI|Pgi_11A_contig000082	Pgi_13_1_01056.30057.28552.-.gnl|VLSCI|Pgi_13_1_contig000029	Pgi_5_9_01033.22316.23821.+.gnl|VLSCI|Pgi_5_9_contig000047	Pgi_3A1_00203.188041.189546.+.gnl|VLSCI|Pgi_3A1_contig000004	Pgi_3_3_01016.7321.5816.-.gnl|VLSCI|Pgi_3_3_contig000040	Pgi_49417_01046.29850.28345.-.gnl|VLSCI|Pgi_49417_contig000032	Pgi_7BTORR_00431.29460.27955.-.gnl|VLSCI|Pgi_7BTORR_contig000022	Pgi_84_3_01311.130311.131816.+.gnl|VLSCI|Pgi_84_3_contig000038	Pgi_A7A1_28_00800.50448.51953.+.gnl|VLSCI|Pgi_A7A1_28_contig000015	Pgi_AFR5B_1_00360.26940.25435.-.gnl|VLSCI|Pgi_AFR5B_1_contig000013	Pgi_F0185_00667.24970.23465.-.gnl|VLSCI|Pgi_F0185_contig000052	Pgi_F0566_00287.24972.23467.-.gnl|VLSCI|Pgi_F0566_contig000020	Pgi_F0568_00511.18391.16886.-.gnl|VLSCI|Pgi_F0568_contig000036	Pgi_F0569_01706.51075.52580.+.gnl|VLSCI|Pgi_F0569_contig000119	Pgi_F0570_00055.39972.41477.+.gnl|VLSCI|Pgi_F0570_contig000005	Pgi_W4087_00204.24830.23325.-.gnl|VLSCI|Pgi_W4087_contig000016	Pgi_YH522_01327.22321.23826.+.gnl|VLSCI|Pgi_YH522_contig000037	Pgu_DSM15663_00743.19126.17621.-.gnl|VLSCI|Pgu_DSM15663_contig000018	high-frequency
1247	mgtE	PG0134	magnesium transporter	1352	ANCHOR	22	22	PG0134.157225.155873.-	Pgi_ATCC33277_00243.267143.265791.-	Pgi_TDC60_00375.441957.440605.-	Pgi_SJD2_01208.1384009.1385361.+	Pgi_11A_01643.90111.91463.+.gnl|VLSCI|Pgi_11A_contig000082	Pgi_13_1_01057.31428.30076.-.gnl|VLSCI|Pgi_13_1_contig000029	Pgi_5_9_01032.20945.22297.+.gnl|VLSCI|Pgi_5_9_contig000047	Pgi_3A1_00202.186670.188022.+.gnl|VLSCI|Pgi_3A1_contig000004	Pgi_3_3_01017.8692.7340.-.gnl|VLSCI|Pgi_3_3_contig000040	Pgi_49417_01047.31221.29869.-.gnl|VLSCI|Pgi_49417_contig000032	Pgi_7BTORR_00432.30831.29479.-.gnl|VLSCI|Pgi_7BTORR_contig000022	Pgi_84_3_01310.128940.130292.+.gnl|VLSCI|Pgi_84_3_contig000038	Pgi_A7A1_28_00799.49077.50429.+.gnl|VLSCI|Pgi_A7A1_28_contig000015	Pgi_AFR5B_1_00361.28311.26959.-.gnl|VLSCI|Pgi_AFR5B_1_contig000013	Pgi_F0185_00668.26341.24989.-.gnl|VLSCI|Pgi_F0185_contig000052	Pgi_F0566_00288.26343.24991.-.gnl|VLSCI|Pgi_F0566_contig000020	Pgi_F0568_00512.19762.18410.-.gnl|VLSCI|Pgi_F0568_contig000036	Pgi_F0569_01705.49704.51056.+.gnl|VLSCI|Pgi_F0569_contig000119	Pgi_F0570_00054.38601.39953.+.gnl|VLSCI|Pgi_F0570_contig000005	Pgi_W4087_00205.26201.24849.-.gnl|VLSCI|Pgi_W4087_contig000016	Pgi_YH522_01326.20950.22302.+.gnl|VLSCI|Pgi_YH522_contig000037	Pgu_DSM15663_00744.20499.19147.-.gnl|VLSCI|Pgu_DSM15663_contig000018	high-frequency
446	ksgA	PG0135	dimethyladenosine transferase	776	ANCHOR	22	22	PG0135.158033.157257.-	Pgi_ATCC33277_00244.267951.267175.-	Pgi_TDC60_00376.442765.441989.-	Pgi_SJD2_01207.1383201.1383977.+	Pgi_11A_01642.89303.90079.+.gnl|VLSCI|Pgi_11A_contig000082	Pgi_13_1_01058.32236.31460.-.gnl|VLSCI|Pgi_13_1_contig000029	Pgi_5_9_01031.20137.20913.+.gnl|VLSCI|Pgi_5_9_contig000047	Pgi_3A1_00201.185862.186638.+.gnl|VLSCI|Pgi_3A1_contig000004	Pgi_3_3_01018.9500.8724.-.gnl|VLSCI|Pgi_3_3_contig000040	Pgi_49417_01048.32029.31253.-.gnl|VLSCI|Pgi_49417_contig000032	Pgi_7BTORR_00433.31639.30863.-.gnl|VLSCI|Pgi_7BTORR_contig000022	Pgi_84_3_01309.128132.128908.+.gnl|VLSCI|Pgi_84_3_contig000038	Pgi_A7A1_28_00798.48269.49045.+.gnl|VLSCI|Pgi_A7A1_28_contig000015	Pgi_AFR5B_1_00362.29119.28343.-.gnl|VLSCI|Pgi_AFR5B_1_contig000013	Pgi_F0185_00669.27149.26373.-.gnl|VLSCI|Pgi_F0185_contig000052	Pgi_F0566_00289.27151.26375.-.gnl|VLSCI|Pgi_F0566_contig000020	Pgi_F0568_00513.20570.19794.-.gnl|VLSCI|Pgi_F0568_contig000036	Pgi_F0569_01704.48896.49672.+.gnl|VLSCI|Pgi_F0569_contig000119	Pgi_F0570_00053.37793.38569.+.gnl|VLSCI|Pgi_F0570_contig000005	Pgi_W4087_00206.27009.26233.-.gnl|VLSCI|Pgi_W4087_contig000016	Pgi_YH522_01325.20142.20918.+.gnl|VLSCI|Pgi_YH522_contig000037	Pgu_DSM15663_00745.21308.20532.-.gnl|VLSCI|Pgu_DSM15663_contig000018	high-frequency
1675		PG0136	hypothetical protein	1049	ANCHOR	22	22	PG0136.158164.159213.+	Pgi_ATCC33277_00245.268082.269131.+	Pgi_TDC60_00377.442896.443945.+	Pgi_SJD2_01206.1383070.1382021.-	Pgi_11A_01641.89172.88123.-.gnl|VLSCI|Pgi_11A_contig000082	Pgi_13_1_01059.32367.33416.+.gnl|VLSCI|Pgi_13_1_contig000029	Pgi_5_9_01030.20006.18957.-.gnl|VLSCI|Pgi_5_9_contig000047	Pgi_3A1_00200.185731.184682.-.gnl|VLSCI|Pgi_3A1_contig000004	Pgi_3_3_01019.9631.10680.+.gnl|VLSCI|Pgi_3_3_contig000040	Pgi_49417_01049.32160.33209.+.gnl|VLSCI|Pgi_49417_contig000032	Pgi_7BTORR_00434.31770.32819.+.gnl|VLSCI|Pgi_7BTORR_contig000022	Pgi_84_3_01308.128001.126952.-.gnl|VLSCI|Pgi_84_3_contig000038	Pgi_A7A1_28_00797.48138.47089.-.gnl|VLSCI|Pgi_A7A1_28_contig000015	Pgi_AFR5B_1_00363.29250.30299.+.gnl|VLSCI|Pgi_AFR5B_1_contig000013	Pgi_F0185_00670.27280.28329.+.gnl|VLSCI|Pgi_F0185_contig000052	Pgi_F0566_00290.27282.28331.+.gnl|VLSCI|Pgi_F0566_contig000020	Pgi_F0568_00514.20701.21750.+.gnl|VLSCI|Pgi_F0568_contig000036	Pgi_F0569_01703.48765.47716.-.gnl|VLSCI|Pgi_F0569_contig000119	Pgi_F0570_00052.37662.36613.-.gnl|VLSCI|Pgi_F0570_contig000005	Pgi_W4087_00207.27140.28189.+.gnl|VLSCI|Pgi_W4087_contig000016	Pgi_YH522_01324.20011.18962.-.gnl|VLSCI|Pgi_YH522_contig000037	Pgu_DSM15663_00746.21439.22488.+.gnl|VLSCI|Pgu_DSM15663_contig000018	high-frequency
0	pepD-1	PG0137	aminoacyl-histidine dipeptidase	1454	ANCHOR	22	22	PG0137.159244.160698.+	Pgi_ATCC33277_00246.269162.270616.+	Pgi_TDC60_00378.443976.445430.+	Pgi_SJD2_01205.1381990.1380536.-	Pgi_11A_01640.88092.86638.-.gnl|VLSCI|Pgi_11A_contig000082	Pgi_13_1_01060.33447.34901.+.gnl|VLSCI|Pgi_13_1_contig000029	Pgi_5_9_01029.18926.17472.-.gnl|VLSCI|Pgi_5_9_contig000047	Pgi_3A1_00199.184651.183197.-.gnl|VLSCI|Pgi_3A1_contig000004	Pgi_3_3_01020.10711.12165.+.gnl|VLSCI|Pgi_3_3_contig000040	Pgi_49417_01050.33240.34694.+.gnl|VLSCI|Pgi_49417_contig000032	Pgi_7BTORR_00435.32850.34304.+.gnl|VLSCI|Pgi_7BTORR_contig000022	Pgi_84_3_01307.126921.125467.-.gnl|VLSCI|Pgi_84_3_contig000038	Pgi_A7A1_28_00796.47058.45604.-.gnl|VLSCI|Pgi_A7A1_28_contig000015	Pgi_AFR5B_1_00364.30330.31784.+.gnl|VLSCI|Pgi_AFR5B_1_contig000013	Pgi_F0185_00671.28360.29814.+.gnl|VLSCI|Pgi_F0185_contig000052	Pgi_F0566_00291.28362.29816.+.gnl|VLSCI|Pgi_F0566_contig000020	Pgi_F0568_00515.21781.23235.+.gnl|VLSCI|Pgi_F0568_contig000036	Pgi_F0569_01702.47685.46231.-.gnl|VLSCI|Pgi_F0569_contig000119	Pgi_F0570_00051.36582.35128.-.gnl|VLSCI|Pgi_F0570_contig000005	Pgi_W4087_00208.28220.29674.+.gnl|VLSCI|Pgi_W4087_contig000016	Pgi_YH522_01323.18931.17477.-.gnl|VLSCI|Pgi_YH522_contig000037	Pgu_DSM15663_00747.22519.23973.+.gnl|VLSCI|Pgu_DSM15663_contig000018	high-frequency
1711	fabD	PG0138	malonyl CoA-ACP transacylase	881	ANCHOR	22	22	PG0138.160813.161694.+	Pgi_ATCC33277_00247.270731.271612.+	Pgi_TDC60_00379.445545.446426.+	Pgi_SJD2_01204.1380421.1379540.-	Pgi_11A_01639.86523.85642.-.gnl|VLSCI|Pgi_11A_contig000082	Pgi_13_1_01061.35016.35897.+.gnl|VLSCI|Pgi_13_1_contig000029	Pgi_5_9_01028.17357.16476.-.gnl|VLSCI|Pgi_5_9_contig000047	Pgi_3A1_00198.183082.182201.-.gnl|VLSCI|Pgi_3A1_contig000004	Pgi_3_3_01021.12280.13161.+.gnl|VLSCI|Pgi_3_3_contig000040	Pgi_49417_01051.34809.35690.+.gnl|VLSCI|Pgi_49417_contig000032	Pgi_7BTORR_00436.34419.35300.+.gnl|VLSCI|Pgi_7BTORR_contig000022	Pgi_84_3_01306.125352.124471.-.gnl|VLSCI|Pgi_84_3_contig000038	Pgi_A7A1_28_00795.45489.44608.-.gnl|VLSCI|Pgi_A7A1_28_contig000015	Pgi_AFR5B_1_00365.31899.32780.+.gnl|VLSCI|Pgi_AFR5B_1_contig000013	Pgi_F0185_00672.29929.30810.+.gnl|VLSCI|Pgi_F0185_contig000052	Pgi_F0566_00292.29931.30812.+.gnl|VLSCI|Pgi_F0566_contig000020	Pgi_F0568_00516.23350.24231.+.gnl|VLSCI|Pgi_F0568_contig000036	Pgi_F0569_01701.46116.45235.-.gnl|VLSCI|Pgi_F0569_contig000119	Pgi_F0570_00050.35013.34132.-.gnl|VLSCI|Pgi_F0570_contig000005	Pgi_W4087_00209.29789.30670.+.gnl|VLSCI|Pgi_W4087_contig000016	Pgi_YH522_01322.17362.16481.-.gnl|VLSCI|Pgi_YH522_contig000037	Pgu_DSM15663_00748.24080.24961.+.gnl|VLSCI|Pgu_DSM15663_contig000018	high-frequency
1208		PG0139	lytic murein transglycosylase D	1355	ANCHOR	22	22	PG0139.163231.161876.-	Pgi_ATCC33277_00248.273148.271793.-	Pgi_TDC60_00380.447962.446607.-	Pgi_SJD2_01203.1378004.1379359.+	Pgi_11A_01638.84107.85462.+.gnl|VLSCI|Pgi_11A_contig000082	Pgi_13_1_01062.37434.36079.-.gnl|VLSCI|Pgi_13_1_contig000029	Pgi_5_9_01027.14938.16293.+.gnl|VLSCI|Pgi_5_9_contig000047	Pgi_3A1_00197.180663.182018.+.gnl|VLSCI|Pgi_3A1_contig000004	Pgi_3_3_01022.14698.13343.-.gnl|VLSCI|Pgi_3_3_contig000040	Pgi_49417_01052.37228.35873.-.gnl|VLSCI|Pgi_49417_contig000032	Pgi_7BTORR_00437.36838.35483.-.gnl|VLSCI|Pgi_7BTORR_contig000022	Pgi_84_3_01305.122933.124288.+.gnl|VLSCI|Pgi_84_3_contig000038	Pgi_A7A1_28_00794.43071.44426.+.gnl|VLSCI|Pgi_A7A1_28_contig000015	Pgi_AFR5B_1_00366.34317.32962.-.gnl|VLSCI|Pgi_AFR5B_1_contig000013	Pgi_F0185_00673.32346.30991.-.gnl|VLSCI|Pgi_F0185_contig000052	Pgi_F0566_00293.32348.30993.-.gnl|VLSCI|Pgi_F0566_contig000020	Pgi_F0568_00517.25769.24414.-.gnl|VLSCI|Pgi_F0568_contig000036	Pgi_F0569_01700.43698.45053.+.gnl|VLSCI|Pgi_F0569_contig000119	Pgi_F0570_00049.32594.33949.+.gnl|VLSCI|Pgi_F0570_contig000005	Pgi_W4087_00210.32206.30851.-.gnl|VLSCI|Pgi_W4087_contig000016	Pgi_YH522_01321.14944.16299.+.gnl|VLSCI|Pgi_YH522_contig000037	Pgu_DSM15663_00749.26489.25143.-.gnl|VLSCI|Pgu_DSM15663_contig000018	high-frequency
901		PG0140	hypothetical protein	707	ANCHOR	22	22	PG0140.163948.163241.-	Pgi_ATCC33277_00249.273865.273158.-	Pgi_TDC60_00381.448679.447972.-	Pgi_SJD2_01202.1377287.1377994.+	Pgi_11A_01637.83390.84097.+.gnl|VLSCI|Pgi_11A_contig000082	Pgi_13_1_01063.38151.37444.-.gnl|VLSCI|Pgi_13_1_contig000029	Pgi_5_9_01026.14221.14928.+.gnl|VLSCI|Pgi_5_9_contig000047	Pgi_3A1_00196.179946.180653.+.gnl|VLSCI|Pgi_3A1_contig000004	Pgi_3_3_01023.15415.14708.-.gnl|VLSCI|Pgi_3_3_contig000040	Pgi_49417_01053.37945.37238.-.gnl|VLSCI|Pgi_49417_contig000032	Pgi_7BTORR_00438.37555.36848.-.gnl|VLSCI|Pgi_7BTORR_contig000022	Pgi_84_3_01304.122216.122923.+.gnl|VLSCI|Pgi_84_3_contig000038	Pgi_A7A1_28_00793.42354.43061.+.gnl|VLSCI|Pgi_A7A1_28_contig000015	Pgi_AFR5B_1_00367.35034.34327.-.gnl|VLSCI|Pgi_AFR5B_1_contig000013	Pgi_F0185_00674.33063.32356.-.gnl|VLSCI|Pgi_F0185_contig000052	Pgi_F0566_00294.33065.32358.-.gnl|VLSCI|Pgi_F0566_contig000020	Pgi_F0568_00518.26486.25779.-.gnl|VLSCI|Pgi_F0568_contig000036	Pgi_F0569_01699.42981.43688.+.gnl|VLSCI|Pgi_F0569_contig000119	Pgi_F0570_00048.31877.32584.+.gnl|VLSCI|Pgi_F0570_contig000005	Pgi_W4087_00211.32923.32216.-.gnl|VLSCI|Pgi_W4087_contig000016	Pgi_YH522_01320.14227.14934.+.gnl|VLSCI|Pgi_YH522_contig000037	Pgu_DSM15663_00750.27215.26508.-.gnl|VLSCI|Pgu_DSM15663_contig000018	high-frequency
866	spo0J	PG0141	spoOJ protein	869	ANCHOR	22	22	PG0141.164837.163968.-	Pgi_ATCC33277_00250.274754.273885.-	Pgi_TDC60_00382.449568.448699.-	Pgi_SJD2_01201.1376398.1377267.+	Pgi_11A_01636.82501.83370.+.gnl|VLSCI|Pgi_11A_contig000082	Pgi_13_1_01064.39040.38171.-.gnl|VLSCI|Pgi_13_1_contig000029	Pgi_5_9_01025.13332.14201.+.gnl|VLSCI|Pgi_5_9_contig000047	Pgi_3A1_00195.179057.179926.+.gnl|VLSCI|Pgi_3A1_contig000004	Pgi_3_3_01024.16304.15435.-.gnl|VLSCI|Pgi_3_3_contig000040	Pgi_49417_01054.38834.37965.-.gnl|VLSCI|Pgi_49417_contig000032	Pgi_7BTORR_00439.38444.37575.-.gnl|VLSCI|Pgi_7BTORR_contig000022	Pgi_84_3_01303.121327.122196.+.gnl|VLSCI|Pgi_84_3_contig000038	Pgi_A7A1_28_00792.41465.42334.+.gnl|VLSCI|Pgi_A7A1_28_contig000015	Pgi_AFR5B_1_00368.35923.35054.-.gnl|VLSCI|Pgi_AFR5B_1_contig000013	Pgi_F0185_00675.33952.33083.-.gnl|VLSCI|Pgi_F0185_contig000052	Pgi_F0566_00295.33954.33085.-.gnl|VLSCI|Pgi_F0566_contig000020	Pgi_F0568_00519.27375.26506.-.gnl|VLSCI|Pgi_F0568_contig000036	Pgi_F0569_01698.42092.42961.+.gnl|VLSCI|Pgi_F0569_contig000119	Pgi_F0570_00047.30988.31857.+.gnl|VLSCI|Pgi_F0570_contig000005	Pgi_W4087_00212.33812.32943.-.gnl|VLSCI|Pgi_W4087_contig000016	Pgi_YH522_01319.13338.14207.+.gnl|VLSCI|Pgi_YH522_contig000037	Pgu_DSM15663_00751.28104.27235.-.gnl|VLSCI|Pgu_DSM15663_contig000018	high-frequency
450	soj	PG0142	SpoOJ regulator protein	776	ANCHOR	22	22	PG0142.165621.164845.-	Pgi_ATCC33277_00251.275538.274762.-	Pgi_TDC60_00383.450352.449576.-	Pgi_SJD2_01200.1375614.1376390.+	Pgi_11A_01635.81717.82493.+.gnl|VLSCI|Pgi_11A_contig000082	Pgi_13_1_01065.39824.39048.-.gnl|VLSCI|Pgi_13_1_contig000029	Pgi_5_9_01024.12548.13324.+.gnl|VLSCI|Pgi_5_9_contig000047	Pgi_3A1_00194.178273.179049.+.gnl|VLSCI|Pgi_3A1_contig000004	Pgi_3_3_01025.17088.16312.-.gnl|VLSCI|Pgi_3_3_contig000040	Pgi_49417_01055.39618.38842.-.gnl|VLSCI|Pgi_49417_contig000032	Pgi_7BTORR_00440.39228.38452.-.gnl|VLSCI|Pgi_7BTORR_contig000022	Pgi_84_3_01302.120543.121319.+.gnl|VLSCI|Pgi_84_3_contig000038	Pgi_A7A1_28_00791.40681.41457.+.gnl|VLSCI|Pgi_A7A1_28_contig000015	Pgi_AFR5B_1_00369.36707.35931.-.gnl|VLSCI|Pgi_AFR5B_1_contig000013	Pgi_F0185_00676.34736.33960.-.gnl|VLSCI|Pgi_F0185_contig000052	Pgi_F0566_00296.34738.33962.-.gnl|VLSCI|Pgi_F0566_contig000020	Pgi_F0568_00520.28159.27383.-.gnl|VLSCI|Pgi_F0568_contig000036	Pgi_F0569_01697.41308.42084.+.gnl|VLSCI|Pgi_F0569_contig000119	Pgi_F0570_00046.30204.30980.+.gnl|VLSCI|Pgi_F0570_contig000005	Pgi_W4087_00213.34596.33820.-.gnl|VLSCI|Pgi_W4087_contig000016	Pgi_YH522_01318.12554.13330.+.gnl|VLSCI|Pgi_YH522_contig000037	Pgu_DSM15663_00752.28889.28113.-.gnl|VLSCI|Pgu_DSM15663_contig000018	high-frequency
461		PG0143	carbon-nitrogen family hydrolase	878	ANCHOR	22	22	PG0143.166715.165837.-	Pgi_ATCC33277_00252.276632.275754.-	Pgi_TDC60_00384.451446.450568.-	Pgi_SJD2_01199.1374521.1375399.+	Pgi_11A_01634.80625.81503.+.gnl|VLSCI|Pgi_11A_contig000082	Pgi_13_1_01066.40916.40038.-.gnl|VLSCI|Pgi_13_1_contig000029	Pgi_5_9_01023.11454.12332.+.gnl|VLSCI|Pgi_5_9_contig000047	Pgi_3A1_00193.177180.178058.+.gnl|VLSCI|Pgi_3A1_contig000004	Pgi_3_3_01026.18181.17303.-.gnl|VLSCI|Pgi_3_3_contig000040	Pgi_49417_01056.40712.39834.-.gnl|VLSCI|Pgi_49417_contig000032	Pgi_7BTORR_00441.40322.39444.-.gnl|VLSCI|Pgi_7BTORR_contig000022	Pgi_84_3_01301.119449.120327.+.gnl|VLSCI|Pgi_84_3_contig000038	Pgi_A7A1_28_00790.39587.40465.+.gnl|VLSCI|Pgi_A7A1_28_contig000015	Pgi_AFR5B_1_00370.37801.36923.-.gnl|VLSCI|Pgi_AFR5B_1_contig000013	Pgi_F0185_00677.35830.34952.-.gnl|VLSCI|Pgi_F0185_contig000052	Pgi_F0566_00297.35831.34953.-.gnl|VLSCI|Pgi_F0566_contig000020	Pgi_F0568_00521.29252.28374.-.gnl|VLSCI|Pgi_F0568_contig000036	Pgi_F0569_01696.40215.41093.+.gnl|VLSCI|Pgi_F0569_contig000119	Pgi_F0570_00045.29110.29988.+.gnl|VLSCI|Pgi_F0570_contig000005	Pgi_W4087_00214.35690.34812.-.gnl|VLSCI|Pgi_W4087_contig000016	Pgi_YH522_01317.11460.12338.+.gnl|VLSCI|Pgi_YH522_contig000037	Pgu_DSM15663_00753.29982.29104.-.gnl|VLSCI|Pgu_DSM15663_contig000018	high-frequency
214		PG0144	hypothetical protein	1061	ANCHOR	22	22	PG0144.167794.166733.-	Pgi_ATCC33277_00253.277711.276650.-	Pgi_TDC60_00385.452525.451464.-	Pgi_SJD2_01198.1373442.1374503.+	Pgi_11A_01633.79546.80607.+.gnl|VLSCI|Pgi_11A_contig000082	Pgi_13_1_01067.41995.40934.-.gnl|VLSCI|Pgi_13_1_contig000029	Pgi_5_9_01022.10375.11436.+.gnl|VLSCI|Pgi_5_9_contig000047	Pgi_3A1_00192.176101.177162.+.gnl|VLSCI|Pgi_3A1_contig000004	Pgi_3_3_01027.19260.18199.-.gnl|VLSCI|Pgi_3_3_contig000040	Pgi_49417_01057.41791.40730.-.gnl|VLSCI|Pgi_49417_contig000032	Pgi_7BTORR_00442.41401.40340.-.gnl|VLSCI|Pgi_7BTORR_contig000022	Pgi_84_3_01300.118370.119431.+.gnl|VLSCI|Pgi_84_3_contig000038	Pgi_A7A1_28_00789.38508.39569.+.gnl|VLSCI|Pgi_A7A1_28_contig000015	Pgi_AFR5B_1_00371.38880.37819.-.gnl|VLSCI|Pgi_AFR5B_1_contig000013	Pgi_F0185_00678.36909.35848.-.gnl|VLSCI|Pgi_F0185_contig000052	Pgi_F0566_00298.36910.35849.-.gnl|VLSCI|Pgi_F0566_contig000020	Pgi_F0568_00522.30331.29270.-.gnl|VLSCI|Pgi_F0568_contig000036	Pgi_F0569_01695.39136.40197.+.gnl|VLSCI|Pgi_F0569_contig000119	Pgi_F0570_00044.28031.29092.+.gnl|VLSCI|Pgi_F0570_contig000005	Pgi_W4087_00215.36769.35708.-.gnl|VLSCI|Pgi_W4087_contig000016	Pgi_YH522_01316.10381.11442.+.gnl|VLSCI|Pgi_YH522_contig000037	Pgu_DSM15663_00754.31025.30000.-.gnl|VLSCI|Pgu_DSM15663_contig000018	high-frequency
796		PG0146	hypothetical protein	707	ANCHOR	22	22	PG0146.169205.168498.-	Pgi_ATCC33277_00255.279055.278348.-	Pgi_TDC60_00387.453936.453229.-	Pgi_SJD2_01196.1372032.1372739.+	Pgi_11A_01631.78200.78907.+.gnl|VLSCI|Pgi_11A_contig000082	Pgi_13_1_01069.43318.42611.-.gnl|VLSCI|Pgi_13_1_contig000029	Pgi_5_9_01020.8963.9670.+.gnl|VLSCI|Pgi_5_9_contig000047	Pgi_3A1_00190.174690.175397.+.gnl|VLSCI|Pgi_3A1_contig000004	Pgi_3_3_01029.20605.19898.-.gnl|VLSCI|Pgi_3_3_contig000040	Pgi_49417_01059.43202.42495.-.gnl|VLSCI|Pgi_49417_contig000032	Pgi_7BTORR_00444.42746.42039.-.gnl|VLSCI|Pgi_7BTORR_contig000022	Pgi_84_3_01298.116960.117667.+.gnl|VLSCI|Pgi_84_3_contig000038	Pgi_A7A1_28_00787.37098.37805.+.gnl|VLSCI|Pgi_A7A1_28_contig000015	Pgi_AFR5B_1_00373.40291.39584.-.gnl|VLSCI|Pgi_AFR5B_1_contig000013	Pgi_F0185_00680.38320.37613.-.gnl|VLSCI|Pgi_F0185_contig000052	Pgi_F0566_00300.38321.37614.-.gnl|VLSCI|Pgi_F0566_contig000020	Pgi_F0568_00524.31741.31034.-.gnl|VLSCI|Pgi_F0568_contig000036	Pgi_F0569_01693.37725.38432.+.gnl|VLSCI|Pgi_F0569_contig000119	Pgi_F0570_00042.26642.27349.+.gnl|VLSCI|Pgi_F0570_contig000005	Pgi_W4087_00217.38180.37473.-.gnl|VLSCI|Pgi_W4087_contig000016	Pgi_YH522_01314.8970.9677.+.gnl|VLSCI|Pgi_YH522_contig000037	Pgu_DSM15663_00756.32472.31765.-.gnl|VLSCI|Pgu_DSM15663_contig000018	high-frequency
335		PG0147	hypothetical protein	539	ANCHOR	22	22	PG0147.169757.169218.-	Pgi_ATCC33277_00256.279607.279068.-	Pgi_TDC60_00388.454488.453949.-	Pgi_SJD2_01195.1371480.1372019.+	Pgi_11A_01630.77648.78187.+.gnl|VLSCI|Pgi_11A_contig000082	Pgi_13_1_01070.43870.43331.-.gnl|VLSCI|Pgi_13_1_contig000029	Pgi_5_9_01019.8411.8950.+.gnl|VLSCI|Pgi_5_9_contig000047	Pgi_3A1_00189.174138.174677.+.gnl|VLSCI|Pgi_3A1_contig000004	Pgi_3_3_01030.21157.20618.-.gnl|VLSCI|Pgi_3_3_contig000040	Pgi_49417_01060.43754.43215.-.gnl|VLSCI|Pgi_49417_contig000032	Pgi_7BTORR_00445.43298.42759.-.gnl|VLSCI|Pgi_7BTORR_contig000022	Pgi_84_3_01297.116408.116947.+.gnl|VLSCI|Pgi_84_3_contig000038	Pgi_A7A1_28_00786.36546.37085.+.gnl|VLSCI|Pgi_A7A1_28_contig000015	Pgi_AFR5B_1_00374.40843.40304.-.gnl|VLSCI|Pgi_AFR5B_1_contig000013	Pgi_F0185_00681.38872.38333.-.gnl|VLSCI|Pgi_F0185_contig000052	Pgi_F0566_00301.38873.38334.-.gnl|VLSCI|Pgi_F0566_contig000020	Pgi_F0568_00525.32293.31754.-.gnl|VLSCI|Pgi_F0568_contig000036	Pgi_F0569_01692.37173.37712.+.gnl|VLSCI|Pgi_F0569_contig000119	Pgi_F0570_00041.26090.26629.+.gnl|VLSCI|Pgi_F0570_contig000005	Pgi_W4087_00218.38732.38193.-.gnl|VLSCI|Pgi_W4087_contig000016	Pgi_YH522_01313.8418.8957.+.gnl|VLSCI|Pgi_YH522_contig000037	Pgu_DSM15663_00757.33024.32485.-.gnl|VLSCI|Pgu_DSM15663_contig000018	high-frequency
1063		PG0148	sigma-54-dependent transcriptional regulator	1253	ANCHOR	22	22	PG0148.170997.169744.-	Pgi_ATCC33277_00257.280847.279594.-	Pgi_TDC60_00389.455728.454475.-	Pgi_SJD2_01194.1370240.1371493.+	Pgi_11A_01629.76408.77661.+.gnl|VLSCI|Pgi_11A_contig000082	Pgi_13_1_01071.45110.43857.-.gnl|VLSCI|Pgi_13_1_contig000029	Pgi_5_9_01018.7171.8424.+.gnl|VLSCI|Pgi_5_9_contig000047	Pgi_3A1_00188.172898.174151.+.gnl|VLSCI|Pgi_3A1_contig000004	Pgi_3_3_01031.22397.21144.-.gnl|VLSCI|Pgi_3_3_contig000040	Pgi_49417_01061.44994.43741.-.gnl|VLSCI|Pgi_49417_contig000032	Pgi_7BTORR_00446.44538.43285.-.gnl|VLSCI|Pgi_7BTORR_contig000022	Pgi_84_3_01296.115168.116421.+.gnl|VLSCI|Pgi_84_3_contig000038	Pgi_A7A1_28_00785.35306.36559.+.gnl|VLSCI|Pgi_A7A1_28_contig000015	Pgi_AFR5B_1_00375.42083.40830.-.gnl|VLSCI|Pgi_AFR5B_1_contig000013	Pgi_F0185_00682.40112.38859.-.gnl|VLSCI|Pgi_F0185_contig000052	Pgi_F0566_00302.40113.38860.-.gnl|VLSCI|Pgi_F0566_contig000020	Pgi_F0568_00526.33533.32280.-.gnl|VLSCI|Pgi_F0568_contig000036	Pgi_F0569_01691.35933.37186.+.gnl|VLSCI|Pgi_F0569_contig000119	Pgi_F0570_00040.24850.26103.+.gnl|VLSCI|Pgi_F0570_contig000005	Pgi_W4087_00219.39972.38719.-.gnl|VLSCI|Pgi_W4087_contig000016	Pgi_YH522_01312.7178.8431.+.gnl|VLSCI|Pgi_YH522_contig000037	Pgu_DSM15663_00758.34264.33011.-.gnl|VLSCI|Pgu_DSM15663_contig000018	high-frequency
438		PG0149	hypothetical protein	1268	ANCHOR	22	22	PG0149.172293.171025.-	Pgi_ATCC33277_00258.282143.280875.-	Pgi_TDC60_00390.457024.455756.-	Pgi_SJD2_01193.1368944.1370212.+	Pgi_11A_01628.75112.76380.+.gnl|VLSCI|Pgi_11A_contig000082	Pgi_13_1_01072.46406.45138.-.gnl|VLSCI|Pgi_13_1_contig000029	Pgi_5_9_01017.5875.7143.+.gnl|VLSCI|Pgi_5_9_contig000047	Pgi_3A1_00187.171602.172870.+.gnl|VLSCI|Pgi_3A1_contig000004	Pgi_3_3_01032.23693.22425.-.gnl|VLSCI|Pgi_3_3_contig000040	Pgi_49417_01062.46290.45022.-.gnl|VLSCI|Pgi_49417_contig000032	Pgi_7BTORR_00447.45834.44566.-.gnl|VLSCI|Pgi_7BTORR_contig000022	Pgi_84_3_01295.113872.115140.+.gnl|VLSCI|Pgi_84_3_contig000038	Pgi_A7A1_28_00784.34010.35278.+.gnl|VLSCI|Pgi_A7A1_28_contig000015	Pgi_AFR5B_1_00376.43379.42111.-.gnl|VLSCI|Pgi_AFR5B_1_contig000013	Pgi_F0185_00683.41408.40140.-.gnl|VLSCI|Pgi_F0185_contig000052	Pgi_F0566_00303.41409.40141.-.gnl|VLSCI|Pgi_F0566_contig000020	Pgi_F0568_00527.34829.33561.-.gnl|VLSCI|Pgi_F0568_contig000036	Pgi_F0569_01690.34637.35905.+.gnl|VLSCI|Pgi_F0569_contig000119	Pgi_F0570_00039.23554.24822.+.gnl|VLSCI|Pgi_F0570_contig000005	Pgi_W4087_00220.41268.40000.-.gnl|VLSCI|Pgi_W4087_contig000016	Pgi_YH522_01311.5882.7150.+.gnl|VLSCI|Pgi_YH522_contig000037	Pgu_DSM15663_00759.35560.34292.-.gnl|VLSCI|Pgu_DSM15663_contig000018	high-frequency
674		PG0150	hypothetical protein	1304	ANCHOR	22	22	PG0150.173634.172330.-	Pgi_ATCC33277_00259.283484.282180.-	Pgi_TDC60_00391.458365.457061.-	Pgi_SJD2_01192.1367603.1368907.+	Pgi_11A_01627.73771.75075.+.gnl|VLSCI|Pgi_11A_contig000082	Pgi_13_1_01073.47747.46443.-.gnl|VLSCI|Pgi_13_1_contig000029	Pgi_5_9_01016.4534.5838.+.gnl|VLSCI|Pgi_5_9_contig000047	Pgi_3A1_00186.170261.171565.+.gnl|VLSCI|Pgi_3A1_contig000004	Pgi_3_3_01033.25034.23730.-.gnl|VLSCI|Pgi_3_3_contig000040	Pgi_49417_01063.47631.46327.-.gnl|VLSCI|Pgi_49417_contig000032	Pgi_7BTORR_00448.47175.45871.-.gnl|VLSCI|Pgi_7BTORR_contig000022	Pgi_84_3_01294.112531.113835.+.gnl|VLSCI|Pgi_84_3_contig000038	Pgi_A7A1_28_00783.32669.33973.+.gnl|VLSCI|Pgi_A7A1_28_contig000015	Pgi_AFR5B_1_00377.44720.43416.-.gnl|VLSCI|Pgi_AFR5B_1_contig000013	Pgi_F0185_00684.42749.41445.-.gnl|VLSCI|Pgi_F0185_contig000052	Pgi_F0566_00304.42750.41446.-.gnl|VLSCI|Pgi_F0566_contig000020	Pgi_F0568_00528.36170.34866.-.gnl|VLSCI|Pgi_F0568_contig000036	Pgi_F0569_01689.33296.34600.+.gnl|VLSCI|Pgi_F0569_contig000119	Pgi_F0570_00038.22213.23517.+.gnl|VLSCI|Pgi_F0570_contig000005	Pgi_W4087_00221.42609.41305.-.gnl|VLSCI|Pgi_W4087_contig000016	Pgi_YH522_01310.4541.5845.+.gnl|VLSCI|Pgi_YH522_contig000037	Pgu_DSM15663_00760.36901.35597.-.gnl|VLSCI|Pgu_DSM15663_contig000018	high-frequency
803	ftsY	PG0151	signal recognition particle-docking protein FtsY	953	ANCHOR	22	22	PG0151.174584.173631.-	Pgi_ATCC33277_00260.284434.283481.-	Pgi_TDC60_00392.459315.458362.-	Pgi_SJD2_01191.1366653.1367606.+	Pgi_11A_01626.72821.73774.+.gnl|VLSCI|Pgi_11A_contig000082	Pgi_13_1_01074.48697.47744.-.gnl|VLSCI|Pgi_13_1_contig000029	Pgi_5_9_01015.3584.4537.+.gnl|VLSCI|Pgi_5_9_contig000047	Pgi_3A1_00185.169311.170264.+.gnl|VLSCI|Pgi_3A1_contig000004	Pgi_3_3_01034.25984.25031.-.gnl|VLSCI|Pgi_3_3_contig000040	Pgi_49417_01064.48581.47628.-.gnl|VLSCI|Pgi_49417_contig000032	Pgi_7BTORR_00449.48125.47172.-.gnl|VLSCI|Pgi_7BTORR_contig000022	Pgi_84_3_01293.111581.112534.+.gnl|VLSCI|Pgi_84_3_contig000038	Pgi_A7A1_28_00782.31719.32672.+.gnl|VLSCI|Pgi_A7A1_28_contig000015	Pgi_AFR5B_1_00378.45670.44717.-.gnl|VLSCI|Pgi_AFR5B_1_contig000013	Pgi_F0185_00685.43699.42746.-.gnl|VLSCI|Pgi_F0185_contig000052	Pgi_F0566_00305.43700.42747.-.gnl|VLSCI|Pgi_F0566_contig000020	Pgi_F0568_00529.37120.36167.-.gnl|VLSCI|Pgi_F0568_contig000036	Pgi_F0569_01688.32346.33299.+.gnl|VLSCI|Pgi_F0569_contig000119	Pgi_F0570_00037.21263.22216.+.gnl|VLSCI|Pgi_F0570_contig000005	Pgi_W4087_00222.43559.42606.-.gnl|VLSCI|Pgi_W4087_contig000016	Pgi_YH522_01309.3591.4544.+.gnl|VLSCI|Pgi_YH522_contig000037	Pgu_DSM15663_00761.37851.36898.-.gnl|VLSCI|Pgu_DSM15663_contig000018	high-frequency
1182	nspC	PG0152	carboxynorspermidine decarboxylase	1136	ANCHOR	22	22	PG0152.175747.174611.-	Pgi_ATCC33277_00261.285597.284461.-	Pgi_TDC60_00393.460478.459342.-	Pgi_SJD2_01190.1365490.1366626.+	Pgi_11A_01625.71658.72794.+.gnl|VLSCI|Pgi_11A_contig000082	Pgi_13_1_01075.49860.48724.-.gnl|VLSCI|Pgi_13_1_contig000029	Pgi_5_9_01014.2393.3532.+.gnl|VLSCI|Pgi_5_9_contig000047	Pgi_3A1_00184.168148.169284.+.gnl|VLSCI|Pgi_3A1_contig000004	Pgi_3_3_01035.27178.26165.-.gnl|VLSCI|Pgi_3_3_contig000040	x.49852.48608.-.gnl|VLSCI|Pgi_49417_contig000032	Pgi_7BTORR_00450.49288.48152.-.gnl|VLSCI|Pgi_7BTORR_contig000022	Pgi_84_3_01292.110418.111554.+.gnl|VLSCI|Pgi_84_3_contig000038	Pgi_A7A1_28_00781.30556.31692.+.gnl|VLSCI|Pgi_A7A1_28_contig000015	Pgi_AFR5B_1_00379.46833.45697.-.gnl|VLSCI|Pgi_AFR5B_1_contig000013	Pgi_F0185_00686.44862.43726.-.gnl|VLSCI|Pgi_F0185_contig000052	Pgi_F0566_00306.44863.43727.-.gnl|VLSCI|Pgi_F0566_contig000020	Pgi_F0568_00530.38283.37147.-.gnl|VLSCI|Pgi_F0568_contig000036	Pgi_F0569_01687.31183.32319.+.gnl|VLSCI|Pgi_F0569_contig000119	Pgi_F0570_00036.20100.21236.+.gnl|VLSCI|Pgi_F0570_contig000005	Pgi_W4087_00223.44722.43586.-.gnl|VLSCI|Pgi_W4087_contig000016	Pgi_YH522_01308.2428.3564.+.gnl|VLSCI|Pgi_YH522_contig000037	Pgu_DSM15663_00762.39014.37878.-.gnl|VLSCI|Pgu_DSM15663_contig000018	high-frequency
103	aspS	PG0153	aspartyl-tRNA synthetase	1763	ANCHOR	22	22	PG0153.177520.175757.-	Pgi_ATCC33277_00262.287370.285607.-	Pgi_TDC60_00394.462251.460488.-	Pgi_SJD2_01189.1363717.1365480.+	Pgi_11A_01624.69885.71648.+.gnl|VLSCI|Pgi_11A_contig000082	Pgi_13_1_01076.51633.49870.-.gnl|VLSCI|Pgi_13_1_contig000029	Pgi_5_9_01013.620.2383.+.gnl|VLSCI|Pgi_5_9_contig000047	Pgi_3A1_00183.166375.168138.+.gnl|VLSCI|Pgi_3A1_contig000004	Pgi_3_3_01036.28951.27188.-.gnl|VLSCI|Pgi_3_3_contig000040	Pgi_49417_01066.51625.49862.-.gnl|VLSCI|Pgi_49417_contig000032	Pgi_7BTORR_00451.51061.49298.-.gnl|VLSCI|Pgi_7BTORR_contig000022	Pgi_84_3_01291.108645.110408.+.gnl|VLSCI|Pgi_84_3_contig000038	Pgi_A7A1_28_00780.28783.30546.+.gnl|VLSCI|Pgi_A7A1_28_contig000015	Pgi_AFR5B_1_00380.48606.46843.-.gnl|VLSCI|Pgi_AFR5B_1_contig000013	Pgi_F0185_00687.46635.44872.-.gnl|VLSCI|Pgi_F0185_contig000052	Pgi_F0566_00307.46636.44873.-.gnl|VLSCI|Pgi_F0566_contig000020	Pgi_F0568_00531.40056.38293.-.gnl|VLSCI|Pgi_F0568_contig000036	Pgi_F0569_01686.29410.31173.+.gnl|VLSCI|Pgi_F0569_contig000119	Pgi_F0570_00035.18327.20090.+.gnl|VLSCI|Pgi_F0570_contig000005	Pgi_W4087_00224.46495.44732.-.gnl|VLSCI|Pgi_W4087_contig000016	Pgi_YH522_01307.655.2418.+.gnl|VLSCI|Pgi_YH522_contig000037	Pgu_DSM15663_00763.40787.39024.-.gnl|VLSCI|Pgu_DSM15663_contig000018	high-frequency
1427	hemK	PG0156	HemK family modification methylase	881	ANCHOR	22	22	PG0156.178968.179849.+	Pgi_ATCC33277_00265.288817.289698.+	Pgi_TDC60_00396.463699.464580.+	Pgi_SJD2_01187.1362269.1361388.-	Pgi_11A_01622.68437.67556.-.gnl|VLSCI|Pgi_11A_contig000082	Pgi_13_1_01078.53081.53962.+.gnl|VLSCI|Pgi_13_1_contig000029	Pgi_5_9_00063.881.1762.+.gnl|VLSCI|Pgi_5_9_contig000005	Pgi_3A1_00181.164927.164046.-.gnl|VLSCI|Pgi_3A1_contig000004	Pgi_3_3_00694.72310.71429.-.gnl|VLSCI|Pgi_3_3_contig000024	Pgi_49417_00453.28086.27205.-.gnl|VLSCI|Pgi_49417_contig000014	Pgi_7BTORR_00453.52509.53390.+.gnl|VLSCI|Pgi_7BTORR_contig000022	Pgi_84_3_01288.107197.106316.-.gnl|VLSCI|Pgi_84_3_contig000038	Pgi_A7A1_28_00778.27334.26453.-.gnl|VLSCI|Pgi_A7A1_28_contig000015	Pgi_AFR5B_1_01178.842.1723.+.gnl|VLSCI|Pgi_AFR5B_1_contig000050	Pgi_F0185_00689.1132.2013.+.gnl|VLSCI|Pgi_F0185_contig000053	Pgi_F0566_00309.48084.48965.+.gnl|VLSCI|Pgi_F0566_contig000020	Pgi_F0568_00533.41504.42385.+.gnl|VLSCI|Pgi_F0568_contig000036	Pgi_F0569_01683.27962.27081.-.gnl|VLSCI|Pgi_F0569_contig000119	Pgi_F0570_00033.16879.15998.-.gnl|VLSCI|Pgi_F0570_contig000005	Pgi_W4087_00226.47943.48824.+.gnl|VLSCI|Pgi_W4087_contig000016	Pgi_YH522_00947.50490.49609.-.gnl|VLSCI|Pgi_YH522_contig000027	Pgu_DSM15663_00765.42235.43116.+.gnl|VLSCI|Pgu_DSM15663_contig000018	high-frequency
985	recX	PG0157	regulatory protein RecX	485	ANCHOR	22	22	PG0157.179846.180331.+	Pgi_ATCC33277_00266.289695.290180.+	Pgi_TDC60_00397.464577.465065.+	Pgi_SJD2_01186.1361391.1360906.-	Pgi_11A_01621.67559.67074.-.gnl|VLSCI|Pgi_11A_contig000082	Pgi_13_1_01079.53959.54444.+.gnl|VLSCI|Pgi_13_1_contig000029	Pgi_5_9_00064.1759.2244.+.gnl|VLSCI|Pgi_5_9_contig000005	Pgi_3A1_00180.164049.163564.-.gnl|VLSCI|Pgi_3A1_contig000004	Pgi_3_3_00693.71432.70947.-.gnl|VLSCI|Pgi_3_3_contig000024	Pgi_49417_00452.27208.26720.-.gnl|VLSCI|Pgi_49417_contig000014	Pgi_7BTORR_00454.53387.53875.+.gnl|VLSCI|Pgi_7BTORR_contig000022	Pgi_84_3_01287.106319.105831.-.gnl|VLSCI|Pgi_84_3_contig000038	Pgi_A7A1_28_00777.26456.25971.-.gnl|VLSCI|Pgi_A7A1_28_contig000015	Pgi_AFR5B_1_01179.1720.2205.+.gnl|VLSCI|Pgi_AFR5B_1_contig000050	Pgi_F0185_00690.2010.2495.+.gnl|VLSCI|Pgi_F0185_contig000053	Pgi_F0566_00310.48962.49447.+.gnl|VLSCI|Pgi_F0566_contig000020	Pgi_F0568_00534.42382.42867.+.gnl|VLSCI|Pgi_F0568_contig000036	Pgi_F0569_01682.27084.26599.-.gnl|VLSCI|Pgi_F0569_contig000119	Pgi_F0570_00032.16001.15516.-.gnl|VLSCI|Pgi_F0570_contig000005	Pgi_W4087_00227.48821.49306.+.gnl|VLSCI|Pgi_W4087_contig000016	Pgi_YH522_00946.49612.49127.-.gnl|VLSCI|Pgi_YH522_contig000027	Pgu_DSM15663_00766.43113.43598.+.gnl|VLSCI|Pgu_DSM15663_contig000018	high-frequency
157	comF	PG0158	competence protein F-like protein	740	ANCHOR	22	22	PG0158.180315.181055.+	Pgi_ATCC33277_00267.290164.290904.+	Pgi_TDC60_00398.465049.465789.+	Pgi_SJD2_01185.1360922.1360182.-	Pgi_11A_01620.67090.66350.-.gnl|VLSCI|Pgi_11A_contig000082	Pgi_13_1_01080.54428.55168.+.gnl|VLSCI|Pgi_13_1_contig000029	Pgi_5_9_00065.2228.2974.+.gnl|VLSCI|Pgi_5_9_contig000005	Pgi_3A1_00179.163580.162840.-.gnl|VLSCI|Pgi_3A1_contig000004	Pgi_3_3_00692.70963.70223.-.gnl|VLSCI|Pgi_3_3_contig000024	Pgi_49417_00451.26736.25996.-.gnl|VLSCI|Pgi_49417_contig000014	Pgi_7BTORR_00455.53859.54599.+.gnl|VLSCI|Pgi_7BTORR_contig000022	Pgi_84_3_01286.105847.105107.-.gnl|VLSCI|Pgi_84_3_contig000038	Pgi_A7A1_28_00776.25987.25247.-.gnl|VLSCI|Pgi_A7A1_28_contig000015	Pgi_AFR5B_1_01180.2189.2929.+.gnl|VLSCI|Pgi_AFR5B_1_contig000050	Pgi_F0185_00691.2479.3219.+.gnl|VLSCI|Pgi_F0185_contig000053	Pgi_F0566_00311.49431.50171.+.gnl|VLSCI|Pgi_F0566_contig000020	Pgi_F0568_00535.42851.43591.+.gnl|VLSCI|Pgi_F0568_contig000036	Pgi_F0569_01681.26615.25875.-.gnl|VLSCI|Pgi_F0569_contig000119	Pgi_F0570_00031.15532.14792.-.gnl|VLSCI|Pgi_F0570_contig000005	Pgi_W4087_00228.49290.50030.+.gnl|VLSCI|Pgi_W4087_contig000016	Pgi_YH522_00945.49143.48403.-.gnl|VLSCI|Pgi_YH522_contig000027	Pgu_DSM15663_00767.43582.44322.+.gnl|VLSCI|Pgu_DSM15663_contig000018	high-frequency
512	pepO	PG0159	endopeptidase PepO	2069	ANCHOR	22	22	PG0159.183254.181185.-	Pgi_ATCC33277_00268.293103.291034.-	Pgi_TDC60_00399.467988.465919.-	Pgi_SJD2_01184.1357983.1360052.+	Pgi_11A_01619.64151.66220.+.gnl|VLSCI|Pgi_11A_contig000082	Pgi_13_1_01081.57367.55298.-.gnl|VLSCI|Pgi_13_1_contig000029	Pgi_5_9_00093.14562.16631.+.gnl|VLSCI|Pgi_5_9_contig000007	Pgi_3A1_00178.160641.162710.+.gnl|VLSCI|Pgi_3A1_contig000004	Pgi_3_3_00691.68024.70093.+.gnl|VLSCI|Pgi_3_3_contig000024	Pgi_49417_00450.23797.25866.+.gnl|VLSCI|Pgi_49417_contig000014	Pgi_7BTORR_00456.56798.54729.-.gnl|VLSCI|Pgi_7BTORR_contig000022	Pgi_84_3_01285.102908.104977.+.gnl|VLSCI|Pgi_84_3_contig000038	Pgi_A7A1_28_00775.23048.25117.+.gnl|VLSCI|Pgi_A7A1_28_contig000015	Pgi_AFR5B_1_01181.5127.3058.-.gnl|VLSCI|Pgi_AFR5B_1_contig000050	Pgi_F0185_00692.5418.3349.-.gnl|VLSCI|Pgi_F0185_contig000053	Pgi_F0566_00312.52370.50301.-.gnl|VLSCI|Pgi_F0566_contig000020	Pgi_F0568_00536.45791.43722.-.gnl|VLSCI|Pgi_F0568_contig000036	Pgi_F0569_01680.23675.25744.+.gnl|VLSCI|Pgi_F0569_contig000119	Pgi_F0570_00030.12594.14663.+.gnl|VLSCI|Pgi_F0570_contig000005	Pgi_W4087_00229.52229.50160.-.gnl|VLSCI|Pgi_W4087_contig000016	Pgi_YH522_00944.46204.48273.+.gnl|VLSCI|Pgi_YH522_contig000027	Pgu_DSM15663_00768.46510.44441.-.gnl|VLSCI|Pgu_DSM15663_contig000018	high-frequency
313		PG0160	hypothetical protein	902	ANCHOR	22	22	PG0160.184175.183273.-	Pgi_ATCC33277_00269.294024.293122.-	Pgi_TDC60_00400.468909.468007.-	Pgi_SJD2_01183.1357062.1357964.+	Pgi_11A_01618.63230.64132.+.gnl|VLSCI|Pgi_11A_contig000082	Pgi_13_1_01082.58288.57386.-.gnl|VLSCI|Pgi_13_1_contig000029	Pgi_5_9_00092.13641.14543.+.gnl|VLSCI|Pgi_5_9_contig000007	Pgi_3A1_00177.159720.160622.+.gnl|VLSCI|Pgi_3A1_contig000004	Pgi_3_3_00690.67103.68005.+.gnl|VLSCI|Pgi_3_3_contig000024	Pgi_49417_00449.22876.23778.+.gnl|VLSCI|Pgi_49417_contig000014	Pgi_7BTORR_00457.57719.56817.-.gnl|VLSCI|Pgi_7BTORR_contig000022	Pgi_84_3_01284.101987.102889.+.gnl|VLSCI|Pgi_84_3_contig000038	Pgi_A7A1_28_00774.22127.23029.+.gnl|VLSCI|Pgi_A7A1_28_contig000015	Pgi_AFR5B_1_01182.6048.5146.-.gnl|VLSCI|Pgi_AFR5B_1_contig000050	Pgi_F0185_00693.6339.5437.-.gnl|VLSCI|Pgi_F0185_contig000053	Pgi_F0566_00313.53291.52389.-.gnl|VLSCI|Pgi_F0566_contig000020	Pgi_F0568_00537.46712.45810.-.gnl|VLSCI|Pgi_F0568_contig000036	Pgi_F0569_01679.22754.23656.+.gnl|VLSCI|Pgi_F0569_contig000119	Pgi_F0570_00029.11673.12575.+.gnl|VLSCI|Pgi_F0570_contig000005	Pgi_W4087_00230.53150.52248.-.gnl|VLSCI|Pgi_W4087_contig000016	Pgi_YH522_00943.45283.46185.+.gnl|VLSCI|Pgi_YH522_contig000027	Pgu_DSM15663_00769.47431.46529.-.gnl|VLSCI|Pgu_DSM15663_contig000018	high-frequency
782		PG0162	ECF subfamily RNA polymerase sigma factor	581	ANCHOR	22	22	PG0162.185176.184595.-	Pgi_ATCC33277_00271.295025.294444.-	Pgi_TDC60_00402.469910.469329.-	Pgi_SJD2_01181.1356061.1356642.+	Pgi_11A_01616.62229.62810.+.gnl|VLSCI|Pgi_11A_contig000082	Pgi_13_1_01084.59289.58708.-.gnl|VLSCI|Pgi_13_1_contig000029	Pgi_5_9_00090.12640.13221.+.gnl|VLSCI|Pgi_5_9_contig000007	Pgi_3A1_00175.158719.159300.+.gnl|VLSCI|Pgi_3A1_contig000004	Pgi_3_3_00688.66102.66683.+.gnl|VLSCI|Pgi_3_3_contig000024	Pgi_49417_00447.21875.22456.+.gnl|VLSCI|Pgi_49417_contig000014	Pgi_7BTORR_00459.58720.58139.-.gnl|VLSCI|Pgi_7BTORR_contig000022	Pgi_84_3_01282.100986.101567.+.gnl|VLSCI|Pgi_84_3_contig000038	Pgi_A7A1_28_00772.21126.21707.+.gnl|VLSCI|Pgi_A7A1_28_contig000015	Pgi_AFR5B_1_01184.7049.6468.-.gnl|VLSCI|Pgi_AFR5B_1_contig000050	Pgi_F0185_00695.7340.6759.-.gnl|VLSCI|Pgi_F0185_contig000053	Pgi_F0566_00315.54292.53711.-.gnl|VLSCI|Pgi_F0566_contig000020	Pgi_F0568_00538.47712.47131.-.gnl|VLSCI|Pgi_F0568_contig000036	Pgi_F0569_01677.21753.22334.+.gnl|VLSCI|Pgi_F0569_contig000119	Pgi_F0570_00027.10672.11253.+.gnl|VLSCI|Pgi_F0570_contig000005	Pgi_W4087_00232.54151.53570.-.gnl|VLSCI|Pgi_W4087_contig000016	Pgi_YH522_00941.44282.44863.+.gnl|VLSCI|Pgi_YH522_contig000027	Pgu_DSM15663_00770.48432.47851.-.gnl|VLSCI|Pgu_DSM15663_contig000018	high-frequency
1007	pfk	PG0163	diphosphate--fructose-6-phosphate 1-phosphotransferase	1649	ANCHOR	22	22	PG0163.186975.185326.-	Pgi_ATCC33277_00272.296823.295174.-	Pgi_TDC60_00403.471709.470060.-	Pgi_SJD2_01180.1354263.1355912.+	Pgi_11A_01615.60431.62080.+.gnl|VLSCI|Pgi_11A_contig000082	Pgi_13_1_01085.61087.59438.-.gnl|VLSCI|Pgi_13_1_contig000029	Pgi_5_9_00089.10842.12491.+.gnl|VLSCI|Pgi_5_9_contig000007	Pgi_3A1_00174.156921.158570.+.gnl|VLSCI|Pgi_3A1_contig000004	Pgi_3_3_00687.64304.65953.+.gnl|VLSCI|Pgi_3_3_contig000024	Pgi_49417_00446.20077.21726.+.gnl|VLSCI|Pgi_49417_contig000014	Pgi_7BTORR_00460.60518.58869.-.gnl|VLSCI|Pgi_7BTORR_contig000022	Pgi_84_3_01281.99188.100837.+.gnl|VLSCI|Pgi_84_3_contig000038	Pgi_A7A1_28_00771.19328.20977.+.gnl|VLSCI|Pgi_A7A1_28_contig000015	Pgi_AFR5B_1_01185.8847.7198.-.gnl|VLSCI|Pgi_AFR5B_1_contig000050	Pgi_F0185_00696.9138.7489.-.gnl|VLSCI|Pgi_F0185_contig000053	Pgi_F0566_00316.56090.54441.-.gnl|VLSCI|Pgi_F0566_contig000020	Pgi_F0568_00539.49510.47861.-.gnl|VLSCI|Pgi_F0568_contig000036	Pgi_F0569_01676.19955.21604.+.gnl|VLSCI|Pgi_F0569_contig000119	Pgi_F0570_00026.8874.10523.+.gnl|VLSCI|Pgi_F0570_contig000005	Pgi_W4087_00233.55949.54300.-.gnl|VLSCI|Pgi_W4087_contig000016	Pgi_YH522_00940.42484.44133.+.gnl|VLSCI|Pgi_YH522_contig000027	Pgu_DSM15663_00771.50241.48853.-.gnl|VLSCI|Pgu_DSM15663_contig000018	high-frequency
1507		PG0164	hypothetical protein	314	ANCHOR	22	22	PG0164.187485.187171.-	Pgi_ATCC33277_00273.297333.297019.-	Pgi_TDC60_00404.472219.471905.-	Pgi_SJD2_01179.1353753.1354067.+	Pgi_11A_01614.59921.60235.+.gnl|VLSCI|Pgi_11A_contig000082	Pgi_13_1_01086.61597.61283.-.gnl|VLSCI|Pgi_13_1_contig000029	Pgi_5_9_00088.10332.10646.+.gnl|VLSCI|Pgi_5_9_contig000007	Pgi_3A1_00173.156411.156725.+.gnl|VLSCI|Pgi_3A1_contig000004	Pgi_3_3_00686.63794.64108.+.gnl|VLSCI|Pgi_3_3_contig000024	Pgi_49417_00445.19567.19881.+.gnl|VLSCI|Pgi_49417_contig000014	Pgi_7BTORR_00461.61028.60714.-.gnl|VLSCI|Pgi_7BTORR_contig000022	Pgi_84_3_01280.98678.98992.+.gnl|VLSCI|Pgi_84_3_contig000038	Pgi_A7A1_28_00770.18818.19132.+.gnl|VLSCI|Pgi_A7A1_28_contig000015	Pgi_AFR5B_1_01186.9357.9043.-.gnl|VLSCI|Pgi_AFR5B_1_contig000050	Pgi_F0185_00697.9648.9334.-.gnl|VLSCI|Pgi_F0185_contig000053	Pgi_F0566_00317.56605.56291.-.gnl|VLSCI|Pgi_F0566_contig000020	Pgi_F0568_00540.50020.49706.-.gnl|VLSCI|Pgi_F0568_contig000036	Pgi_F0569_01675.19445.19759.+.gnl|VLSCI|Pgi_F0569_contig000119	Pgi_F0570_00025.8364.8678.+.gnl|VLSCI|Pgi_F0570_contig000005	Pgi_W4087_00234.56459.56145.-.gnl|VLSCI|Pgi_W4087_contig000016	Pgi_YH522_00939.41974.42288.+.gnl|VLSCI|Pgi_YH522_contig000027	Pgu_DSM15663_00772.50751.50437.-.gnl|VLSCI|Pgu_DSM15663_contig000018	high-frequency
1560	hslR	PG0165	heat shock protein 15	437	ANCHOR	22	22	PG0165.187897.187460.-	Pgi_ATCC33277_00274.297745.297308.-	Pgi_TDC60_00405.472631.472194.-	Pgi_SJD2_01178.1353341.1353778.+	Pgi_11A_01613.59509.59946.+.gnl|VLSCI|Pgi_11A_contig000082	Pgi_13_1_01087.62009.61572.-.gnl|VLSCI|Pgi_13_1_contig000029	Pgi_5_9_00087.9920.10357.+.gnl|VLSCI|Pgi_5_9_contig000007	Pgi_3A1_00172.155999.156436.+.gnl|VLSCI|Pgi_3A1_contig000004	Pgi_3_3_00685.63382.63819.+.gnl|VLSCI|Pgi_3_3_contig000024	Pgi_49417_00444.19155.19592.+.gnl|VLSCI|Pgi_49417_contig000014	Pgi_7BTORR_00462.61440.61003.-.gnl|VLSCI|Pgi_7BTORR_contig000022	Pgi_84_3_01279.98266.98703.+.gnl|VLSCI|Pgi_84_3_contig000038	Pgi_A7A1_28_00769.18406.18843.+.gnl|VLSCI|Pgi_A7A1_28_contig000015	Pgi_AFR5B_1_01187.9769.9332.-.gnl|VLSCI|Pgi_AFR5B_1_contig000050	Pgi_F0185_00698.10060.9623.-.gnl|VLSCI|Pgi_F0185_contig000053	Pgi_F0566_00318.57017.56580.-.gnl|VLSCI|Pgi_F0566_contig000020	Pgi_F0568_00541.50432.49995.-.gnl|VLSCI|Pgi_F0568_contig000036	Pgi_F0569_01674.19033.19470.+.gnl|VLSCI|Pgi_F0569_contig000119	Pgi_F0570_00024.7952.8389.+.gnl|VLSCI|Pgi_F0570_contig000005	Pgi_W4087_00235.56871.56434.-.gnl|VLSCI|Pgi_W4087_contig000016	Pgi_YH522_00938.41562.41999.+.gnl|VLSCI|Pgi_YH522_contig000027	Pgu_DSM15663_00773.51163.50726.-.gnl|VLSCI|Pgu_DSM15663_contig000018	high-frequency
1729	pth	PG0166	peptidyl-tRNA hydrolase	557	ANCHOR	22	22	PG0166.188460.187903.-	Pgi_ATCC33277_00275.298308.297751.-	Pgi_TDC60_00406.473194.472637.-	Pgi_SJD2_01177.1352778.1353335.+	Pgi_11A_01612.58946.59503.+.gnl|VLSCI|Pgi_11A_contig000082	Pgi_13_1_01088.62572.62015.-.gnl|VLSCI|Pgi_13_1_contig000029	Pgi_5_9_00086.9357.9914.+.gnl|VLSCI|Pgi_5_9_contig000007	Pgi_3A1_00171.155436.155993.+.gnl|VLSCI|Pgi_3A1_contig000004	Pgi_3_3_00684.62819.63376.+.gnl|VLSCI|Pgi_3_3_contig000024	Pgi_49417_00443.18592.19149.+.gnl|VLSCI|Pgi_49417_contig000014	Pgi_7BTORR_00463.62003.61446.-.gnl|VLSCI|Pgi_7BTORR_contig000022	Pgi_84_3_01278.97703.98260.+.gnl|VLSCI|Pgi_84_3_contig000038	Pgi_A7A1_28_00768.17843.18400.+.gnl|VLSCI|Pgi_A7A1_28_contig000015	Pgi_AFR5B_1_01188.10332.9775.-.gnl|VLSCI|Pgi_AFR5B_1_contig000050	Pgi_F0185_00699.10623.10066.-.gnl|VLSCI|Pgi_F0185_contig000053	Pgi_F0566_00319.57580.57023.-.gnl|VLSCI|Pgi_F0566_contig000020	Pgi_F0568_00542.50995.50438.-.gnl|VLSCI|Pgi_F0568_contig000036	Pgi_F0569_01673.18470.19027.+.gnl|VLSCI|Pgi_F0569_contig000119	Pgi_F0570_00023.7389.7946.+.gnl|VLSCI|Pgi_F0570_contig000005	Pgi_W4087_00236.57434.56877.-.gnl|VLSCI|Pgi_W4087_contig000016	Pgi_YH522_00937.40999.41556.+.gnl|VLSCI|Pgi_YH522_contig000027	Pgu_DSM15663_00774.51727.51170.-.gnl|VLSCI|Pgu_DSM15663_contig000018	high-frequency
245	rplY	PG0167	50S ribosomal protein L25	578	ANCHOR	22	22	PG0167.189180.188602.-	Pgi_ATCC33277_00276.299027.298449.-	Pgi_TDC60_00407.473914.473336.-	Pgi_SJD2_01176.1352058.1352636.+	Pgi_11A_01611.58225.58803.+.gnl|VLSCI|Pgi_11A_contig000082	Pgi_13_1_01089.63292.62714.-.gnl|VLSCI|Pgi_13_1_contig000029	Pgi_5_9_00085.8638.9216.+.gnl|VLSCI|Pgi_5_9_contig000007	Pgi_3A1_00170.154717.155295.+.gnl|VLSCI|Pgi_3A1_contig000004	Pgi_3_3_00683.62100.62678.+.gnl|VLSCI|Pgi_3_3_contig000024	Pgi_49417_00442.17872.18450.+.gnl|VLSCI|Pgi_49417_contig000014	Pgi_7BTORR_00464.62724.62146.-.gnl|VLSCI|Pgi_7BTORR_contig000022	Pgi_84_3_01277.96983.97561.+.gnl|VLSCI|Pgi_84_3_contig000038	Pgi_A7A1_28_00767.17123.17701.+.gnl|VLSCI|Pgi_A7A1_28_contig000015	Pgi_AFR5B_1_01189.11052.10474.-.gnl|VLSCI|Pgi_AFR5B_1_contig000050	Pgi_F0185_00700.11343.10765.-.gnl|VLSCI|Pgi_F0185_contig000053	Pgi_F0566_00320.58301.57723.-.gnl|VLSCI|Pgi_F0566_contig000020	Pgi_F0568_00543.51715.51137.-.gnl|VLSCI|Pgi_F0568_contig000036	Pgi_F0569_01672.17751.18329.+.gnl|VLSCI|Pgi_F0569_contig000119	Pgi_F0570_00022.6668.7246.+.gnl|VLSCI|Pgi_F0570_contig000005	Pgi_W4087_00237.58155.57577.-.gnl|VLSCI|Pgi_W4087_contig000016	Pgi_YH522_00936.40279.40857.+.gnl|VLSCI|Pgi_YH522_contig000027	Pgu_DSM15663_00775.52448.51870.-.gnl|VLSCI|Pgu_DSM15663_contig000018	high-frequency
1412	metG	PG0170	methionyl-tRNA synthetase	2042	ANCHOR	22	22	PG0170.189792.191834.+	Pgi_ATCC33277_00277.299637.301679.+	Pgi_TDC60_00408.474525.476567.+	Pgi_SJD2_01175.1351447.1349405.-	Pgi_11A_01610.57614.55572.-.gnl|VLSCI|Pgi_11A_contig000082	Pgi_13_1_01090.63903.65945.+.gnl|VLSCI|Pgi_13_1_contig000029	Pgi_5_9_00083.8026.5984.-.gnl|VLSCI|Pgi_5_9_contig000007	Pgi_3A1_00169.154106.152064.-.gnl|VLSCI|Pgi_3A1_contig000004	Pgi_3_3_00682.61490.59448.-.gnl|VLSCI|Pgi_3_3_contig000024	Pgi_49417_00441.17261.15219.-.gnl|VLSCI|Pgi_49417_contig000014	Pgi_7BTORR_00465.63335.65377.+.gnl|VLSCI|Pgi_7BTORR_contig000022	Pgi_84_3_01276.96372.94330.-.gnl|VLSCI|Pgi_84_3_contig000038	Pgi_A7A1_28_00766.16513.14471.-.gnl|VLSCI|Pgi_A7A1_28_contig000015	Pgi_AFR5B_1_01549.38144.36102.-.gnl|VLSCI|Pgi_AFR5B_1_contig000067	Pgi_F0185_00702.11955.13997.+.gnl|VLSCI|Pgi_F0185_contig000053	Pgi_F0566_00321.58912.60954.+.gnl|VLSCI|Pgi_F0566_contig000020	Pgi_F0568_00544.52326.54368.+.gnl|VLSCI|Pgi_F0568_contig000036	Pgi_F0569_01671.17140.15098.-.gnl|VLSCI|Pgi_F0569_contig000119	Pgi_F0570_00021.6057.4015.-.gnl|VLSCI|Pgi_F0570_contig000005	Pgi_W4087_00238.58766.60808.+.gnl|VLSCI|Pgi_W4087_contig000016	Pgi_YH522_00935.39668.37626.-.gnl|VLSCI|Pgi_YH522_contig000027	Pgu_DSM15663_00733.8063.6021.-.gnl|VLSCI|Pgu_DSM15663_contig000018	high-frequency
829		PG0171	5'-nucleotidase	1772	ANCHOR	21	21	PG0171.191864.193636.+	Pgi_ATCC33277_00278.301709.303481.+	Pgi_TDC60_00409.476597.478369.+	Pgi_SJD2_01174.1349375.1347603.-	Pgi_11A_01609.55542.53770.-.gnl|VLSCI|Pgi_11A_contig000082	Pgi_13_1_01091.65975.67747.+.gnl|VLSCI|Pgi_13_1_contig000029	Pgi_5_9_00082.5954.4182.-.gnl|VLSCI|Pgi_5_9_contig000007	Pgi_3A1_00168.152034.150262.-.gnl|VLSCI|Pgi_3A1_contig000004	Pgi_3_3_00681.59418.57655.-.gnl|VLSCI|Pgi_3_3_contig000024	Pgi_49417_00440.15189.13417.-.gnl|VLSCI|Pgi_49417_contig000014	Pgi_7BTORR_00466.65407.67179.+.gnl|VLSCI|Pgi_7BTORR_contig000022	Pgi_84_3_01275.94300.92528.-.gnl|VLSCI|Pgi_84_3_contig000038	Pgi_A7A1_28_00765.14441.12663.-.gnl|VLSCI|Pgi_A7A1_28_contig000015		Pgi_F0185_00703.14027.15799.+.gnl|VLSCI|Pgi_F0185_contig000053	Pgi_F0566_00322.60984.62756.+.gnl|VLSCI|Pgi_F0566_contig000020	Pgi_F0568_00545.54398.56170.+.gnl|VLSCI|Pgi_F0568_contig000036	Pgi_F0569_01670.15068.13296.-.gnl|VLSCI|Pgi_F0569_contig000119	Pgi_F0570_00020.3985.2213.-.gnl|VLSCI|Pgi_F0570_contig000005	Pgi_W4087_00239.60838.62610.+.gnl|VLSCI|Pgi_W4087_contig000016	Pgi_YH522_00934.37596.35824.-.gnl|VLSCI|Pgi_YH522_contig000027	Pgu_DSM15663_00732.5991.4219.-.gnl|VLSCI|Pgu_DSM15663_contig000018	high-frequency
1495		PG0172	exonuclease	782	ANCHOR	22	22	PG0172.193633.194415.+	Pgi_ATCC33277_00279.303478.304260.+	Pgi_TDC60_00410.478366.479148.+	Pgi_SJD2_01173.1347606.1346824.-	Pgi_11A_01608.53773.52991.-.gnl|VLSCI|Pgi_11A_contig000082	Pgi_13_1_01092.67744.68526.+.gnl|VLSCI|Pgi_13_1_contig000029	Pgi_5_9_00081.4185.3403.-.gnl|VLSCI|Pgi_5_9_contig000007	Pgi_3A1_00167.150265.149483.-.gnl|VLSCI|Pgi_3A1_contig000004	Pgi_3_3_00680.57658.56876.-.gnl|VLSCI|Pgi_3_3_contig000024	Pgi_49417_00439.13420.12638.-.gnl|VLSCI|Pgi_49417_contig000014	Pgi_7BTORR_00467.67176.67958.+.gnl|VLSCI|Pgi_7BTORR_contig000022	Pgi_84_3_01274.92531.91749.-.gnl|VLSCI|Pgi_84_3_contig000038	Pgi_A7A1_28_00764.12666.11884.-.gnl|VLSCI|Pgi_A7A1_28_contig000015	Pgi_AFR5B_1_01546.34057.33275.-.gnl|VLSCI|Pgi_AFR5B_1_contig000067	Pgi_F0185_00704.15796.16578.+.gnl|VLSCI|Pgi_F0185_contig000053	Pgi_F0566_00323.62753.63535.+.gnl|VLSCI|Pgi_F0566_contig000020	Pgi_F0568_00546.56167.56949.+.gnl|VLSCI|Pgi_F0568_contig000036	Pgi_F0569_01669.13299.12517.-.gnl|VLSCI|Pgi_F0569_contig000119	Pgi_F0570_00019.2216.1434.-.gnl|VLSCI|Pgi_F0570_contig000005	Pgi_W4087_00240.62607.63389.+.gnl|VLSCI|Pgi_W4087_contig000016	Pgi_YH522_00933.35827.35045.-.gnl|VLSCI|Pgi_YH522_contig000027	Pgu_DSM15663_00731.4222.3440.-.gnl|VLSCI|Pgu_DSM15663_contig000018	high-frequency
1227		PG0173	transcriptional regulator	380	ANCHOR	22	22	PG0173.194858.194478.-	Pgi_ATCC33277_00280.304703.304323.-	Pgi_TDC60_00411.479590.479210.-	Pgi_SJD2_01172.1346381.1346761.+	Pgi_11A_01607.52548.52928.+.gnl|VLSCI|Pgi_11A_contig000082	Pgi_13_1_01093.68969.68589.-.gnl|VLSCI|Pgi_13_1_contig000029	Pgi_5_9_00080.2960.3340.+.gnl|VLSCI|Pgi_5_9_contig000007	Pgi_3A1_00166.149040.149420.+.gnl|VLSCI|Pgi_3A1_contig000004	Pgi_3_3_00679.56433.56813.+.gnl|VLSCI|Pgi_3_3_contig000024	Pgi_49417_00438.12195.12575.+.gnl|VLSCI|Pgi_49417_contig000014	Pgi_7BTORR_00468.68401.68021.-.gnl|VLSCI|Pgi_7BTORR_contig000022	Pgi_84_3_01273.91306.91686.+.gnl|VLSCI|Pgi_84_3_contig000038	Pgi_A7A1_28_00763.11426.11821.+.gnl|VLSCI|Pgi_A7A1_28_contig000015	Pgi_AFR5B_1_01545.32832.33212.+.gnl|VLSCI|Pgi_AFR5B_1_contig000067	Pgi_F0185_00705.17021.16641.-.gnl|VLSCI|Pgi_F0185_contig000053	Pgi_F0566_00324.63978.63598.-.gnl|VLSCI|Pgi_F0566_contig000020	Pgi_F0568_00547.57392.57012.-.gnl|VLSCI|Pgi_F0568_contig000036	Pgi_F0569_01667.12009.12389.+.gnl|VLSCI|Pgi_F0569_contig000119	Pgi_F0570_00018.991.1371.+.gnl|VLSCI|Pgi_F0570_contig000005	Pgi_W4087_00241.63832.63452.-.gnl|VLSCI|Pgi_W4087_contig000016	Pgi_YH522_00932.34602.34982.+.gnl|VLSCI|Pgi_YH522_contig000027	Pgu_DSM15663_00730.3000.3380.+.gnl|VLSCI|Pgu_DSM15663_contig000018	high-frequency
403		PG0174	pyridine nucleotide-disulfide oxidoreductase	2678	ANCHOR	21	21	PG0174.197580.194902.-	Pgi_ATCC33277_00281.307188.304747.-	Pgi_TDC60_00412.482312.479634.-	Pgi_SJD2_01171.1343659.1346337.+	Pgi_11A_01606.50063.52504.+.gnl|VLSCI|Pgi_11A_contig000082	Pgi_13_1_01094.71691.69013.-.gnl|VLSCI|Pgi_13_1_contig000029	Pgi_5_9_00079.238.2916.+.gnl|VLSCI|Pgi_5_9_contig000007	Pgi_3A1_00165.146318.148996.+.gnl|VLSCI|Pgi_3A1_contig000004	Pgi_3_3_00678.53948.56389.+.gnl|VLSCI|Pgi_3_3_contig000024	Pgi_49417_00437.9710.12151.+.gnl|VLSCI|Pgi_49417_contig000014	Pgi_7BTORR_00469.70886.68445.-.gnl|VLSCI|Pgi_7BTORR_contig000022	Pgi_84_3_01272.88821.91262.+.gnl|VLSCI|Pgi_84_3_contig000038	Pgi_A7A1_28_00762.8956.11397.+.gnl|VLSCI|Pgi_A7A1_28_contig000015	Pgi_AFR5B_1_01544.30347.32788.+.gnl|VLSCI|Pgi_AFR5B_1_contig000067	Pgi_F0185_00706.19506.17065.-.gnl|VLSCI|Pgi_F0185_contig000053	Pgi_F0566_00325.66700.64022.-.gnl|VLSCI|Pgi_F0566_contig000020	Pgi_F0568_00548.59877.57436.-.gnl|VLSCI|Pgi_F0568_contig000036	Pgi_F0569_01666.9287.11965.+.gnl|VLSCI|Pgi_F0569_contig000119		Pgi_W4087_00242.66317.63876.-.gnl|VLSCI|Pgi_W4087_contig000016	Pgi_YH522_00931.31880.34558.+.gnl|VLSCI|Pgi_YH522_contig000027	Pgu_DSM15663_00729.515.2956.+.gnl|VLSCI|Pgu_DSM15663_contig000018	high-frequency
816	mfa2	PG0179	regulator of minor fimriae Mfa1 length protein Mfa2	956	ANCHOR	22	22	PG0179.201941.202897.+	Pgi_ATCC33277_00283.310382.311338.+	Pgi_TDC60_00414.485277.486233.+	Pgi_SJD2_01169.1340878.1339922.-	Pgi_11A_01604.47044.46088.-.gnl|VLSCI|Pgi_11A_contig000082	Pgi_13_1_01096.74661.75617.+.gnl|VLSCI|Pgi_13_1_contig000029	Pgi_5_9_00358.6194.5238.-.gnl|VLSCI|Pgi_5_9_contig000016	Pgi_3A1_00163.143363.142407.-.gnl|VLSCI|Pgi_3A1_contig000004	Pgi_3_3_00676.50755.49799.-.gnl|VLSCI|Pgi_3_3_contig000024	Pgi_49417_00434.6686.5730.-.gnl|VLSCI|Pgi_49417_contig000014	Pgi_7BTORR_00471.73907.74863.+.gnl|VLSCI|Pgi_7BTORR_contig000022	Pgi_84_3_01269.85874.84846.-.gnl|VLSCI|Pgi_84_3_contig000038	Pgi_A7A1_28_00760.5936.4980.-.gnl|VLSCI|Pgi_A7A1_28_contig000015	Pgi_AFR5B_1_01542.27319.26363.-.gnl|VLSCI|Pgi_AFR5B_1_contig000067	Pgi_F0185_00708.22697.23653.+.gnl|VLSCI|Pgi_F0185_contig000053	Pgi_F0566_00327.69653.70609.+.gnl|VLSCI|Pgi_F0566_contig000020	Pgi_F0568_00550.63084.64040.+.gnl|VLSCI|Pgi_F0568_contig000036	Pgi_F0569_01664.6335.5379.-.gnl|VLSCI|Pgi_F0569_contig000119	Pgi_F0570_00571.6111.5155.-.gnl|VLSCI|Pgi_F0570_contig000037	Pgi_W4087_00245.69504.70460.+.gnl|VLSCI|Pgi_W4087_contig000016	Pgi_YH522_00929.28928.27972.-.gnl|VLSCI|Pgi_YH522_contig000027	Pgu_DSM15663_00998.2729.1773.-.gnl|VLSCI|Pgu_DSM15663_contig000029	high-frequency
519		PG0188	putative lipoprotein	1370	ANCHOR	22	22	PG0188.224074.225444.+	Pgi_ATCC33277_00291.324678.325841.+	Pgi_TDC60_00421.499814.501184.+	Pgi_SJD2_00735.826904.828274.+	Pgi_11A_01588.26921.25551.-.gnl|VLSCI|Pgi_11A_contig000082	Pgi_13_1_01913.47006.45636.-.gnl|VLSCI|Pgi_13_1_contig000065	Pgi_5_9_00347.7078.8448.+.gnl|VLSCI|Pgi_5_9_contig000015	Pgi_3A1_00156.127726.126356.-.gnl|VLSCI|Pgi_3A1_contig000004	Pgi_3_3_00664.29551.28181.-.gnl|VLSCI|Pgi_3_3_contig000024	Pgi_49417_00584.45353.43983.-.gnl|VLSCI|Pgi_49417_contig000018	Pgi_7BTORR_00477.87068.88438.+.gnl|VLSCI|Pgi_7BTORR_contig000022	Pgi_84_3_01262.71921.70551.-.gnl|VLSCI|Pgi_84_3_contig000038	Pgi_A7A1_28_00147.6730.8100.+.gnl|VLSCI|Pgi_A7A1_28_contig000003	Pgi_AFR5B_1_01535.7344.5974.-.gnl|VLSCI|Pgi_AFR5B_1_contig000067	Pgi_F0185_00714.35967.37337.+.gnl|VLSCI|Pgi_F0185_contig000053	Pgi_F0566_00333.83152.84522.+.gnl|VLSCI|Pgi_F0566_contig000020	Pgi_F0568_00557.76355.77725.+.gnl|VLSCI|Pgi_F0568_contig000036	Pgi_F0569_00757.6639.8009.+.gnl|VLSCI|Pgi_F0569_contig000048	Pgi_F0570_00652.10875.9505.-.gnl|VLSCI|Pgi_F0570_contig000044	Pgi_W4087_00251.82775.84145.+.gnl|VLSCI|Pgi_W4087_contig000016	Pgi_YH522_00913.7861.6491.-.gnl|VLSCI|Pgi_YH522_contig000027	Pgu_DSM15663_01025.6971.8341.+.gnl|VLSCI|Pgu_DSM15663_contig000037	high-frequency
1106		PG0189	hypothetical protein	707	ANCHOR	22	22	PG0189.225431.226138.+	Pgi_ATCC33277_00292.326030.326737.+	Pgi_TDC60_00422.501171.501878.+	Pgi_SJD2_00736.828261.828968.+	Pgi_11A_01587.25564.24857.-.gnl|VLSCI|Pgi_11A_contig000082	Pgi_13_1_01912.45649.44942.-.gnl|VLSCI|Pgi_13_1_contig000065	Pgi_5_9_00348.8435.9142.+.gnl|VLSCI|Pgi_5_9_contig000015	Pgi_3A1_00155.126369.125662.-.gnl|VLSCI|Pgi_3A1_contig000004	Pgi_3_3_00663.28194.27487.-.gnl|VLSCI|Pgi_3_3_contig000024	Pgi_49417_00583.43996.43289.-.gnl|VLSCI|Pgi_49417_contig000018	Pgi_7BTORR_00478.88425.89132.+.gnl|VLSCI|Pgi_7BTORR_contig000022	Pgi_84_3_01261.70564.69857.-.gnl|VLSCI|Pgi_84_3_contig000038	Pgi_A7A1_28_00148.8087.8794.+.gnl|VLSCI|Pgi_A7A1_28_contig000003	Pgi_AFR5B_1_01534.5987.5280.-.gnl|VLSCI|Pgi_AFR5B_1_contig000067	Pgi_F0185_00715.37324.38031.+.gnl|VLSCI|Pgi_F0185_contig000053	Pgi_F0566_00334.84509.85216.+.gnl|VLSCI|Pgi_F0566_contig000020	Pgi_F0568_00558.77712.78419.+.gnl|VLSCI|Pgi_F0568_contig000036	Pgi_F0569_00758.7996.8703.+.gnl|VLSCI|Pgi_F0569_contig000048	Pgi_F0570_00651.9518.8811.-.gnl|VLSCI|Pgi_F0570_contig000044	Pgi_W4087_00252.84132.84839.+.gnl|VLSCI|Pgi_W4087_contig000016	Pgi_YH522_00912.6504.5797.-.gnl|VLSCI|Pgi_YH522_contig000027	Pgu_DSM15663_01026.8328.9035.+.gnl|VLSCI|Pgu_DSM15663_contig000037	high-frequency
690	uppS	PG0190	undecaprenyl pyrophosphate synthase	764	ANCHOR	22	22	PG0190.226216.226980.+	Pgi_ATCC33277_00293.326815.327579.+	Pgi_TDC60_00423.501956.502720.+	Pgi_SJD2_00737.829046.829810.+	Pgi_11A_01586.24779.24015.-.gnl|VLSCI|Pgi_11A_contig000082	Pgi_13_1_01911.44864.44100.-.gnl|VLSCI|Pgi_13_1_contig000065	Pgi_5_9_00349.9220.9984.+.gnl|VLSCI|Pgi_5_9_contig000015	Pgi_3A1_00154.125584.124820.-.gnl|VLSCI|Pgi_3A1_contig000004	Pgi_3_3_00662.27409.26645.-.gnl|VLSCI|Pgi_3_3_contig000024	Pgi_49417_00582.43211.42447.-.gnl|VLSCI|Pgi_49417_contig000018	Pgi_7BTORR_00479.89210.89974.+.gnl|VLSCI|Pgi_7BTORR_contig000022	Pgi_84_3_01260.69779.69015.-.gnl|VLSCI|Pgi_84_3_contig000038	Pgi_A7A1_28_00149.8872.9636.+.gnl|VLSCI|Pgi_A7A1_28_contig000003	Pgi_AFR5B_1_01533.5202.4438.-.gnl|VLSCI|Pgi_AFR5B_1_contig000067	Pgi_F0185_00716.38109.38873.+.gnl|VLSCI|Pgi_F0185_contig000053	Pgi_F0566_00335.85294.86058.+.gnl|VLSCI|Pgi_F0566_contig000020	Pgi_F0568_00559.78497.79261.+.gnl|VLSCI|Pgi_F0568_contig000036	Pgi_F0569_00759.8781.9545.+.gnl|VLSCI|Pgi_F0569_contig000048	Pgi_F0570_00650.8733.7969.-.gnl|VLSCI|Pgi_F0570_contig000044	Pgi_W4087_00253.84917.85681.+.gnl|VLSCI|Pgi_W4087_contig000016	Pgi_YH522_00911.5719.4955.-.gnl|VLSCI|Pgi_YH522_contig000027	Pgu_DSM15663_01027.9113.9877.+.gnl|VLSCI|Pgu_DSM15663_contig000037	high-frequency
98		PG0191	outer membrane protein	2687	ANCHOR	22	22	PG0191.226986.229673.+	Pgi_ATCC33277_00294.327585.330272.+	Pgi_TDC60_00424.502726.505413.+	Pgi_SJD2_00738.829816.832503.+	Pgi_11A_01585.24009.21322.-.gnl|VLSCI|Pgi_11A_contig000082	Pgi_13_1_01910.44094.41407.-.gnl|VLSCI|Pgi_13_1_contig000065	Pgi_5_9_00350.9990.12677.+.gnl|VLSCI|Pgi_5_9_contig000015	Pgi_3A1_00153.124814.122127.-.gnl|VLSCI|Pgi_3A1_contig000004	Pgi_3_3_00661.26639.23952.-.gnl|VLSCI|Pgi_3_3_contig000024	Pgi_49417_00581.42441.39754.-.gnl|VLSCI|Pgi_49417_contig000018	Pgi_7BTORR_00480.89980.92667.+.gnl|VLSCI|Pgi_7BTORR_contig000022	Pgi_84_3_01259.69009.66322.-.gnl|VLSCI|Pgi_84_3_contig000038	Pgi_A7A1_28_00150.9642.12329.+.gnl|VLSCI|Pgi_A7A1_28_contig000003	Pgi_AFR5B_1_01532.4432.1745.-.gnl|VLSCI|Pgi_AFR5B_1_contig000067	Pgi_F0185_00717.38879.41566.+.gnl|VLSCI|Pgi_F0185_contig000053	Pgi_F0566_00336.86064.88751.+.gnl|VLSCI|Pgi_F0566_contig000020	Pgi_F0568_00560.79267.81954.+.gnl|VLSCI|Pgi_F0568_contig000036	Pgi_F0569_00760.9551.12238.+.gnl|VLSCI|Pgi_F0569_contig000048	Pgi_F0570_00649.7963.5276.-.gnl|VLSCI|Pgi_F0570_contig000044	Pgi_W4087_00254.85687.88374.+.gnl|VLSCI|Pgi_W4087_contig000016	Pgi_YH522_00910.4949.2262.-.gnl|VLSCI|Pgi_YH522_contig000027	Pgu_DSM15663_01028.9883.12570.+.gnl|VLSCI|Pgu_DSM15663_contig000037	high-frequency
257	ompH-1	PG0192	cationic outer membrane protein OmpH	524	ANCHOR	22	22	PG0192.229730.230254.+	Pgi_ATCC33277_00295.330329.330853.+	Pgi_TDC60_00425.505470.505994.+	Pgi_SJD2_00739.832560.833084.+	Pgi_11A_01584.21265.20741.-.gnl|VLSCI|Pgi_11A_contig000082	Pgi_13_1_01909.41350.40826.-.gnl|VLSCI|Pgi_13_1_contig000065	Pgi_5_9_00351.12734.13258.+.gnl|VLSCI|Pgi_5_9_contig000015	Pgi_3A1_00152.122070.121546.-.gnl|VLSCI|Pgi_3A1_contig000004	Pgi_3_3_00660.23895.23371.-.gnl|VLSCI|Pgi_3_3_contig000024	Pgi_49417_00580.39697.39173.-.gnl|VLSCI|Pgi_49417_contig000018	Pgi_7BTORR_00481.92724.93248.+.gnl|VLSCI|Pgi_7BTORR_contig000022	Pgi_84_3_01258.66265.65741.-.gnl|VLSCI|Pgi_84_3_contig000038	Pgi_A7A1_28_00151.12386.12910.+.gnl|VLSCI|Pgi_A7A1_28_contig000003	Pgi_AFR5B_1_01531.1688.1164.-.gnl|VLSCI|Pgi_AFR5B_1_contig000067	Pgi_F0185_00718.41623.42147.+.gnl|VLSCI|Pgi_F0185_contig000053	Pgi_F0566_00337.88808.89332.+.gnl|VLSCI|Pgi_F0566_contig000020	Pgi_F0568_00561.82011.82535.+.gnl|VLSCI|Pgi_F0568_contig000036	Pgi_F0569_00761.12295.12819.+.gnl|VLSCI|Pgi_F0569_contig000048	Pgi_F0570_00648.5219.4695.-.gnl|VLSCI|Pgi_F0570_contig000044	Pgi_W4087_00255.88431.88955.+.gnl|VLSCI|Pgi_W4087_contig000016	Pgi_YH522_00909.2205.1681.-.gnl|VLSCI|Pgi_YH522_contig000027	Pgu_DSM15663_01029.12627.13151.+.gnl|VLSCI|Pgu_DSM15663_contig000037	high-frequency
1049	ompH-2	PG0193	cationic outer membrane protein OmpH	491	ANCHOR	22	22	PG0193.230289.230780.+	Pgi_ATCC33277_00296.330888.331379.+	Pgi_TDC60_00426.506029.506520.+	Pgi_SJD2_00740.833119.833610.+	Pgi_11A_01583.20706.20215.-.gnl|VLSCI|Pgi_11A_contig000082	Pgi_13_1_01908.40791.40300.-.gnl|VLSCI|Pgi_13_1_contig000065	Pgi_5_9_00352.13293.13784.+.gnl|VLSCI|Pgi_5_9_contig000015	Pgi_3A1_00151.121511.121020.-.gnl|VLSCI|Pgi_3A1_contig000004	Pgi_3_3_00659.23336.22845.-.gnl|VLSCI|Pgi_3_3_contig000024	Pgi_49417_00579.39138.38647.-.gnl|VLSCI|Pgi_49417_contig000018	Pgi_7BTORR_00482.93283.93774.+.gnl|VLSCI|Pgi_7BTORR_contig000022	Pgi_84_3_01257.65706.65215.-.gnl|VLSCI|Pgi_84_3_contig000038	Pgi_A7A1_28_00152.12945.13436.+.gnl|VLSCI|Pgi_A7A1_28_contig000003	Pgi_AFR5B_1_01530.1129.638.-.gnl|VLSCI|Pgi_AFR5B_1_contig000067	Pgi_F0185_00719.42182.42673.+.gnl|VLSCI|Pgi_F0185_contig000053	Pgi_F0566_00338.89367.89858.+.gnl|VLSCI|Pgi_F0566_contig000020	Pgi_F0568_00562.82570.83061.+.gnl|VLSCI|Pgi_F0568_contig000036	Pgi_F0569_00762.12854.13345.+.gnl|VLSCI|Pgi_F0569_contig000048	Pgi_F0570_00647.4660.4169.-.gnl|VLSCI|Pgi_F0570_contig000044	Pgi_W4087_00256.88990.89481.+.gnl|VLSCI|Pgi_W4087_contig000016	Pgi_YH522_00908.1646.1155.-.gnl|VLSCI|Pgi_YH522_contig000027	Pgu_DSM15663_01030.13186.13677.+.gnl|VLSCI|Pgu_DSM15663_contig000037	high-frequency
1160		PG0195	rubrerythrin	578	ANCHOR	22	22	PG0195.232186.232764.+	Pgi_ATCC33277_00297.331708.332286.+	Pgi_TDC60_00427.506853.507431.+	Pgi_SJD2_00741.833940.834518.+	Pgi_11A_01582.19886.19308.-.gnl|VLSCI|Pgi_11A_contig000082	Pgi_13_1_01907.39968.39390.-.gnl|VLSCI|Pgi_13_1_contig000065	Pgi_5_9_00950.49979.49401.-.gnl|VLSCI|Pgi_5_9_contig000037	Pgi_3A1_00150.120691.120113.-.gnl|VLSCI|Pgi_3A1_contig000004	Pgi_3_3_00658.22516.21938.-.gnl|VLSCI|Pgi_3_3_contig000024	Pgi_49417_00578.38314.37736.-.gnl|VLSCI|Pgi_49417_contig000018	Pgi_7BTORR_00483.94103.94681.+.gnl|VLSCI|Pgi_7BTORR_contig000022	Pgi_84_3_01256.64886.64308.-.gnl|VLSCI|Pgi_84_3_contig000038	Pgi_A7A1_28_00648.158343.157765.-.gnl|VLSCI|Pgi_A7A1_28_contig000013	Pgi_AFR5B_1_01390.338.916.+.gnl|VLSCI|Pgi_AFR5B_1_contig000058	Pgi_F0185_00720.43002.43580.+.gnl|VLSCI|Pgi_F0185_contig000053	Pgi_F0566_00339.90187.90765.+.gnl|VLSCI|Pgi_F0566_contig000020	Pgi_F0568_00563.83390.83968.+.gnl|VLSCI|Pgi_F0568_contig000036	Pgi_F0569_00763.13677.14255.+.gnl|VLSCI|Pgi_F0569_contig000048	Pgi_F0570_00646.3840.3262.-.gnl|VLSCI|Pgi_F0570_contig000044	Pgi_W4087_00257.89810.90388.+.gnl|VLSCI|Pgi_W4087_contig000016	Pgi_YH522_00907.823.245.-.gnl|VLSCI|Pgi_YH522_contig000027	Pgu_DSM15663_01031.14020.14598.+.gnl|VLSCI|Pgu_DSM15663_contig000037	high-frequency
1587		PG0196	M16 family peptidase	2825	ANCHOR	22	22	PG0196.233043.235868.+	Pgi_ATCC33277_00298.332564.335389.+	Pgi_TDC60_00428.507709.510534.+	Pgi_SJD2_00742.834794.837619.+	Pgi_11A_01581.19030.16205.-.gnl|VLSCI|Pgi_11A_contig000082	Pgi_13_1_01906.39113.36288.-.gnl|VLSCI|Pgi_13_1_contig000065	Pgi_5_9_00949.49122.46297.-.gnl|VLSCI|Pgi_5_9_contig000037	Pgi_3A1_00149.119835.117010.-.gnl|VLSCI|Pgi_3A1_contig000004	Pgi_3_3_00657.21661.18836.-.gnl|VLSCI|Pgi_3_3_contig000024	Pgi_49417_00577.37459.34634.-.gnl|VLSCI|Pgi_49417_contig000018	Pgi_7BTORR_00484.94959.97784.+.gnl|VLSCI|Pgi_7BTORR_contig000022	Pgi_84_3_01255.64030.61205.-.gnl|VLSCI|Pgi_84_3_contig000038	Pgi_A7A1_28_00647.157487.154662.-.gnl|VLSCI|Pgi_A7A1_28_contig000013	Pgi_AFR5B_1_01391.1194.4019.+.gnl|VLSCI|Pgi_AFR5B_1_contig000058	Pgi_F0185_00721.43858.46683.+.gnl|VLSCI|Pgi_F0185_contig000053	Pgi_F0566_00340.91043.93868.+.gnl|VLSCI|Pgi_F0566_contig000020	Pgi_F0568_00564.84246.87071.+.gnl|VLSCI|Pgi_F0568_contig000036	Pgi_F0569_00764.14533.17358.+.gnl|VLSCI|Pgi_F0569_contig000048	Pgi_F0570_00645.2984.159.-.gnl|VLSCI|Pgi_F0570_contig000044	Pgi_W4087_00258.90666.93491.+.gnl|VLSCI|Pgi_W4087_contig000016	Pgi_YH522_01961.118421.115596.-.gnl|VLSCI|Pgi_YH522_contig000053	Pgu_DSM15663_01097.3071.246.-.gnl|VLSCI|Pgu_DSM15663_contig000051	high-frequency
1186		PG0198	hypothetical protein	695	ANCHOR	21	21	PG0198.236866.237561.+	Pgi_ATCC33277_00299.336386.337081.+	Pgi_TDC60_00430.511800.512339.+	Pgi_SJD2_00743.839147.839842.+	Pgi_11A_01580.14903.14364.-.gnl|VLSCI|Pgi_11A_contig000082	Pgi_13_1_01905.34972.34433.-.gnl|VLSCI|Pgi_13_1_contig000065	Pgi_5_9_00948.45281.44586.-.gnl|VLSCI|Pgi_5_9_contig000037	Pgi_3A1_00148.116040.115345.-.gnl|VLSCI|Pgi_3A1_contig000004	Pgi_3_3_00656.17830.17135.-.gnl|VLSCI|Pgi_3_3_contig000024	Pgi_49417_00576.33527.32832.-.gnl|VLSCI|Pgi_49417_contig000018	Pgi_7BTORR_00187.13156.12617.-.gnl|VLSCI|Pgi_7BTORR_contig000010	Pgi_84_3_01254.60300.59605.-.gnl|VLSCI|Pgi_84_3_contig000038	Pgi_A7A1_28_00646.153612.152917.-.gnl|VLSCI|Pgi_A7A1_28_contig000013	Pgi_AFR5B_1_01392.5009.5548.+.gnl|VLSCI|Pgi_AFR5B_1_contig000058	Pgi_F0185_00454.5638.4943.-.gnl|VLSCI|Pgi_F0185_contig000035	Pgi_F0566_00746.5708.5169.-.gnl|VLSCI|Pgi_F0566_contig000062	Pgi_F0568_01010.5510.4971.-.gnl|VLSCI|Pgi_F0568_contig000072	Pgi_F0569_00595.19706.19011.-.gnl|VLSCI|Pgi_F0569_contig000036		Pgi_W4087_01378.248.787.+.gnl|VLSCI|Pgi_W4087_contig000095	Pgi_YH522_01960.114514.113975.-.gnl|VLSCI|Pgi_YH522_contig000053	Pgu_DSM15663_00943.7686.8381.+.gnl|VLSCI|Pgu_DSM15663_contig000025	high-frequency
1369	tatD	PG0199	TatD family protein	713	ANCHOR	22	22	PG0199.238227.237514.-	Pgi_ATCC33277_00300.337747.337034.-	Pgi_TDC60_00431.513005.512292.-	Pgi_SJD2_00744.840508.839795.-	Pgi_11A_01579.13698.14411.+.gnl|VLSCI|Pgi_11A_contig000082	Pgi_13_1_01904.33767.34480.+.gnl|VLSCI|Pgi_13_1_contig000065	Pgi_5_9_00947.43920.44633.+.gnl|VLSCI|Pgi_5_9_contig000037	Pgi_3A1_00147.114679.115392.+.gnl|VLSCI|Pgi_3A1_contig000004	Pgi_3_3_00655.16469.17182.+.gnl|VLSCI|Pgi_3_3_contig000024	Pgi_49417_00575.32166.32879.+.gnl|VLSCI|Pgi_49417_contig000018	Pgi_7BTORR_00186.11951.12664.+.gnl|VLSCI|Pgi_7BTORR_contig000010	Pgi_84_3_01253.58939.59652.+.gnl|VLSCI|Pgi_84_3_contig000038	Pgi_A7A1_28_00645.152251.152964.+.gnl|VLSCI|Pgi_A7A1_28_contig000013	Pgi_AFR5B_1_01393.6214.5501.-.gnl|VLSCI|Pgi_AFR5B_1_contig000058	Pgi_F0185_00453.4277.4990.+.gnl|VLSCI|Pgi_F0185_contig000035	Pgi_F0566_00745.4503.5216.+.gnl|VLSCI|Pgi_F0566_contig000062	Pgi_F0568_01009.4305.5018.+.gnl|VLSCI|Pgi_F0568_contig000072	Pgi_F0569_00594.18345.19058.+.gnl|VLSCI|Pgi_F0569_contig000036	Pgi_F0570_01539.17103.17816.+.gnl|VLSCI|Pgi_F0570_contig000111	Pgi_W4087_01379.1453.740.-.gnl|VLSCI|Pgi_W4087_contig000095	Pgi_YH522_01959.113309.114022.+.gnl|VLSCI|Pgi_YH522_contig000053	Pgu_DSM15663_00944.9047.8334.-.gnl|VLSCI|Pgu_DSM15663_contig000025	high-frequency
2188		PG0200	hypothetical protein	230	ANCHOR	22	22	PG0200.238441.238211.-	Pgi_ATCC33277_00301.337961.337731.-	Pgi_TDC60_00432.513219.512989.-	Pgi_SJD2_00745.840722.840492.-	Pgi_11A_01578.13484.13714.+.gnl|VLSCI|Pgi_11A_contig000082	Pgi_13_1_01903.33553.33783.+.gnl|VLSCI|Pgi_13_1_contig000065	Pgi_5_9_00946.43706.43936.+.gnl|VLSCI|Pgi_5_9_contig000037	Pgi_3A1_00146.114465.114695.+.gnl|VLSCI|Pgi_3A1_contig000004	Pgi_3_3_00654.16255.16485.+.gnl|VLSCI|Pgi_3_3_contig000024	Pgi_49417_00574.31952.32182.+.gnl|VLSCI|Pgi_49417_contig000018	Pgi_7BTORR_00185.11737.11967.+.gnl|VLSCI|Pgi_7BTORR_contig000010	Pgi_84_3_01252.58725.58955.+.gnl|VLSCI|Pgi_84_3_contig000038	Pgi_A7A1_28_00644.152037.152267.+.gnl|VLSCI|Pgi_A7A1_28_contig000013	Pgi_AFR5B_1_01394.6428.6198.-.gnl|VLSCI|Pgi_AFR5B_1_contig000058	Pgi_F0185_00452.4063.4293.+.gnl|VLSCI|Pgi_F0185_contig000035	Pgi_F0566_00744.4289.4519.+.gnl|VLSCI|Pgi_F0566_contig000062	Pgi_F0568_01008.4091.4321.+.gnl|VLSCI|Pgi_F0568_contig000072	Pgi_F0569_00593.18131.18361.+.gnl|VLSCI|Pgi_F0569_contig000036	Pgi_F0570_01538.16889.17119.+.gnl|VLSCI|Pgi_F0570_contig000111	Pgi_W4087_01380.1667.1437.-.gnl|VLSCI|Pgi_W4087_contig000095	Pgi_YH522_01958.113095.113325.+.gnl|VLSCI|Pgi_YH522_contig000053	Pgu_DSM15663_00945.9261.9031.-.gnl|VLSCI|Pgu_DSM15663_contig000025	high-frequency
69	rnpA	PG0201	ribonuclease P	413	ANCHOR	22	22	PG0201.238860.238447.-	Pgi_ATCC33277_00302.338380.337967.-	Pgi_TDC60_00433.513638.513225.-	Pgi_SJD2_00746.841141.840728.-	Pgi_11A_01577.13065.13478.+.gnl|VLSCI|Pgi_11A_contig000082	Pgi_13_1_01902.33134.33547.+.gnl|VLSCI|Pgi_13_1_contig000065	Pgi_5_9_00945.43287.43700.+.gnl|VLSCI|Pgi_5_9_contig000037	Pgi_3A1_00145.114046.114459.+.gnl|VLSCI|Pgi_3A1_contig000004	Pgi_3_3_00653.15836.16249.+.gnl|VLSCI|Pgi_3_3_contig000024	Pgi_49417_00573.31533.31946.+.gnl|VLSCI|Pgi_49417_contig000018	Pgi_7BTORR_00184.11318.11731.+.gnl|VLSCI|Pgi_7BTORR_contig000010	Pgi_84_3_01251.58306.58719.+.gnl|VLSCI|Pgi_84_3_contig000038	Pgi_A7A1_28_00643.151618.152031.+.gnl|VLSCI|Pgi_A7A1_28_contig000013	Pgi_AFR5B_1_01395.6847.6434.-.gnl|VLSCI|Pgi_AFR5B_1_contig000058	Pgi_F0185_00451.3644.4057.+.gnl|VLSCI|Pgi_F0185_contig000035	Pgi_F0566_00743.3870.4283.+.gnl|VLSCI|Pgi_F0566_contig000062	Pgi_F0568_01007.3672.4085.+.gnl|VLSCI|Pgi_F0568_contig000072	Pgi_F0569_00592.17712.18125.+.gnl|VLSCI|Pgi_F0569_contig000036	Pgi_F0570_01537.16470.16883.+.gnl|VLSCI|Pgi_F0570_contig000111	Pgi_W4087_01381.2086.1673.-.gnl|VLSCI|Pgi_W4087_contig000095	Pgi_YH522_01957.112676.113089.+.gnl|VLSCI|Pgi_YH522_contig000053	Pgu_DSM15663_00946.9680.9267.-.gnl|VLSCI|Pgu_DSM15663_contig000025	high-frequency
2363		PG0202	uroporphyrinogen-III synthase	746	ANCHOR	22	22	PG0202.239603.238857.-	Pgi_ATCC33277_00303.339123.338377.-	Pgi_TDC60_00434.514381.513635.-	Pgi_SJD2_00747.841884.841138.-	Pgi_11A_01576.12322.13068.+.gnl|VLSCI|Pgi_11A_contig000082	Pgi_13_1_01901.32391.33137.+.gnl|VLSCI|Pgi_13_1_contig000065	Pgi_5_9_00944.42544.43290.+.gnl|VLSCI|Pgi_5_9_contig000037	Pgi_3A1_00144.113303.114049.+.gnl|VLSCI|Pgi_3A1_contig000004	Pgi_3_3_00652.15093.15839.+.gnl|VLSCI|Pgi_3_3_contig000024	Pgi_49417_00572.30790.31536.+.gnl|VLSCI|Pgi_49417_contig000018	Pgi_7BTORR_00183.10575.11321.+.gnl|VLSCI|Pgi_7BTORR_contig000010	Pgi_84_3_01250.57563.58309.+.gnl|VLSCI|Pgi_84_3_contig000038	Pgi_A7A1_28_00642.150875.151621.+.gnl|VLSCI|Pgi_A7A1_28_contig000013	Pgi_AFR5B_1_01396.7590.6844.-.gnl|VLSCI|Pgi_AFR5B_1_contig000058	Pgi_F0185_00450.2901.3647.+.gnl|VLSCI|Pgi_F0185_contig000035	Pgi_F0566_00742.3127.3873.+.gnl|VLSCI|Pgi_F0566_contig000062	Pgi_F0568_01006.2929.3675.+.gnl|VLSCI|Pgi_F0568_contig000072	Pgi_F0569_00591.16969.17715.+.gnl|VLSCI|Pgi_F0569_contig000036	Pgi_F0570_01536.15727.16473.+.gnl|VLSCI|Pgi_F0570_contig000111	Pgi_W4087_01382.2829.2083.-.gnl|VLSCI|Pgi_W4087_contig000095	Pgi_YH522_01956.111933.112679.+.gnl|VLSCI|Pgi_YH522_contig000053	Pgu_DSM15663_00947.10423.9677.-.gnl|VLSCI|Pgu_DSM15663_contig000025	high-frequency
1409		PG0203	hypothetical protein	707	ANCHOR	22	22	PG0203.240301.239594.-	Pgi_ATCC33277_00304.339821.339114.-	Pgi_TDC60_00435.515079.514372.-	Pgi_SJD2_00748.842582.841875.-	Pgi_11A_01575.11624.12331.+.gnl|VLSCI|Pgi_11A_contig000082	Pgi_13_1_01900.31693.32400.+.gnl|VLSCI|Pgi_13_1_contig000065	Pgi_5_9_00943.41846.42553.+.gnl|VLSCI|Pgi_5_9_contig000037	Pgi_3A1_00143.112605.113312.+.gnl|VLSCI|Pgi_3A1_contig000004	Pgi_3_3_00651.14395.15102.+.gnl|VLSCI|Pgi_3_3_contig000024	Pgi_49417_00571.30092.30799.+.gnl|VLSCI|Pgi_49417_contig000018	Pgi_7BTORR_00182.9877.10584.+.gnl|VLSCI|Pgi_7BTORR_contig000010	Pgi_84_3_01249.56865.57572.+.gnl|VLSCI|Pgi_84_3_contig000038	Pgi_A7A1_28_00641.150177.150884.+.gnl|VLSCI|Pgi_A7A1_28_contig000013	Pgi_AFR5B_1_01397.8288.7581.-.gnl|VLSCI|Pgi_AFR5B_1_contig000058	Pgi_F0185_00449.2203.2910.+.gnl|VLSCI|Pgi_F0185_contig000035	Pgi_F0566_00741.2429.3136.+.gnl|VLSCI|Pgi_F0566_contig000062	Pgi_F0568_01005.2231.2938.+.gnl|VLSCI|Pgi_F0568_contig000072	Pgi_F0569_00590.16271.16978.+.gnl|VLSCI|Pgi_F0569_contig000036	Pgi_F0570_01535.15029.15736.+.gnl|VLSCI|Pgi_F0570_contig000111	Pgi_W4087_01383.3527.2820.-.gnl|VLSCI|Pgi_W4087_contig000095	Pgi_YH522_01955.111235.111942.+.gnl|VLSCI|Pgi_YH522_contig000053	Pgu_DSM15663_00948.11121.10414.-.gnl|VLSCI|Pgu_DSM15663_contig000025	high-frequency
1867		PG0204	hypothetical protein	245	ANCHOR	22	22	PG0204.240597.240352.-	Pgi_ATCC33277_00305.340117.339872.-	Pgi_TDC60_00436.515375.515130.-	Pgi_SJD2_00749.842878.842633.-	Pgi_11A_01574.11328.11573.+.gnl|VLSCI|Pgi_11A_contig000082	Pgi_13_1_01899.31397.31642.+.gnl|VLSCI|Pgi_13_1_contig000065	Pgi_5_9_00942.41550.41795.+.gnl|VLSCI|Pgi_5_9_contig000037	Pgi_3A1_00142.112309.112554.+.gnl|VLSCI|Pgi_3A1_contig000004	Pgi_3_3_00650.14099.14344.+.gnl|VLSCI|Pgi_3_3_contig000024	Pgi_49417_00570.29796.30041.+.gnl|VLSCI|Pgi_49417_contig000018	Pgi_7BTORR_00181.9581.9826.+.gnl|VLSCI|Pgi_7BTORR_contig000010	Pgi_84_3_01248.56569.56814.+.gnl|VLSCI|Pgi_84_3_contig000038	Pgi_A7A1_28_00640.149881.150126.+.gnl|VLSCI|Pgi_A7A1_28_contig000013	Pgi_AFR5B_1_01398.8584.8339.-.gnl|VLSCI|Pgi_AFR5B_1_contig000058	Pgi_F0185_00448.1907.2152.+.gnl|VLSCI|Pgi_F0185_contig000035	Pgi_F0566_00740.2133.2378.+.gnl|VLSCI|Pgi_F0566_contig000062	Pgi_F0568_01004.1935.2180.+.gnl|VLSCI|Pgi_F0568_contig000072	Pgi_F0569_00589.15975.16220.+.gnl|VLSCI|Pgi_F0569_contig000036	Pgi_F0570_01534.14733.14978.+.gnl|VLSCI|Pgi_F0570_contig000111	Pgi_W4087_01384.3823.3578.-.gnl|VLSCI|Pgi_W4087_contig000095	Pgi_YH522_01954.110939.111184.+.gnl|VLSCI|Pgi_YH522_contig000053	Pgu_DSM15663_00949.11417.11172.-.gnl|VLSCI|Pgu_DSM15663_contig000025	high-frequency
336	prfC	PG0205	peptide chain release factor 3	1580	ANCHOR	22	22	PG0205.242183.240603.-	Pgi_ATCC33277_00306.341703.340123.-	Pgi_TDC60_00437.516961.515381.-	Pgi_SJD2_00750.844464.842884.-	Pgi_11A_01573.9742.11322.+.gnl|VLSCI|Pgi_11A_contig000082	Pgi_13_1_01898.29811.31391.+.gnl|VLSCI|Pgi_13_1_contig000065	Pgi_5_9_00941.39964.41544.+.gnl|VLSCI|Pgi_5_9_contig000037	Pgi_3A1_00141.110723.112303.+.gnl|VLSCI|Pgi_3A1_contig000004	Pgi_3_3_00649.12513.14093.+.gnl|VLSCI|Pgi_3_3_contig000024	Pgi_49417_00569.28210.29790.+.gnl|VLSCI|Pgi_49417_contig000018	Pgi_7BTORR_00180.7995.9575.+.gnl|VLSCI|Pgi_7BTORR_contig000010	Pgi_84_3_01247.54983.56563.+.gnl|VLSCI|Pgi_84_3_contig000038	Pgi_A7A1_28_00639.148295.149875.+.gnl|VLSCI|Pgi_A7A1_28_contig000013	Pgi_AFR5B_1_01399.10170.8590.-.gnl|VLSCI|Pgi_AFR5B_1_contig000058	Pgi_F0185_00447.321.1901.+.gnl|VLSCI|Pgi_F0185_contig000035	Pgi_F0566_00739.547.2127.+.gnl|VLSCI|Pgi_F0566_contig000062	Pgi_F0568_01003.349.1929.+.gnl|VLSCI|Pgi_F0568_contig000072	Pgi_F0569_00588.14389.15969.+.gnl|VLSCI|Pgi_F0569_contig000036	Pgi_F0570_01533.13147.14727.+.gnl|VLSCI|Pgi_F0570_contig000111	Pgi_W4087_01385.5409.3829.-.gnl|VLSCI|Pgi_W4087_contig000095	Pgi_YH522_01953.109353.110933.+.gnl|VLSCI|Pgi_YH522_contig000053	Pgu_DSM15663_00950.13003.11423.-.gnl|VLSCI|Pgu_DSM15663_contig000025	high-frequency
944		PG0209	formate/nitrite transporter	785	ANCHOR	22	22	PG0209.243371.244156.+	Pgi_ATCC33277_00307.342110.342895.+	Pgi_TDC60_00438.517941.518726.+	Pgi_SJD2_00751.844874.845659.+	Pgi_11A_01572.8293.7508.-.gnl|VLSCI|Pgi_11A_contig000082	Pgi_13_1_01897.28787.28002.-.gnl|VLSCI|Pgi_13_1_contig000065	Pgi_5_9_00940.39557.38769.-.gnl|VLSCI|Pgi_5_9_contig000037	Pgi_3A1_00139.108703.107918.-.gnl|VLSCI|Pgi_3A1_contig000004	Pgi_3_3_00648.12106.11321.-.gnl|VLSCI|Pgi_3_3_contig000024	Pgi_49417_00568.27104.26319.-.gnl|VLSCI|Pgi_49417_contig000018	Pgi_7BTORR_00179.7585.6800.-.gnl|VLSCI|Pgi_7BTORR_contig000010	Pgi_84_3_01246.54576.53791.-.gnl|VLSCI|Pgi_84_3_contig000038	Pgi_A7A1_28_00638.147888.147103.-.gnl|VLSCI|Pgi_A7A1_28_contig000013	Pgi_AFR5B_1_01400.10580.11365.+.gnl|VLSCI|Pgi_AFR5B_1_contig000058	Pgi_F0185_01065.7499.6714.-.gnl|VLSCI|Pgi_F0185_contig000080	Pgi_F0566_00407.330.1115.+.gnl|VLSCI|Pgi_F0566_contig000026	Pgi_F0568_00136.8346.7561.-.gnl|VLSCI|Pgi_F0568_contig000008	Pgi_F0569_00586.13406.12621.-.gnl|VLSCI|Pgi_F0569_contig000036	Pgi_F0570_01532.12737.11952.-.gnl|VLSCI|Pgi_F0570_contig000111	Pgi_W4087_01386.5819.6604.+.gnl|VLSCI|Pgi_W4087_contig000095	Pgi_YH522_01952.108945.108160.-.gnl|VLSCI|Pgi_YH522_contig000053	Pgu_DSM15663_00954.15023.15808.+.gnl|VLSCI|Pgu_DSM15663_contig000025	high-frequency
1273		PG0210	precorrin-6x reductase	1808	ANCHOR	22	22	PG0210.246059.244251.-	Pgi_ATCC33277_00308.344798.342990.-	Pgi_TDC60_00439.520629.518821.-	Pgi_SJD2_00752.847562.845754.-	Pgi_11A_01571.5605.7413.+.gnl|VLSCI|Pgi_11A_contig000082	Pgi_13_1_01896.26099.27907.+.gnl|VLSCI|Pgi_13_1_contig000065	Pgi_5_9_00939.36866.38674.+.gnl|VLSCI|Pgi_5_9_contig000037	Pgi_3A1_00138.106015.107823.+.gnl|VLSCI|Pgi_3A1_contig000004	Pgi_3_3_00647.9418.11226.+.gnl|VLSCI|Pgi_3_3_contig000024	Pgi_49417_00567.24416.26224.+.gnl|VLSCI|Pgi_49417_contig000018	Pgi_7BTORR_00178.4897.6705.+.gnl|VLSCI|Pgi_7BTORR_contig000010	Pgi_84_3_01245.51888.53696.+.gnl|VLSCI|Pgi_84_3_contig000038	Pgi_A7A1_28_00637.145201.147009.+.gnl|VLSCI|Pgi_A7A1_28_contig000013	Pgi_AFR5B_1_01401.13268.11460.-.gnl|VLSCI|Pgi_AFR5B_1_contig000058	Pgi_F0185_01064.4811.6619.+.gnl|VLSCI|Pgi_F0185_contig000080	Pgi_F0566_00408.3018.1210.-.gnl|VLSCI|Pgi_F0566_contig000026	Pgi_F0568_00135.5658.7466.+.gnl|VLSCI|Pgi_F0568_contig000008	Pgi_F0569_00585.10718.12526.+.gnl|VLSCI|Pgi_F0569_contig000036	Pgi_F0570_01531.10049.11857.+.gnl|VLSCI|Pgi_F0570_contig000111	Pgi_W4087_01387.8507.6699.-.gnl|VLSCI|Pgi_W4087_contig000095	Pgi_YH522_01951.106258.108066.+.gnl|VLSCI|Pgi_YH522_contig000053	Pgu_DSM15663_00955.17711.15894.-.gnl|VLSCI|Pgu_DSM15663_contig000025	high-frequency
1319	cbiGF	PG0211	cobalamin biosynthesis protein CbiG/precorrin-4 C11-methyltransferase	1844	ANCHOR	22	22	PG0211.247900.246056.-	Pgi_ATCC33277_00309.346639.344795.-	Pgi_TDC60_00440.522470.520626.-	Pgi_SJD2_00753.849403.847559.-	Pgi_11A_01570.3764.5608.+.gnl|VLSCI|Pgi_11A_contig000082	Pgi_13_1_01895.24258.26102.+.gnl|VLSCI|Pgi_13_1_contig000065	Pgi_5_9_00938.35025.36869.+.gnl|VLSCI|Pgi_5_9_contig000037	Pgi_3A1_00137.104174.106018.+.gnl|VLSCI|Pgi_3A1_contig000004	Pgi_3_3_00646.7577.9421.+.gnl|VLSCI|Pgi_3_3_contig000024	Pgi_49417_00566.22575.24419.+.gnl|VLSCI|Pgi_49417_contig000018	Pgi_7BTORR_00177.3056.4900.+.gnl|VLSCI|Pgi_7BTORR_contig000010	Pgi_84_3_01244.50047.51891.+.gnl|VLSCI|Pgi_84_3_contig000038	Pgi_A7A1_28_00636.143360.145204.+.gnl|VLSCI|Pgi_A7A1_28_contig000013	Pgi_AFR5B_1_01402.15109.13265.-.gnl|VLSCI|Pgi_AFR5B_1_contig000058	Pgi_F0185_01063.2970.4814.+.gnl|VLSCI|Pgi_F0185_contig000080	Pgi_F0566_00409.4859.3015.-.gnl|VLSCI|Pgi_F0566_contig000026	Pgi_F0568_00134.3817.5661.+.gnl|VLSCI|Pgi_F0568_contig000008	Pgi_F0569_00584.8877.10721.+.gnl|VLSCI|Pgi_F0569_contig000036	Pgi_F0570_01530.8208.10052.+.gnl|VLSCI|Pgi_F0570_contig000111	Pgi_W4087_01388.10348.8504.-.gnl|VLSCI|Pgi_W4087_contig000095	Pgi_YH522_01950.104417.106261.+.gnl|VLSCI|Pgi_YH522_contig000053	Pgu_DSM15663_00956.19552.17708.-.gnl|VLSCI|Pgu_DSM15663_contig000025	high-frequency
109	cobL	PG0212	precorrin-6Y C5,15-methyltransferase	1241	ANCHOR	22	22	PG0212.249155.247914.-	Pgi_ATCC33277_00310.347894.346653.-	Pgi_TDC60_00443.524577.523336.-	Pgi_SJD2_00756.851466.850297.-	Pgi_11A_01567.1657.2898.+.gnl|VLSCI|Pgi_11A_contig000082	Pgi_13_1_01894.23003.24244.+.gnl|VLSCI|Pgi_13_1_contig000065	Pgi_5_9_00935.32983.34224.+.gnl|VLSCI|Pgi_5_9_contig000037	Pgi_3A1_00136.102919.104160.+.gnl|VLSCI|Pgi_3A1_contig000004	Pgi_3_3_00645.6322.7563.+.gnl|VLSCI|Pgi_3_3_contig000024	Pgi_49417_00565.21320.22561.+.gnl|VLSCI|Pgi_49417_contig000018	Pgi_7BTORR_00176.1801.3042.+.gnl|VLSCI|Pgi_7BTORR_contig000010	Pgi_84_3_01241.47940.49181.+.gnl|VLSCI|Pgi_84_3_contig000038	Pgi_A7A1_28_00635.142105.143346.+.gnl|VLSCI|Pgi_A7A1_28_contig000013	Pgi_AFR5B_1_01403.16364.15123.-.gnl|VLSCI|Pgi_AFR5B_1_contig000058	Pgi_F0185_01062.1715.2956.+.gnl|VLSCI|Pgi_F0185_contig000080	Pgi_F0566_00411.6939.5482.-.gnl|VLSCI|Pgi_F0566_contig000026	Pgi_F0568_00131.1710.2951.+.gnl|VLSCI|Pgi_F0568_contig000008	Pgi_F0569_00583.7622.8863.+.gnl|VLSCI|Pgi_F0569_contig000036	Pgi_F0570_01529.6953.8194.+.gnl|VLSCI|Pgi_F0570_contig000111	Pgi_W4087_01389.11603.10362.-.gnl|VLSCI|Pgi_W4087_contig000095	Pgi_YH522_01949.103162.104403.+.gnl|VLSCI|Pgi_YH522_contig000053	Pgu_DSM15663_00957.20807.19566.-.gnl|VLSCI|Pgu_DSM15663_contig000025	high-frequency
1590		PG0213	precorrin-3 methylase/precorrin-8X methylmutase	1520	ANCHOR	22	22	PG0213.250668.249148.-	Pgi_ATCC33277_00311.349407.347887.-	Pgi_TDC60_00444.526090.524570.-	Pgi_SJD2_00757.852979.851459.-	Pgi_11A_01566.144.1664.+.gnl|VLSCI|Pgi_11A_contig000082	Pgi_13_1_01893.21490.23010.+.gnl|VLSCI|Pgi_13_1_contig000065	Pgi_5_9_00934.31470.32990.+.gnl|VLSCI|Pgi_5_9_contig000037	Pgi_3A1_00135.101406.102926.+.gnl|VLSCI|Pgi_3A1_contig000004	Pgi_3_3_00644.4809.6329.+.gnl|VLSCI|Pgi_3_3_contig000024	Pgi_49417_00564.19807.21327.+.gnl|VLSCI|Pgi_49417_contig000018	Pgi_7BTORR_00175.288.1808.+.gnl|VLSCI|Pgi_7BTORR_contig000010	Pgi_84_3_01240.46427.47947.+.gnl|VLSCI|Pgi_84_3_contig000038	Pgi_A7A1_28_00634.140592.142112.+.gnl|VLSCI|Pgi_A7A1_28_contig000013	Pgi_AFR5B_1_01404.17877.16357.-.gnl|VLSCI|Pgi_AFR5B_1_contig000058	Pgi_F0185_01061.202.1722.+.gnl|VLSCI|Pgi_F0185_contig000080	Pgi_F0566_00412.8452.6932.-.gnl|VLSCI|Pgi_F0566_contig000026	Pgi_F0568_00130.197.1717.+.gnl|VLSCI|Pgi_F0568_contig000008	Pgi_F0569_00582.6109.7629.+.gnl|VLSCI|Pgi_F0569_contig000036	Pgi_F0570_01528.5440.6960.+.gnl|VLSCI|Pgi_F0570_contig000111	Pgi_W4087_01390.13116.11596.-.gnl|VLSCI|Pgi_W4087_contig000095	Pgi_YH522_01948.101763.103169.+.gnl|VLSCI|Pgi_YH522_contig000053	Pgu_DSM15663_00958.22677.20800.-.gnl|VLSCI|Pgu_DSM15663_contig000025	high-frequency
1523		PG0214	ECF subfamily RNA polymerase sigma factor	533	ANCHOR	22	22	PG0214.251070.251603.+	Pgi_ATCC33277_00312.349809.350342.+	Pgi_TDC60_00445.526492.527025.+	Pgi_SJD2_01972.2224125.2224658.+	Pgi_11A_00310.303.836.+.gnl|VLSCI|Pgi_11A_contig000011	Pgi_13_1_01892.21088.20555.-.gnl|VLSCI|Pgi_13_1_contig000065	Pgi_5_9_00933.31068.30535.-.gnl|VLSCI|Pgi_5_9_contig000037	Pgi_3A1_00134.101004.100471.-.gnl|VLSCI|Pgi_3A1_contig000004	Pgi_3_3_00643.4407.3874.-.gnl|VLSCI|Pgi_3_3_contig000024	Pgi_49417_00563.19405.18872.-.gnl|VLSCI|Pgi_49417_contig000018	Pgi_7BTORR_01446.425.958.+.gnl|VLSCI|Pgi_7BTORR_contig000056	Pgi_84_3_01239.46025.45492.-.gnl|VLSCI|Pgi_84_3_contig000038	Pgi_A7A1_28_00633.140190.139657.-.gnl|VLSCI|Pgi_A7A1_28_contig000013	Pgi_AFR5B_1_00627.5198.4665.-.gnl|VLSCI|Pgi_AFR5B_1_contig000024	Pgi_F0185_01340.5617.5084.-.gnl|VLSCI|Pgi_F0185_contig000096	Pgi_F0566_00413.8886.9386.+.gnl|VLSCI|Pgi_F0566_contig000026	Pgi_F0568_00570.5180.4647.-.gnl|VLSCI|Pgi_F0568_contig000037	Pgi_F0569_00581.5707.5174.-.gnl|VLSCI|Pgi_F0569_contig000036	Pgi_F0570_01527.5038.4505.-.gnl|VLSCI|Pgi_F0570_contig000111	Pgi_W4087_00314.297.830.+.gnl|VLSCI|Pgi_W4087_contig000024	Pgi_YH522_01947.101248.100715.-.gnl|VLSCI|Pgi_YH522_contig000053	Pgu_DSM15663_00959.22756.23256.+.gnl|VLSCI|Pgu_DSM15663_contig000025	high-frequency
1961		PG0215	hypothetical protein	488	ANCHOR	22	22	PG0215.251600.252088.+	Pgi_ATCC33277_00313.350339.350827.+	Pgi_TDC60_00446.527022.527510.+	Pgi_SJD2_01973.2224655.2225143.+	Pgi_11A_00311.833.1321.+.gnl|VLSCI|Pgi_11A_contig000011	Pgi_13_1_01891.20558.20070.-.gnl|VLSCI|Pgi_13_1_contig000065	Pgi_5_9_00932.30538.30050.-.gnl|VLSCI|Pgi_5_9_contig000037	Pgi_3A1_00133.100474.99986.-.gnl|VLSCI|Pgi_3A1_contig000004	Pgi_3_3_00642.3877.3389.-.gnl|VLSCI|Pgi_3_3_contig000024	Pgi_49417_00562.18875.18387.-.gnl|VLSCI|Pgi_49417_contig000018	Pgi_7BTORR_01447.955.1443.+.gnl|VLSCI|Pgi_7BTORR_contig000056	Pgi_84_3_01238.45495.45007.-.gnl|VLSCI|Pgi_84_3_contig000038	Pgi_A7A1_28_00632.139660.139172.-.gnl|VLSCI|Pgi_A7A1_28_contig000013	Pgi_AFR5B_1_00626.4668.4180.-.gnl|VLSCI|Pgi_AFR5B_1_contig000024	Pgi_F0185_01339.5087.4599.-.gnl|VLSCI|Pgi_F0185_contig000096	Pgi_F0566_00414.9383.9871.+.gnl|VLSCI|Pgi_F0566_contig000026	Pgi_F0568_00569.4650.4162.-.gnl|VLSCI|Pgi_F0568_contig000037	Pgi_F0569_00580.5177.4689.-.gnl|VLSCI|Pgi_F0569_contig000036	Pgi_F0570_01526.4508.4020.-.gnl|VLSCI|Pgi_F0570_contig000111	Pgi_W4087_00315.827.1315.+.gnl|VLSCI|Pgi_W4087_contig000024	Pgi_YH522_01946.100718.100230.-.gnl|VLSCI|Pgi_YH522_contig000053	Pgu_DSM15663_00960.23253.23741.+.gnl|VLSCI|Pgu_DSM15663_contig000025	high-frequency
783		PG0216	hypothetical protein	500	ANCHOR	22	22	PG0216.252096.252596.+	Pgi_ATCC33277_00314.350835.351335.+	Pgi_TDC60_00447.527518.528018.+	Pgi_SJD2_01974.2225151.2225651.+	Pgi_11A_00312.1329.1829.+.gnl|VLSCI|Pgi_11A_contig000011	Pgi_13_1_01890.20062.19562.-.gnl|VLSCI|Pgi_13_1_contig000065	Pgi_5_9_00931.30042.29542.-.gnl|VLSCI|Pgi_5_9_contig000037	Pgi_3A1_00132.99978.99478.-.gnl|VLSCI|Pgi_3A1_contig000004	Pgi_3_3_00641.3381.2881.-.gnl|VLSCI|Pgi_3_3_contig000024	Pgi_49417_00561.18379.17879.-.gnl|VLSCI|Pgi_49417_contig000018	Pgi_7BTORR_01448.1451.1951.+.gnl|VLSCI|Pgi_7BTORR_contig000056	Pgi_84_3_01237.44999.44499.-.gnl|VLSCI|Pgi_84_3_contig000038	Pgi_A7A1_28_00631.139164.138664.-.gnl|VLSCI|Pgi_A7A1_28_contig000013	Pgi_AFR5B_1_00625.4172.3672.-.gnl|VLSCI|Pgi_AFR5B_1_contig000024	Pgi_F0185_01338.4591.4091.-.gnl|VLSCI|Pgi_F0185_contig000096	Pgi_F0566_00415.9879.10379.+.gnl|VLSCI|Pgi_F0566_contig000026	Pgi_F0568_00568.4154.3654.-.gnl|VLSCI|Pgi_F0568_contig000037	Pgi_F0569_00579.4681.4181.-.gnl|VLSCI|Pgi_F0569_contig000036	Pgi_F0570_01525.4012.3512.-.gnl|VLSCI|Pgi_F0570_contig000111	Pgi_W4087_00316.1323.1823.+.gnl|VLSCI|Pgi_W4087_contig000024	Pgi_YH522_01945.100222.99722.-.gnl|VLSCI|Pgi_YH522_contig000053	Pgu_DSM15663_00961.23797.24249.+.gnl|VLSCI|Pgu_DSM15663_contig000025	high-frequency
1475		PG0217	hypothetical protein	893	ANCHOR	22	22	PG0217.252630.253523.+	Pgi_ATCC33277_00315.351369.352262.+	Pgi_TDC60_00448.528052.528945.+	Pgi_SJD2_01975.2225685.2226578.+	Pgi_11A_00313.1863.2756.+.gnl|VLSCI|Pgi_11A_contig000011	Pgi_13_1_01889.19528.18635.-.gnl|VLSCI|Pgi_13_1_contig000065	Pgi_5_9_00930.29508.28615.-.gnl|VLSCI|Pgi_5_9_contig000037	Pgi_3A1_00131.99444.98551.-.gnl|VLSCI|Pgi_3A1_contig000004	Pgi_3_3_00640.2847.1954.-.gnl|VLSCI|Pgi_3_3_contig000024	Pgi_49417_00560.17845.16952.-.gnl|VLSCI|Pgi_49417_contig000018	Pgi_7BTORR_01449.1985.2878.+.gnl|VLSCI|Pgi_7BTORR_contig000056	Pgi_84_3_01236.44465.43572.-.gnl|VLSCI|Pgi_84_3_contig000038	Pgi_A7A1_28_00630.138630.137737.-.gnl|VLSCI|Pgi_A7A1_28_contig000013	Pgi_AFR5B_1_00624.3638.2745.-.gnl|VLSCI|Pgi_AFR5B_1_contig000024	Pgi_F0185_01337.4057.3164.-.gnl|VLSCI|Pgi_F0185_contig000096	Pgi_F0566_00416.10413.11306.+.gnl|VLSCI|Pgi_F0566_contig000026	Pgi_F0568_00567.3620.2727.-.gnl|VLSCI|Pgi_F0568_contig000037	Pgi_F0569_00578.4147.3254.-.gnl|VLSCI|Pgi_F0569_contig000036	Pgi_F0570_01524.3478.2585.-.gnl|VLSCI|Pgi_F0570_contig000111	Pgi_W4087_00317.1857.2750.+.gnl|VLSCI|Pgi_W4087_contig000024	Pgi_YH522_01944.99688.98795.-.gnl|VLSCI|Pgi_YH522_contig000053	Pgu_DSM15663_00962.24283.25176.+.gnl|VLSCI|Pgu_DSM15663_contig000025	high-frequency
749		PG0218	hypothetical protein	959	ANCHOR	22	22	PG0218.253435.254394.+	Pgi_ATCC33277_00316.352174.353133.+	Pgi_TDC60_00449.528857.529816.+	Pgi_SJD2_01976.2226490.2227449.+	Pgi_11A_00314.2668.3627.+.gnl|VLSCI|Pgi_11A_contig000011	Pgi_13_1_01888.18723.17764.-.gnl|VLSCI|Pgi_13_1_contig000065	Pgi_5_9_00929.28703.27744.-.gnl|VLSCI|Pgi_5_9_contig000037	Pgi_3A1_00130.98639.97680.-.gnl|VLSCI|Pgi_3A1_contig000004	Pgi_3_3_00639.2042.1083.-.gnl|VLSCI|Pgi_3_3_contig000024	Pgi_49417_00559.17040.16081.-.gnl|VLSCI|Pgi_49417_contig000018	Pgi_7BTORR_01450.2790.3749.+.gnl|VLSCI|Pgi_7BTORR_contig000056	Pgi_84_3_01235.43660.42701.-.gnl|VLSCI|Pgi_84_3_contig000038	Pgi_A7A1_28_00629.137825.136866.-.gnl|VLSCI|Pgi_A7A1_28_contig000013	Pgi_AFR5B_1_00623.2833.1874.-.gnl|VLSCI|Pgi_AFR5B_1_contig000024	Pgi_F0185_01336.3252.2293.-.gnl|VLSCI|Pgi_F0185_contig000096	Pgi_F0566_00417.11218.12177.+.gnl|VLSCI|Pgi_F0566_contig000026	Pgi_F0568_00566.2815.1856.-.gnl|VLSCI|Pgi_F0568_contig000037	Pgi_F0569_00577.3342.2383.-.gnl|VLSCI|Pgi_F0569_contig000036	Pgi_F0570_01523.2673.1714.-.gnl|VLSCI|Pgi_F0570_contig000111	Pgi_W4087_00318.2662.3621.+.gnl|VLSCI|Pgi_W4087_contig000024	Pgi_YH522_01943.98883.97924.-.gnl|VLSCI|Pgi_YH522_contig000053	Pgu_DSM15663_00963.25088.26047.+.gnl|VLSCI|Pgu_DSM15663_contig000025	high-frequency
945		PG0222	histone-like family DNA-binding protein	467	NON_ANCHOR	30	20	PG0222.256470.256003.-	Pgi_ATCC33277_00320.356379.355912.-;Pgi_ATCC33277_00445.502046.502513.+	Pgi_TDC60_00582.679419.679886.+;Pgi_TDC60_00454.531896.531429.-	Pgi_SJD2_01992.2239342.2239809.+	Pgi_11A_00318.5003.4536.-.gnl|VLSCI|Pgi_11A_contig000011;Pgi_11A_00683.12635.12168.-.gnl|VLSCI|Pgi_11A_contig000025	Pgi_13_1_01884.16523.16990.+.gnl|VLSCI|Pgi_13_1_contig000065;Pgi_13_1_00279.24016.23549.-.gnl|VLSCI|Pgi_13_1_contig000004	x.26751.26972.+.gnl|VLSCI|Pgi_5_9_contig000037;Pgi_5_9_01073.15265.15732.+.gnl|VLSCI|Pgi_5_9_contig000048	Pgi_3A1_01870.566.1030.+.gnl|VLSCI|Pgi_3A1_contig000049		Pgi_49417_00557.12765.13232.+.gnl|VLSCI|Pgi_49417_contig000018	Pgi_7BTORR_01782.12094.11627.-.gnl|VLSCI|Pgi_7BTORR_contig000068;Pgi_7BTORR_01457.7022.6555.-.gnl|VLSCI|Pgi_7BTORR_contig000056	Pgi_84_3_01230.41323.41790.+.gnl|VLSCI|Pgi_84_3_contig000038	Pgi_A7A1_28_00624.135489.135956.+.gnl|VLSCI|Pgi_A7A1_28_contig000013	Pgi_AFR5B_1_01425.1178.711.-.gnl|VLSCI|Pgi_AFR5B_1_contig000062	Pgi_F0185_01330.525.992.+.gnl|VLSCI|Pgi_F0185_contig000096;Pgi_F0185_01341.438.905.+.gnl|VLSCI|Pgi_F0185_contig000097		Pgi_F0568_01224.12274.12741.+.gnl|VLSCI|Pgi_F0568_contig000093	Pgi_F0569_01570.32.253.+.gnl|VLSCI|Pgi_F0569_contig000112;Pgi_F0569_00572.303.770.+.gnl|VLSCI|Pgi_F0569_contig000036	Pgi_F0570_01518.8.415.+.gnl|VLSCI|Pgi_F0570_contig000111;Pgi_F0570_01883.12321.12100.-.gnl|VLSCI|Pgi_F0570_contig000126	Pgi_W4087_01587.461.928.+.gnl|VLSCI|Pgi_W4087_contig000116;Pgi_W4087_00322.6617.6210.-.gnl|VLSCI|Pgi_W4087_contig000024	Pgi_YH522_01937.94956.95423.+.gnl|VLSCI|Pgi_YH522_contig000053	Pgu_DSM15663_00967.27812.27345.-.gnl|VLSCI|Pgu_DSM15663_contig000025	high-frequency
404		PG0223	exonuclease	491	ANCHOR	22	22	PG0223.257700.257209.-	Pgi_ATCC33277_00321.357671.357180.-	Pgi_TDC60_00456.534351.533860.-	Pgi_SJD2_01365.1545243.1544752.-	Pgi_11A_00319.6115.5624.-.gnl|VLSCI|Pgi_11A_contig000011	Pgi_13_1_01267.84519.85010.+.gnl|VLSCI|Pgi_13_1_contig000042	Pgi_5_9_00924.25363.25854.+.gnl|VLSCI|Pgi_5_9_contig000037	Pgi_3A1_00124.94550.95041.+.gnl|VLSCI|Pgi_3A1_contig000004	Pgi_3_3_01708.1142.651.-.gnl|VLSCI|Pgi_3_3_contig000067	Pgi_49417_00556.11468.11959.+.gnl|VLSCI|Pgi_49417_contig000018	Pgi_7BTORR_01458.8134.7643.-.gnl|VLSCI|Pgi_7BTORR_contig000056	Pgi_84_3_01229.40024.40515.+.gnl|VLSCI|Pgi_84_3_contig000038	Pgi_A7A1_28_00623.134379.134870.+.gnl|VLSCI|Pgi_A7A1_28_contig000013	Pgi_AFR5B_1_01664.12266.12757.+.gnl|VLSCI|Pgi_AFR5B_1_contig000073	Pgi_F0185_01329.11166.11657.+.gnl|VLSCI|Pgi_F0185_contig000095	Pgi_F0566_00488.11159.11650.+.gnl|VLSCI|Pgi_F0566_contig000038	Pgi_F0568_01223.11162.11653.+.gnl|VLSCI|Pgi_F0568_contig000093	Pgi_F0569_00571.11161.11652.+.gnl|VLSCI|Pgi_F0569_contig000035	Pgi_F0570_01085.679.188.-.gnl|VLSCI|Pgi_F0570_contig000080	Pgi_W4087_01585.11192.11683.+.gnl|VLSCI|Pgi_W4087_contig000115	Pgi_YH522_01936.93665.94156.+.gnl|VLSCI|Pgi_YH522_contig000053	Pgu_DSM15663_00002.872.381.-.gnl|VLSCI|Pgu_DSM15663_contig000001	high-frequency
1444		PG0224	hypothetical protein	638	ANCHOR	22	22	PG0224.258342.257704.-	Pgi_ATCC33277_00322.358313.357675.-	Pgi_TDC60_00457.534993.534355.-	Pgi_SJD2_01366.1545885.1545247.-	Pgi_11A_00320.6757.6119.-.gnl|VLSCI|Pgi_11A_contig000011	Pgi_13_1_01266.83877.84515.+.gnl|VLSCI|Pgi_13_1_contig000042	Pgi_5_9_00923.24721.25359.+.gnl|VLSCI|Pgi_5_9_contig000037	Pgi_3A1_00123.93908.94546.+.gnl|VLSCI|Pgi_3A1_contig000004	Pgi_3_3_01709.1784.1146.-.gnl|VLSCI|Pgi_3_3_contig000067	Pgi_49417_00555.10826.11464.+.gnl|VLSCI|Pgi_49417_contig000018	Pgi_7BTORR_01459.8776.8138.-.gnl|VLSCI|Pgi_7BTORR_contig000056	Pgi_84_3_01228.39382.40020.+.gnl|VLSCI|Pgi_84_3_contig000038	Pgi_A7A1_28_00622.133737.134375.+.gnl|VLSCI|Pgi_A7A1_28_contig000013	Pgi_AFR5B_1_01663.11624.12262.+.gnl|VLSCI|Pgi_AFR5B_1_contig000073	Pgi_F0185_01328.10524.11162.+.gnl|VLSCI|Pgi_F0185_contig000095	Pgi_F0566_00487.10517.11155.+.gnl|VLSCI|Pgi_F0566_contig000038	Pgi_F0568_01222.10520.11158.+.gnl|VLSCI|Pgi_F0568_contig000093	Pgi_F0569_00570.10519.11157.+.gnl|VLSCI|Pgi_F0569_contig000035	Pgi_F0570_01086.1321.683.-.gnl|VLSCI|Pgi_F0570_contig000080	Pgi_W4087_01584.10550.11188.+.gnl|VLSCI|Pgi_W4087_contig000115	Pgi_YH522_01935.93023.93661.+.gnl|VLSCI|Pgi_YH522_contig000053	Pgu_DSM15663_00003.1514.876.-.gnl|VLSCI|Pgu_DSM15663_contig000001	high-frequency
1162		PG0226	transglutaminase	2693	ANCHOR	22	22	PG0226.262621.259928.-	Pgi_ATCC33277_00323.361187.358494.-	Pgi_TDC60_00458.537868.535175.-	Pgi_SJD2_01367.1548760.1546067.-	Pgi_11A_00321.9632.6939.-.gnl|VLSCI|Pgi_11A_contig000011	Pgi_13_1_01265.81002.83695.+.gnl|VLSCI|Pgi_13_1_contig000042	Pgi_5_9_00922.21847.24540.+.gnl|VLSCI|Pgi_5_9_contig000037	Pgi_3A1_00122.91033.93726.+.gnl|VLSCI|Pgi_3A1_contig000004	Pgi_3_3_01710.4659.1966.-.gnl|VLSCI|Pgi_3_3_contig000067	Pgi_49417_00554.7951.10644.+.gnl|VLSCI|Pgi_49417_contig000018	Pgi_7BTORR_01460.11650.8957.-.gnl|VLSCI|Pgi_7BTORR_contig000056	Pgi_84_3_01227.36508.39201.+.gnl|VLSCI|Pgi_84_3_contig000038	Pgi_A7A1_28_00621.130862.133555.+.gnl|VLSCI|Pgi_A7A1_28_contig000013	Pgi_AFR5B_1_01662.8749.11442.+.gnl|VLSCI|Pgi_AFR5B_1_contig000073	Pgi_F0185_01327.7649.10342.+.gnl|VLSCI|Pgi_F0185_contig000095	Pgi_F0566_00486.7643.10336.+.gnl|VLSCI|Pgi_F0566_contig000038	Pgi_F0568_01221.7646.10339.+.gnl|VLSCI|Pgi_F0568_contig000093	Pgi_F0569_00569.7645.10338.+.gnl|VLSCI|Pgi_F0569_contig000035	Pgi_F0570_01087.4196.1503.-.gnl|VLSCI|Pgi_F0570_contig000080	Pgi_W4087_01583.7676.10369.+.gnl|VLSCI|Pgi_W4087_contig000115	Pgi_YH522_01934.90149.92842.+.gnl|VLSCI|Pgi_YH522_contig000053	Pgu_DSM15663_00004.4391.1698.-.gnl|VLSCI|Pgu_DSM15663_contig000001	high-frequency
1830	radA	PG0227	DNA repair protein RadA	1385	ANCHOR	22	22	PG0227.264068.262683.-	Pgi_ATCC33277_00324.362634.361249.-	Pgi_TDC60_00459.539315.537930.-	Pgi_SJD2_01368.1550207.1548822.-	Pgi_11A_00322.11079.9694.-.gnl|VLSCI|Pgi_11A_contig000011	Pgi_13_1_01264.79555.80940.+.gnl|VLSCI|Pgi_13_1_contig000042	Pgi_5_9_00921.20400.21785.+.gnl|VLSCI|Pgi_5_9_contig000037	Pgi_3A1_00121.89586.90971.+.gnl|VLSCI|Pgi_3A1_contig000004	Pgi_3_3_01711.6106.4721.-.gnl|VLSCI|Pgi_3_3_contig000067	Pgi_49417_00553.6504.7889.+.gnl|VLSCI|Pgi_49417_contig000018	Pgi_7BTORR_01461.13097.11712.-.gnl|VLSCI|Pgi_7BTORR_contig000056	Pgi_84_3_01226.35061.36446.+.gnl|VLSCI|Pgi_84_3_contig000038	Pgi_A7A1_28_00620.129415.130800.+.gnl|VLSCI|Pgi_A7A1_28_contig000013	Pgi_AFR5B_1_01661.7302.8687.+.gnl|VLSCI|Pgi_AFR5B_1_contig000073	Pgi_F0185_01326.6202.7587.+.gnl|VLSCI|Pgi_F0185_contig000095	Pgi_F0566_00485.6196.7581.+.gnl|VLSCI|Pgi_F0566_contig000038	Pgi_F0568_01220.6199.7584.+.gnl|VLSCI|Pgi_F0568_contig000093	Pgi_F0569_00568.6198.7583.+.gnl|VLSCI|Pgi_F0569_contig000035	Pgi_F0570_01088.5643.4258.-.gnl|VLSCI|Pgi_F0570_contig000080	Pgi_W4087_01582.6229.7614.+.gnl|VLSCI|Pgi_W4087_contig000115	Pgi_YH522_01933.88702.90087.+.gnl|VLSCI|Pgi_YH522_contig000053	Pgu_DSM15663_00005.5836.4451.-.gnl|VLSCI|Pgu_DSM15663_contig000001	high-frequency
616	ddaH	PG0228	DdaH family protein	926	ANCHOR	22	22	PG0228.265040.264114.-	Pgi_ATCC33277_00325.363606.362680.-	Pgi_TDC60_00460.540289.539363.-	Pgi_SJD2_01369.1551179.1550253.-	Pgi_11A_00323.12051.11125.-.gnl|VLSCI|Pgi_11A_contig000011	Pgi_13_1_01263.78583.79509.+.gnl|VLSCI|Pgi_13_1_contig000042	Pgi_5_9_00920.19428.20354.+.gnl|VLSCI|Pgi_5_9_contig000037	Pgi_3A1_00120.88614.89540.+.gnl|VLSCI|Pgi_3A1_contig000004	Pgi_3_3_01712.7078.6152.-.gnl|VLSCI|Pgi_3_3_contig000067	Pgi_49417_00552.5532.6458.+.gnl|VLSCI|Pgi_49417_contig000018	Pgi_7BTORR_01462.14069.13143.-.gnl|VLSCI|Pgi_7BTORR_contig000056	Pgi_84_3_01225.34089.35015.+.gnl|VLSCI|Pgi_84_3_contig000038	Pgi_A7A1_28_00619.128443.129369.+.gnl|VLSCI|Pgi_A7A1_28_contig000013	Pgi_AFR5B_1_01660.6328.7254.+.gnl|VLSCI|Pgi_AFR5B_1_contig000073	Pgi_F0185_01325.5228.6154.+.gnl|VLSCI|Pgi_F0185_contig000095	Pgi_F0566_00484.5224.6150.+.gnl|VLSCI|Pgi_F0566_contig000038	Pgi_F0568_01219.5227.6153.+.gnl|VLSCI|Pgi_F0568_contig000093	Pgi_F0569_00567.5226.6152.+.gnl|VLSCI|Pgi_F0569_contig000035	Pgi_F0570_01089.6615.5689.-.gnl|VLSCI|Pgi_F0570_contig000080	Pgi_W4087_01581.5257.6183.+.gnl|VLSCI|Pgi_W4087_contig000115	Pgi_YH522_01932.87730.88656.+.gnl|VLSCI|Pgi_YH522_contig000053	Pgu_DSM15663_00006.6806.5883.-.gnl|VLSCI|Pgu_DSM15663_contig000001	high-frequency
1239		PG0230	putative translaldolase	662	ANCHOR	22	22	PG0230.265512.266174.+	Pgi_ATCC33277_00326.364085.364747.+	Pgi_TDC60_00461.540762.541424.+	Pgi_SJD2_01373.1555652.1556314.+	Pgi_11A_00324.12524.13186.+.gnl|VLSCI|Pgi_11A_contig000011	Pgi_13_1_01262.78110.77448.-.gnl|VLSCI|Pgi_13_1_contig000042	Pgi_5_9_00919.18956.18294.-.gnl|VLSCI|Pgi_5_9_contig000037	Pgi_3A1_00119.88141.87479.-.gnl|VLSCI|Pgi_3A1_contig000004	Pgi_3_3_01713.7557.8219.+.gnl|VLSCI|Pgi_3_3_contig000067	Pgi_49417_00551.5059.4397.-.gnl|VLSCI|Pgi_49417_contig000018	Pgi_7BTORR_01463.14542.15204.+.gnl|VLSCI|Pgi_7BTORR_contig000056	Pgi_84_3_01224.33617.32955.-.gnl|VLSCI|Pgi_84_3_contig000038	Pgi_A7A1_28_00618.127970.127308.-.gnl|VLSCI|Pgi_A7A1_28_contig000013	Pgi_AFR5B_1_01659.5855.5193.-.gnl|VLSCI|Pgi_AFR5B_1_contig000073	Pgi_F0185_01324.4756.4094.-.gnl|VLSCI|Pgi_F0185_contig000095	Pgi_F0566_00483.4751.4089.-.gnl|VLSCI|Pgi_F0566_contig000038	Pgi_F0568_01218.4754.4092.-.gnl|VLSCI|Pgi_F0568_contig000093	Pgi_F0569_00566.4754.4092.-.gnl|VLSCI|Pgi_F0569_contig000035	Pgi_F0570_00707.4753.4091.-.gnl|VLSCI|Pgi_F0570_contig000050	Pgi_W4087_01580.4784.4122.-.gnl|VLSCI|Pgi_W4087_contig000115	Pgi_YH522_01931.87257.86595.-.gnl|VLSCI|Pgi_YH522_contig000053	Pgu_DSM15663_00007.7280.7942.+.gnl|VLSCI|Pgu_DSM15663_contig000001	high-frequency
1443		PG0231	hypothetical protein	1298	ANCHOR	22	22	PG0231.266171.267469.+	Pgi_ATCC33277_00327.364744.366042.+	Pgi_TDC60_00462.541421.542719.+	Pgi_SJD2_01374.1556311.1557609.+	Pgi_11A_00325.13183.14481.+.gnl|VLSCI|Pgi_11A_contig000011	Pgi_13_1_01261.77451.76153.-.gnl|VLSCI|Pgi_13_1_contig000042	Pgi_5_9_00918.18297.16999.-.gnl|VLSCI|Pgi_5_9_contig000037	Pgi_3A1_00118.87482.86184.-.gnl|VLSCI|Pgi_3A1_contig000004	Pgi_3_3_01714.8216.9514.+.gnl|VLSCI|Pgi_3_3_contig000067	Pgi_49417_00550.4400.3102.-.gnl|VLSCI|Pgi_49417_contig000018	Pgi_7BTORR_01464.15201.16499.+.gnl|VLSCI|Pgi_7BTORR_contig000056	Pgi_84_3_01223.32958.31660.-.gnl|VLSCI|Pgi_84_3_contig000038	Pgi_A7A1_28_00617.127311.126013.-.gnl|VLSCI|Pgi_A7A1_28_contig000013	Pgi_AFR5B_1_01658.5196.3898.-.gnl|VLSCI|Pgi_AFR5B_1_contig000073	Pgi_F0185_01323.4097.2799.-.gnl|VLSCI|Pgi_F0185_contig000095	Pgi_F0566_00482.4092.2794.-.gnl|VLSCI|Pgi_F0566_contig000038	Pgi_F0568_01217.4095.2797.-.gnl|VLSCI|Pgi_F0568_contig000093	Pgi_F0569_00565.4095.2797.-.gnl|VLSCI|Pgi_F0569_contig000035	Pgi_F0570_00706.4094.2796.-.gnl|VLSCI|Pgi_F0570_contig000050	Pgi_W4087_01579.4125.2827.-.gnl|VLSCI|Pgi_W4087_contig000115	Pgi_YH522_01930.86598.85300.-.gnl|VLSCI|Pgi_YH522_contig000053	Pgu_DSM15663_00008.7939.9237.+.gnl|VLSCI|Pgu_DSM15663_contig000001	high-frequency
1434	cpg70	PG0232	arginine and lysine-specific carboxypeptidase Cpg70	2561	ANCHOR	22	22	PG0232.270109.267548.-	Pgi_ATCC33277_00328.368586.366121.-	Pgi_TDC60_00463.545263.542798.-	Pgi_SJD2_01375.1560153.1557688.-	Pgi_11A_00326.17025.14560.-.gnl|VLSCI|Pgi_11A_contig000011	Pgi_13_1_01260.73513.76074.+.gnl|VLSCI|Pgi_13_1_contig000042	Pgi_5_9_00917.14455.16920.+.gnl|VLSCI|Pgi_5_9_contig000037	Pgi_3A1_00117.83640.86105.+.gnl|VLSCI|Pgi_3A1_contig000004	Pgi_3_3_01715.12058.9593.-.gnl|VLSCI|Pgi_3_3_contig000067	Pgi_49417_00549.558.3023.+.gnl|VLSCI|Pgi_49417_contig000018	Pgi_7BTORR_01465.19043.16578.-.gnl|VLSCI|Pgi_7BTORR_contig000056	Pgi_84_3_01222.29116.31581.+.gnl|VLSCI|Pgi_84_3_contig000038	Pgi_A7A1_28_00616.123469.125934.+.gnl|VLSCI|Pgi_A7A1_28_contig000013	Pgi_AFR5B_1_01657.1354.3819.+.gnl|VLSCI|Pgi_AFR5B_1_contig000073	Pgi_F0185_01322.159.2720.+.gnl|VLSCI|Pgi_F0185_contig000095	Pgi_F0566_00481.250.2715.+.gnl|VLSCI|Pgi_F0566_contig000038	Pgi_F0568_01216.253.2718.+.gnl|VLSCI|Pgi_F0568_contig000093	Pgi_F0569_00564.253.2718.+.gnl|VLSCI|Pgi_F0569_contig000035	Pgi_F0570_00705.252.2717.+.gnl|VLSCI|Pgi_F0570_contig000050	Pgi_W4087_01578.283.2748.+.gnl|VLSCI|Pgi_W4087_contig000115	Pgi_YH522_01929.82756.85221.+.gnl|VLSCI|Pgi_YH522_contig000053	Pgu_DSM15663_00009.11782.9317.-.gnl|VLSCI|Pgu_DSM15663_contig000001	high-frequency
1512		PG0235	carboxyl-terminal protease	1601	ANCHOR	22	22	PG0235.271691.273292.+	Pgi_ATCC33277_00332.370966.372567.+	Pgi_TDC60_00466.546880.548481.+	Pgi_SJD2_01684.1926859.1928460.+	Pgi_11A_00557.586.2187.+.gnl|VLSCI|Pgi_11A_contig000020	Pgi_13_1_01256.71147.69546.-.gnl|VLSCI|Pgi_13_1_contig000042	Pgi_5_9_00913.12818.11217.-.gnl|VLSCI|Pgi_5_9_contig000037	Pgi_3A1_00114.82021.80420.-.gnl|VLSCI|Pgi_3A1_contig000004	Pgi_3_3_01719.14438.16039.+.gnl|VLSCI|Pgi_3_3_contig000067	Pgi_49417_01874.1772.3373.+.gnl|VLSCI|Pgi_49417_contig000065	Pgi_7BTORR_00260.12833.11232.-.gnl|VLSCI|Pgi_7BTORR_contig000017	Pgi_84_3_01218.26545.24944.-.gnl|VLSCI|Pgi_84_3_contig000038	Pgi_A7A1_28_00613.121526.119925.-.gnl|VLSCI|Pgi_A7A1_28_contig000013	Pgi_AFR5B_1_01742.71146.69545.-.gnl|VLSCI|Pgi_AFR5B_1_contig000076	Pgi_F0185_01911.4349.2748.-.gnl|VLSCI|Pgi_F0185_contig000134	Pgi_F0566_00664.992.2593.+.gnl|VLSCI|Pgi_F0566_contig000058	Pgi_F0568_01973.169.1770.+.gnl|VLSCI|Pgi_F0568_contig000152	Pgi_F0569_01908.1019.2620.+.gnl|VLSCI|Pgi_F0569_contig000134	Pgi_F0570_01896.167.1768.+.gnl|VLSCI|Pgi_F0570_contig000129	Pgi_W4087_01453.169.1770.+.gnl|VLSCI|Pgi_W4087_contig000101	Pgi_YH522_01926.81006.79405.-.gnl|VLSCI|Pgi_YH522_contig000053	Pgu_DSM15663_01487.154409.156010.+.gnl|VLSCI|Pgu_DSM15663_contig000063	high-frequency
663		PG0236	hypothetical protein	1520	ANCHOR	22	22	PG0236.273364.274884.+	Pgi_ATCC33277_00333.372639.374159.+	Pgi_TDC60_00467.548553.550073.+	Pgi_SJD2_01685.1928532.1930052.+	Pgi_11A_00558.2259.3779.+.gnl|VLSCI|Pgi_11A_contig000020	Pgi_13_1_01255.69474.67954.-.gnl|VLSCI|Pgi_13_1_contig000042	Pgi_5_9_00912.11145.9625.-.gnl|VLSCI|Pgi_5_9_contig000037	Pgi_3A1_00113.80348.78828.-.gnl|VLSCI|Pgi_3A1_contig000004	Pgi_3_3_01720.16111.17631.+.gnl|VLSCI|Pgi_3_3_contig000067	Pgi_49417_01875.3445.4965.+.gnl|VLSCI|Pgi_49417_contig000065	Pgi_7BTORR_00259.11160.9640.-.gnl|VLSCI|Pgi_7BTORR_contig000017	Pgi_84_3_01217.24872.23352.-.gnl|VLSCI|Pgi_84_3_contig000038	Pgi_A7A1_28_00612.119853.118333.-.gnl|VLSCI|Pgi_A7A1_28_contig000013	Pgi_AFR5B_1_01741.69473.67953.-.gnl|VLSCI|Pgi_AFR5B_1_contig000076	Pgi_F0185_01910.2676.1156.-.gnl|VLSCI|Pgi_F0185_contig000134	Pgi_F0566_00665.2665.4185.+.gnl|VLSCI|Pgi_F0566_contig000058	Pgi_F0568_01974.1842.3362.+.gnl|VLSCI|Pgi_F0568_contig000152	Pgi_F0569_01909.2692.4212.+.gnl|VLSCI|Pgi_F0569_contig000134	Pgi_F0570_01897.1840.3360.+.gnl|VLSCI|Pgi_F0570_contig000129	Pgi_W4087_01454.1842.3362.+.gnl|VLSCI|Pgi_W4087_contig000101	Pgi_YH522_01925.79333.77813.-.gnl|VLSCI|Pgi_YH522_contig000053	Pgu_DSM15663_01488.156068.157588.+.gnl|VLSCI|Pgu_DSM15663_contig000063	high-frequency
1298	ung	PG0237	uracil-DNA glycosylase	668	ANCHOR	22	22	PG0237.274918.275586.+	Pgi_ATCC33277_00334.374193.374861.+	Pgi_TDC60_00468.550107.550775.+	Pgi_SJD2_01686.1930086.1930754.+	Pgi_11A_00559.3813.4481.+.gnl|VLSCI|Pgi_11A_contig000020	Pgi_13_1_01254.67920.67252.-.gnl|VLSCI|Pgi_13_1_contig000042	Pgi_5_9_00911.9591.8923.-.gnl|VLSCI|Pgi_5_9_contig000037	Pgi_3A1_00112.78794.78126.-.gnl|VLSCI|Pgi_3A1_contig000004	Pgi_3_3_01721.17665.18333.+.gnl|VLSCI|Pgi_3_3_contig000067	Pgi_49417_01876.4999.5667.+.gnl|VLSCI|Pgi_49417_contig000065	Pgi_7BTORR_00258.9606.8938.-.gnl|VLSCI|Pgi_7BTORR_contig000017	Pgi_84_3_01216.23318.22650.-.gnl|VLSCI|Pgi_84_3_contig000038	Pgi_A7A1_28_00611.118299.117631.-.gnl|VLSCI|Pgi_A7A1_28_contig000013	Pgi_AFR5B_1_01740.67919.67251.-.gnl|VLSCI|Pgi_AFR5B_1_contig000076	Pgi_F0185_01909.1122.454.-.gnl|VLSCI|Pgi_F0185_contig000134	Pgi_F0566_00666.4219.4887.+.gnl|VLSCI|Pgi_F0566_contig000058	Pgi_F0568_01975.3396.4064.+.gnl|VLSCI|Pgi_F0568_contig000152	Pgi_F0569_01910.4246.4914.+.gnl|VLSCI|Pgi_F0569_contig000134	Pgi_F0570_01898.3394.4062.+.gnl|VLSCI|Pgi_F0570_contig000129	Pgi_W4087_01455.3396.4064.+.gnl|VLSCI|Pgi_W4087_contig000101	Pgi_YH522_01924.77779.77111.-.gnl|VLSCI|Pgi_YH522_contig000053	Pgu_DSM15663_01489.157628.158296.+.gnl|VLSCI|Pgu_DSM15663_contig000063	high-frequency
808		PG0240	HAD superfamily hydrolase	815	ANCHOR	22	22	PG0240.277300.276485.-	Pgi_ATCC33277_00336.376618.375803.-	Pgi_TDC60_00469.552533.551718.-	Pgi_SJD2_01688.1932503.1931688.-	Pgi_11A_00561.6244.5429.-.gnl|VLSCI|Pgi_11A_contig000020	Pgi_13_1_01253.65556.66371.+.gnl|VLSCI|Pgi_13_1_contig000042	Pgi_5_9_00910.7156.7971.+.gnl|VLSCI|Pgi_5_9_contig000037	Pgi_3A1_00110.76364.77179.+.gnl|VLSCI|Pgi_3A1_contig000004	Pgi_3_3_01723.20090.19275.-.gnl|VLSCI|Pgi_3_3_contig000067	Pgi_49417_01878.7416.6601.-.gnl|VLSCI|Pgi_49417_contig000065	Pgi_7BTORR_00257.7116.7931.+.gnl|VLSCI|Pgi_7BTORR_contig000017	Pgi_84_3_01215.20815.21630.+.gnl|VLSCI|Pgi_84_3_contig000038	Pgi_A7A1_28_00170.20299.21114.+.gnl|VLSCI|Pgi_A7A1_28_contig000004	Pgi_AFR5B_1_01738.65505.66320.+.gnl|VLSCI|Pgi_AFR5B_1_contig000076	Pgi_F0185_00315.16889.17704.+.gnl|VLSCI|Pgi_F0185_contig000021	Pgi_F0566_01584.1049.234.-.gnl|VLSCI|Pgi_F0566_contig000147	Pgi_F0568_01166.6962.7777.+.gnl|VLSCI|Pgi_F0568_contig000089	Pgi_F0569_01911.1153.338.-.gnl|VLSCI|Pgi_F0569_contig000135	Pgi_F0570_01899.1038.223.-.gnl|VLSCI|Pgi_F0570_contig000130	Pgi_W4087_00165.7103.7918.+.gnl|VLSCI|Pgi_W4087_contig000012	Pgi_YH522_01922.75362.76177.+.gnl|VLSCI|Pgi_YH522_contig000053	Pgu_DSM15663_01490.159217.158519.-.gnl|VLSCI|Pgu_DSM15663_contig000063	high-frequency
101		PG0241	putative lipoprotein	887	ANCHOR	22	22	PG0241.278337.277450.-	Pgi_ATCC33277_00337.377654.376767.-	Pgi_TDC60_00470.553570.552683.-	Pgi_SJD2_01689.1933540.1932653.-	Pgi_11A_00562.7281.6394.-.gnl|VLSCI|Pgi_11A_contig000020	Pgi_13_1_01252.64519.65406.+.gnl|VLSCI|Pgi_13_1_contig000042	Pgi_5_9_00909.6119.7006.+.gnl|VLSCI|Pgi_5_9_contig000037	Pgi_3A1_00109.75327.76214.+.gnl|VLSCI|Pgi_3A1_contig000004	Pgi_3_3_01724.21126.20239.-.gnl|VLSCI|Pgi_3_3_contig000067	Pgi_49417_01879.8453.7566.-.gnl|VLSCI|Pgi_49417_contig000065	Pgi_7BTORR_00256.6079.6966.+.gnl|VLSCI|Pgi_7BTORR_contig000017	Pgi_84_3_01214.19778.20665.+.gnl|VLSCI|Pgi_84_3_contig000038	Pgi_A7A1_28_00169.19262.20149.+.gnl|VLSCI|Pgi_A7A1_28_contig000004	Pgi_AFR5B_1_01737.64468.65355.+.gnl|VLSCI|Pgi_AFR5B_1_contig000076	Pgi_F0185_00314.15852.16739.+.gnl|VLSCI|Pgi_F0185_contig000021	Pgi_F0566_01585.2086.1199.-.gnl|VLSCI|Pgi_F0566_contig000147	Pgi_F0568_01165.5925.6812.+.gnl|VLSCI|Pgi_F0568_contig000089	Pgi_F0569_01912.2190.1303.-.gnl|VLSCI|Pgi_F0569_contig000135	Pgi_F0570_01900.2075.1188.-.gnl|VLSCI|Pgi_F0570_contig000130	Pgi_W4087_00164.6066.6953.+.gnl|VLSCI|Pgi_W4087_contig000012	Pgi_YH522_01921.74325.75212.+.gnl|VLSCI|Pgi_YH522_contig000053	Pgu_DSM15663_01491.160343.159489.-.gnl|VLSCI|Pgu_DSM15663_contig000063	high-frequency
562		PG0242	hypothetical protein	701	ANCHOR	22	22	PG0242.279050.278349.-	Pgi_ATCC33277_00338.378367.377666.-	Pgi_TDC60_00471.554283.553582.-	Pgi_SJD2_01690.1934253.1933552.-	Pgi_11A_00563.7994.7293.-.gnl|VLSCI|Pgi_11A_contig000020	Pgi_13_1_01251.63806.64507.+.gnl|VLSCI|Pgi_13_1_contig000042	Pgi_5_9_00908.5406.6107.+.gnl|VLSCI|Pgi_5_9_contig000037	Pgi_3A1_00108.74614.75315.+.gnl|VLSCI|Pgi_3A1_contig000004	Pgi_3_3_01725.21839.21138.-.gnl|VLSCI|Pgi_3_3_contig000067	Pgi_49417_01880.9166.8465.-.gnl|VLSCI|Pgi_49417_contig000065	Pgi_7BTORR_00255.5366.6067.+.gnl|VLSCI|Pgi_7BTORR_contig000017	Pgi_84_3_01213.19065.19766.+.gnl|VLSCI|Pgi_84_3_contig000038	Pgi_A7A1_28_00168.18549.19250.+.gnl|VLSCI|Pgi_A7A1_28_contig000004	Pgi_AFR5B_1_01736.63755.64456.+.gnl|VLSCI|Pgi_AFR5B_1_contig000076	Pgi_F0185_00313.15139.15840.+.gnl|VLSCI|Pgi_F0185_contig000021	Pgi_F0566_01586.2799.2098.-.gnl|VLSCI|Pgi_F0566_contig000147	Pgi_F0568_01164.5212.5913.+.gnl|VLSCI|Pgi_F0568_contig000089	Pgi_F0569_01913.2903.2202.-.gnl|VLSCI|Pgi_F0569_contig000135	Pgi_F0570_01901.2788.2087.-.gnl|VLSCI|Pgi_F0570_contig000130	Pgi_W4087_00163.5353.6054.+.gnl|VLSCI|Pgi_W4087_contig000012	Pgi_YH522_01920.73612.74313.+.gnl|VLSCI|Pgi_YH522_contig000053	Pgu_DSM15663_01492.161089.160388.-.gnl|VLSCI|Pgu_DSM15663_contig000063	high-frequency
2449		PG0243	hypothetical protein	476	ANCHOR	22	22	PG0243.279542.279066.-	Pgi_ATCC33277_00339.378859.378383.-	Pgi_TDC60_00472.554775.554299.-	Pgi_SJD2_01691.1934745.1934269.-	Pgi_11A_00564.8486.8010.-.gnl|VLSCI|Pgi_11A_contig000020	Pgi_13_1_01250.63314.63790.+.gnl|VLSCI|Pgi_13_1_contig000042	Pgi_5_9_00907.4914.5390.+.gnl|VLSCI|Pgi_5_9_contig000037	Pgi_3A1_00107.74122.74598.+.gnl|VLSCI|Pgi_3A1_contig000004	Pgi_3_3_01726.22331.21855.-.gnl|VLSCI|Pgi_3_3_contig000067	Pgi_49417_01881.9658.9182.-.gnl|VLSCI|Pgi_49417_contig000065	Pgi_7BTORR_00254.4874.5350.+.gnl|VLSCI|Pgi_7BTORR_contig000017	Pgi_84_3_01212.18573.19049.+.gnl|VLSCI|Pgi_84_3_contig000038	Pgi_A7A1_28_00167.18057.18533.+.gnl|VLSCI|Pgi_A7A1_28_contig000004	Pgi_AFR5B_1_01735.63263.63739.+.gnl|VLSCI|Pgi_AFR5B_1_contig000076	Pgi_F0185_00312.14647.15123.+.gnl|VLSCI|Pgi_F0185_contig000021	Pgi_F0566_01587.3291.2815.-.gnl|VLSCI|Pgi_F0566_contig000147	Pgi_F0568_01163.4720.5196.+.gnl|VLSCI|Pgi_F0568_contig000089	Pgi_F0569_01914.3395.2919.-.gnl|VLSCI|Pgi_F0569_contig000135	Pgi_F0570_01902.3280.2804.-.gnl|VLSCI|Pgi_F0570_contig000130	Pgi_W4087_00162.4861.5337.+.gnl|VLSCI|Pgi_W4087_contig000012	Pgi_YH522_01919.73120.73596.+.gnl|VLSCI|Pgi_YH522_contig000053	Pgu_DSM15663_01493.161581.161105.-.gnl|VLSCI|Pgu_DSM15663_contig000063	high-frequency
2140		PG0245	universal stress protein	1112	ANCHOR	22	22	PG0245.280975.279863.-	Pgi_ATCC33277_00341.380291.379179.-	Pgi_TDC60_00474.556208.555096.-	Pgi_SJD2_01693.1936178.1935066.-	Pgi_11A_00566.9919.8807.-.gnl|VLSCI|Pgi_11A_contig000020	Pgi_13_1_01248.61884.62996.+.gnl|VLSCI|Pgi_13_1_contig000042	Pgi_5_9_00906.3486.4598.+.gnl|VLSCI|Pgi_5_9_contig000037	Pgi_3A1_00105.72692.73804.+.gnl|VLSCI|Pgi_3A1_contig000004	Pgi_3_3_01727.23776.22664.-.gnl|VLSCI|Pgi_3_3_contig000067	Pgi_49417_01883.11091.9979.-.gnl|VLSCI|Pgi_49417_contig000065	Pgi_7BTORR_00252.3445.4557.+.gnl|VLSCI|Pgi_7BTORR_contig000017	Pgi_84_3_01211.17139.18251.+.gnl|VLSCI|Pgi_84_3_contig000038	Pgi_A7A1_28_00165.16624.17736.+.gnl|VLSCI|Pgi_A7A1_28_contig000004	Pgi_AFR5B_1_01734.61830.62942.+.gnl|VLSCI|Pgi_AFR5B_1_contig000076	Pgi_F0185_00310.13215.14327.+.gnl|VLSCI|Pgi_F0185_contig000021	Pgi_F0566_01589.4725.3613.-.gnl|VLSCI|Pgi_F0566_contig000147	Pgi_F0568_01161.3288.4400.+.gnl|VLSCI|Pgi_F0568_contig000089	Pgi_F0569_01916.4829.3717.-.gnl|VLSCI|Pgi_F0569_contig000135	Pgi_F0570_01904.4709.3597.-.gnl|VLSCI|Pgi_F0570_contig000130	Pgi_W4087_00160.3432.4544.+.gnl|VLSCI|Pgi_W4087_contig000012	Pgi_YH522_01917.71687.72799.+.gnl|VLSCI|Pgi_YH522_contig000053	Pgu_DSM15663_01494.163014.161902.-.gnl|VLSCI|Pgu_DSM15663_contig000063	high-frequency
1662		PG0246	hypothetical protein	254	ANCHOR	22	22	PG0246.281394.281140.-	Pgi_ATCC33277_00342.380710.380456.-	Pgi_TDC60_00475.556627.556373.-	Pgi_SJD2_01694.1936597.1936343.-	Pgi_11A_00567.10338.10084.-.gnl|VLSCI|Pgi_11A_contig000020	Pgi_13_1_01247.61465.61719.+.gnl|VLSCI|Pgi_13_1_contig000042	Pgi_5_9_00905.3067.3321.+.gnl|VLSCI|Pgi_5_9_contig000037	Pgi_3A1_00104.72273.72527.+.gnl|VLSCI|Pgi_3A1_contig000004	Pgi_3_3_01728.24195.23941.-.gnl|VLSCI|Pgi_3_3_contig000067	Pgi_49417_01884.11510.11256.-.gnl|VLSCI|Pgi_49417_contig000065	Pgi_7BTORR_00251.3026.3280.+.gnl|VLSCI|Pgi_7BTORR_contig000017	Pgi_84_3_01210.16720.16974.+.gnl|VLSCI|Pgi_84_3_contig000038	Pgi_A7A1_28_00164.16205.16459.+.gnl|VLSCI|Pgi_A7A1_28_contig000004	Pgi_AFR5B_1_01733.61411.61665.+.gnl|VLSCI|Pgi_AFR5B_1_contig000076	Pgi_F0185_00309.12796.13050.+.gnl|VLSCI|Pgi_F0185_contig000021	Pgi_F0566_01590.5144.4890.-.gnl|VLSCI|Pgi_F0566_contig000147	Pgi_F0568_01160.2869.3123.+.gnl|VLSCI|Pgi_F0568_contig000089	Pgi_F0569_01917.5248.4994.-.gnl|VLSCI|Pgi_F0569_contig000135	Pgi_F0570_01905.5128.4874.-.gnl|VLSCI|Pgi_F0570_contig000130	Pgi_W4087_00159.3013.3267.+.gnl|VLSCI|Pgi_W4087_contig000012	Pgi_YH522_01916.71268.71522.+.gnl|VLSCI|Pgi_YH522_contig000053	Pgu_DSM15663_01495.163431.163177.-.gnl|VLSCI|Pgu_DSM15663_contig000063	high-frequency
100		PG0248	translation initation factor SUI1	332	ANCHOR	22	22	PG0248.281932.281600.-	Pgi_ATCC33277_00343.381249.380917.-	Pgi_TDC60_00476.557165.556833.-	Pgi_SJD2_01695.1937135.1936803.-	Pgi_11A_00568.10877.10545.-.gnl|VLSCI|Pgi_11A_contig000020	Pgi_13_1_01246.60925.61257.+.gnl|VLSCI|Pgi_13_1_contig000042	Pgi_5_9_00904.2529.2861.+.gnl|VLSCI|Pgi_5_9_contig000037	Pgi_3A1_00103.71734.72066.+.gnl|VLSCI|Pgi_3A1_contig000004	Pgi_3_3_01729.24734.24402.-.gnl|VLSCI|Pgi_3_3_contig000067	Pgi_49417_01885.12048.11716.-.gnl|VLSCI|Pgi_49417_contig000065	Pgi_7BTORR_00250.2488.2820.+.gnl|VLSCI|Pgi_7BTORR_contig000017	Pgi_84_3_01209.16182.16514.+.gnl|VLSCI|Pgi_84_3_contig000038	Pgi_A7A1_28_00163.15665.15997.+.gnl|VLSCI|Pgi_A7A1_28_contig000004	Pgi_AFR5B_1_01732.60873.61205.+.gnl|VLSCI|Pgi_AFR5B_1_contig000076	Pgi_F0185_00308.12258.12590.+.gnl|VLSCI|Pgi_F0185_contig000021	Pgi_F0566_01591.5683.5351.-.gnl|VLSCI|Pgi_F0566_contig000147	Pgi_F0568_01159.2329.2661.+.gnl|VLSCI|Pgi_F0568_contig000089	Pgi_F0569_01918.5786.5454.-.gnl|VLSCI|Pgi_F0569_contig000135	Pgi_F0570_01906.5666.5334.-.gnl|VLSCI|Pgi_F0570_contig000130	Pgi_W4087_00158.2475.2807.+.gnl|VLSCI|Pgi_W4087_contig000012	Pgi_YH522_01915.70730.71062.+.gnl|VLSCI|Pgi_YH522_contig000053	Pgu_DSM15663_01496.163971.163639.-.gnl|VLSCI|Pgu_DSM15663_contig000063	high-frequency
1799		PG0249	oxaloacetate decarboxylase	1859	ANCHOR	22	22	PG0249.283888.282029.-	Pgi_ATCC33277_00344.383205.381346.-	Pgi_TDC60_00477.559121.557262.-	Pgi_SJD2_01696.1939091.1937232.-	Pgi_11A_00569.12833.10974.-.gnl|VLSCI|Pgi_11A_contig000020	Pgi_13_1_01245.58969.60828.+.gnl|VLSCI|Pgi_13_1_contig000042	Pgi_5_9_00903.573.2432.+.gnl|VLSCI|Pgi_5_9_contig000037	Pgi_3A1_00102.69778.71637.+.gnl|VLSCI|Pgi_3A1_contig000004	Pgi_3_3_01730.26690.24831.-.gnl|VLSCI|Pgi_3_3_contig000067	Pgi_49417_01886.14004.12145.-.gnl|VLSCI|Pgi_49417_contig000065	Pgi_7BTORR_00249.532.2391.+.gnl|VLSCI|Pgi_7BTORR_contig000017	Pgi_84_3_01208.14226.16085.+.gnl|VLSCI|Pgi_84_3_contig000038	Pgi_A7A1_28_00162.13709.15568.+.gnl|VLSCI|Pgi_A7A1_28_contig000004	Pgi_AFR5B_1_01731.58917.60776.+.gnl|VLSCI|Pgi_AFR5B_1_contig000076	Pgi_F0185_00307.10302.12161.+.gnl|VLSCI|Pgi_F0185_contig000021	Pgi_F0566_01592.7639.5780.-.gnl|VLSCI|Pgi_F0566_contig000147	Pgi_F0568_01158.373.2232.+.gnl|VLSCI|Pgi_F0568_contig000089	Pgi_F0569_01919.7742.5883.-.gnl|VLSCI|Pgi_F0569_contig000135	Pgi_F0570_01907.7622.5763.-.gnl|VLSCI|Pgi_F0570_contig000130	Pgi_W4087_00157.519.2378.+.gnl|VLSCI|Pgi_W4087_contig000012	Pgi_YH522_01914.68774.70633.+.gnl|VLSCI|Pgi_YH522_contig000053	Pgu_DSM15663_01497.165927.164068.-.gnl|VLSCI|Pgu_DSM15663_contig000063	high-frequency
79		PG0253	hypothetical protein	458	ANCHOR	22	22	PG0253.284747.285205.+	Pgi_ATCC33277_00345.384064.384522.+	Pgi_TDC60_00480.561324.561782.+	Pgi_SJD2_00393.445594.445136.-	Pgi_11A_00992.9508.9050.-.gnl|VLSCI|Pgi_11A_contig000049	Pgi_13_1_01244.58109.57651.-.gnl|VLSCI|Pgi_13_1_contig000042	Pgi_5_9_00279.20716.20258.-.gnl|VLSCI|Pgi_5_9_contig000011	Pgi_3A1_00101.68911.68453.-.gnl|VLSCI|Pgi_3A1_contig000004	Pgi_3_3_01731.27551.28009.+.gnl|VLSCI|Pgi_3_3_contig000067	Pgi_49417_01887.14869.15327.+.gnl|VLSCI|Pgi_49417_contig000065	Pgi_7BTORR_00651.12651.12193.-.gnl|VLSCI|Pgi_7BTORR_contig000027	Pgi_84_3_01206.13365.12907.-.gnl|VLSCI|Pgi_84_3_contig000038	Pgi_A7A1_28_00161.12849.12391.-.gnl|VLSCI|Pgi_A7A1_28_contig000004	Pgi_AFR5B_1_01730.58058.57600.-.gnl|VLSCI|Pgi_AFR5B_1_contig000076	Pgi_F0185_00305.9437.8979.-.gnl|VLSCI|Pgi_F0185_contig000021	Pgi_F0566_00653.302.760.+.gnl|VLSCI|Pgi_F0566_contig000057	Pgi_F0568_01838.6578.7036.+.gnl|VLSCI|Pgi_F0568_contig000140	Pgi_F0569_00437.12592.12134.-.gnl|VLSCI|Pgi_F0569_contig000020	Pgi_F0570_01570.12573.12115.-.gnl|VLSCI|Pgi_F0570_contig000114	Pgi_W4087_00156.12618.12160.-.gnl|VLSCI|Pgi_W4087_contig000011	Pgi_YH522_01913.67915.67457.-.gnl|VLSCI|Pgi_YH522_contig000053	Pgu_DSM15663_00268.602.1060.+.gnl|VLSCI|Pgu_DSM15663_contig000007	high-frequency
1228	nusA	PG0254	transcription elongation factor NusA	1334	ANCHOR	22	22	PG0254.285252.286586.+	Pgi_ATCC33277_00346.384569.385903.+	Pgi_TDC60_00481.561829.563163.+	Pgi_SJD2_00392.445089.443755.-	Pgi_11A_00991.9003.7669.-.gnl|VLSCI|Pgi_11A_contig000049	Pgi_13_1_01243.57604.56270.-.gnl|VLSCI|Pgi_13_1_contig000042	Pgi_5_9_00278.20212.18878.-.gnl|VLSCI|Pgi_5_9_contig000011	Pgi_3A1_00100.68406.67072.-.gnl|VLSCI|Pgi_3A1_contig000004	Pgi_3_3_01732.28056.29390.+.gnl|VLSCI|Pgi_3_3_contig000067	Pgi_49417_01888.15374.16708.+.gnl|VLSCI|Pgi_49417_contig000065	Pgi_7BTORR_00650.12146.10812.-.gnl|VLSCI|Pgi_7BTORR_contig000027	Pgi_84_3_01205.12860.11526.-.gnl|VLSCI|Pgi_84_3_contig000038	Pgi_A7A1_28_00160.12344.11010.-.gnl|VLSCI|Pgi_A7A1_28_contig000004	Pgi_AFR5B_1_01729.57553.56219.-.gnl|VLSCI|Pgi_AFR5B_1_contig000076	Pgi_F0185_00304.8932.7601.-.gnl|VLSCI|Pgi_F0185_contig000021	Pgi_F0566_00654.807.2138.+.gnl|VLSCI|Pgi_F0566_contig000057	Pgi_F0568_01839.7082.8416.+.gnl|VLSCI|Pgi_F0568_contig000140	Pgi_F0569_00436.12087.10753.-.gnl|VLSCI|Pgi_F0569_contig000020	Pgi_F0570_01569.12069.10735.-.gnl|VLSCI|Pgi_F0570_contig000114	Pgi_W4087_00155.12113.10779.-.gnl|VLSCI|Pgi_W4087_contig000011	Pgi_YH522_01912.67410.66076.-.gnl|VLSCI|Pgi_YH522_contig000053	Pgu_DSM15663_00269.1107.2450.+.gnl|VLSCI|Pgu_DSM15663_contig000007	high-frequency
757	infB	PG0255	translation initiation factor IF-2	2939	ANCHOR	22	22	PG0255.286682.289621.+	Pgi_ATCC33277_00347.385999.388938.+	Pgi_TDC60_00482.563256.566195.+	Pgi_SJD2_00391.443659.440720.-	Pgi_11A_00990.7573.4634.-.gnl|VLSCI|Pgi_11A_contig000049	Pgi_13_1_01242.56174.53235.-.gnl|VLSCI|Pgi_13_1_contig000042	Pgi_5_9_00277.18782.15843.-.gnl|VLSCI|Pgi_5_9_contig000011	Pgi_3A1_00099.66979.64040.-.gnl|VLSCI|Pgi_3A1_contig000004	Pgi_3_3_01733.29483.32422.+.gnl|VLSCI|Pgi_3_3_contig000067	Pgi_49417_01889.16804.19743.+.gnl|VLSCI|Pgi_49417_contig000065	Pgi_7BTORR_00649.10716.7777.-.gnl|VLSCI|Pgi_7BTORR_contig000027	Pgi_84_3_01204.11433.8494.-.gnl|VLSCI|Pgi_84_3_contig000038	Pgi_A7A1_28_00159.10917.7978.-.gnl|VLSCI|Pgi_A7A1_28_contig000004	Pgi_AFR5B_1_01728.56123.53184.-.gnl|VLSCI|Pgi_AFR5B_1_contig000076	Pgi_F0185_00303.7505.4566.-.gnl|VLSCI|Pgi_F0185_contig000021	Pgi_F0566_00655.2234.5173.+.gnl|VLSCI|Pgi_F0566_contig000057	Pgi_F0568_01840.8509.11448.+.gnl|VLSCI|Pgi_F0568_contig000140	Pgi_F0569_00435.10660.7721.-.gnl|VLSCI|Pgi_F0569_contig000020	Pgi_F0570_01568.10642.7703.-.gnl|VLSCI|Pgi_F0570_contig000114	Pgi_W4087_00154.10683.7744.-.gnl|VLSCI|Pgi_W4087_contig000011	Pgi_YH522_01911.65980.63041.-.gnl|VLSCI|Pgi_YH522_contig000053	Pgu_DSM15663_00270.2543.5476.+.gnl|VLSCI|Pgu_DSM15663_contig000007	high-frequency
33	cvpA	PG0256	CvpA family protein	491	ANCHOR	22	22	PG0256.289649.290140.+	Pgi_ATCC33277_00348.388966.389457.+	Pgi_TDC60_00483.566224.566715.+	Pgi_SJD2_00390.440692.440201.-	Pgi_11A_00989.4606.4115.-.gnl|VLSCI|Pgi_11A_contig000049	Pgi_13_1_01241.53206.52715.-.gnl|VLSCI|Pgi_13_1_contig000042	Pgi_5_9_00276.15815.15324.-.gnl|VLSCI|Pgi_5_9_contig000011	Pgi_3A1_00098.64012.63521.-.gnl|VLSCI|Pgi_3A1_contig000004	Pgi_3_3_01734.32450.32941.+.gnl|VLSCI|Pgi_3_3_contig000067	Pgi_49417_01890.19771.20262.+.gnl|VLSCI|Pgi_49417_contig000065	Pgi_7BTORR_00648.7749.7258.-.gnl|VLSCI|Pgi_7BTORR_contig000027	Pgi_84_3_01203.8466.7975.-.gnl|VLSCI|Pgi_84_3_contig000038	Pgi_A7A1_28_00158.7949.7458.-.gnl|VLSCI|Pgi_A7A1_28_contig000004	Pgi_AFR5B_1_01727.53156.52665.-.gnl|VLSCI|Pgi_AFR5B_1_contig000076	Pgi_F0185_00302.4538.4047.-.gnl|VLSCI|Pgi_F0185_contig000021	Pgi_F0566_00656.5201.5692.+.gnl|VLSCI|Pgi_F0566_contig000057	Pgi_F0568_01841.11476.11967.+.gnl|VLSCI|Pgi_F0568_contig000140	Pgi_F0569_00434.7693.7202.-.gnl|VLSCI|Pgi_F0569_contig000020	Pgi_F0570_01567.7675.7184.-.gnl|VLSCI|Pgi_F0570_contig000114	Pgi_W4087_00153.7716.7225.-.gnl|VLSCI|Pgi_W4087_contig000011	Pgi_YH522_01910.63013.62522.-.gnl|VLSCI|Pgi_YH522_contig000053	Pgu_DSM15663_00271.5501.5992.+.gnl|VLSCI|Pgu_DSM15663_contig000007	high-frequency
2136		PG0258	ABC transporter ATP-binding protein	752	ANCHOR	22	22	PG0258.291659.292411.+	Pgi_ATCC33277_00350.390976.391728.+	Pgi_TDC60_00485.568240.568992.+	Pgi_SJD2_00388.438682.437930.-	Pgi_11A_00987.2590.1838.-.gnl|VLSCI|Pgi_11A_contig000049	Pgi_13_1_01239.51196.50444.-.gnl|VLSCI|Pgi_13_1_contig000042	Pgi_5_9_00274.13805.13053.-.gnl|VLSCI|Pgi_5_9_contig000011	Pgi_3A1_00096.62002.61250.-.gnl|VLSCI|Pgi_3A1_contig000004	Pgi_3_3_01736.34460.35212.+.gnl|VLSCI|Pgi_3_3_contig000067	Pgi_49417_01892.21781.22533.+.gnl|VLSCI|Pgi_49417_contig000065	Pgi_7BTORR_00646.5733.4981.-.gnl|VLSCI|Pgi_7BTORR_contig000027	Pgi_84_3_01201.6456.5704.-.gnl|VLSCI|Pgi_84_3_contig000038	Pgi_A7A1_28_00156.5934.5182.-.gnl|VLSCI|Pgi_A7A1_28_contig000004	Pgi_AFR5B_1_01725.51146.50394.-.gnl|VLSCI|Pgi_AFR5B_1_contig000076	Pgi_F0185_00300.2522.1770.-.gnl|VLSCI|Pgi_F0185_contig000021	Pgi_F0566_00658.7217.7969.+.gnl|VLSCI|Pgi_F0566_contig000057	Pgi_F0568_01843.13486.14238.+.gnl|VLSCI|Pgi_F0568_contig000140	Pgi_F0569_00432.5677.4925.-.gnl|VLSCI|Pgi_F0569_contig000020	Pgi_F0570_01565.5659.4907.-.gnl|VLSCI|Pgi_F0570_contig000114	Pgi_W4087_00151.5700.4948.-.gnl|VLSCI|Pgi_W4087_contig000011	Pgi_YH522_01908.61003.60251.-.gnl|VLSCI|Pgi_YH522_contig000053	Pgu_DSM15663_00273.7517.8269.+.gnl|VLSCI|Pgu_DSM15663_contig000007	high-frequency
43		PG0259	hypothetical protein	1343	ANCHOR	22	22	PG0259.292418.293761.+	Pgi_ATCC33277_00351.391735.393078.+	Pgi_TDC60_00486.568999.570342.+	Pgi_SJD2_00387.437923.436580.-	Pgi_11A_00986.1831.488.-.gnl|VLSCI|Pgi_11A_contig000049	Pgi_13_1_01238.50437.49094.-.gnl|VLSCI|Pgi_13_1_contig000042	Pgi_5_9_00273.13046.11703.-.gnl|VLSCI|Pgi_5_9_contig000011	Pgi_3A1_00095.61243.59900.-.gnl|VLSCI|Pgi_3A1_contig000004	Pgi_3_3_01737.35219.36562.+.gnl|VLSCI|Pgi_3_3_contig000067	Pgi_49417_01893.22540.23883.+.gnl|VLSCI|Pgi_49417_contig000065	Pgi_7BTORR_00645.4974.3631.-.gnl|VLSCI|Pgi_7BTORR_contig000027	Pgi_84_3_01200.5697.4354.-.gnl|VLSCI|Pgi_84_3_contig000038	Pgi_A7A1_28_00155.5175.3832.-.gnl|VLSCI|Pgi_A7A1_28_contig000004	Pgi_AFR5B_1_01724.50387.49044.-.gnl|VLSCI|Pgi_AFR5B_1_contig000076	Pgi_F0185_00299.1763.420.-.gnl|VLSCI|Pgi_F0185_contig000021	Pgi_F0566_00659.7976.9319.+.gnl|VLSCI|Pgi_F0566_contig000057	Pgi_F0568_01844.14245.15588.+.gnl|VLSCI|Pgi_F0568_contig000140	Pgi_F0569_00431.4918.3575.-.gnl|VLSCI|Pgi_F0569_contig000020	Pgi_F0570_01564.4900.3557.-.gnl|VLSCI|Pgi_F0570_contig000114	Pgi_W4087_00150.4941.3598.-.gnl|VLSCI|Pgi_W4087_contig000011	Pgi_YH522_01907.60244.58901.-.gnl|VLSCI|Pgi_YH522_contig000053	Pgu_DSM15663_00274.8276.9619.+.gnl|VLSCI|Pgu_DSM15663_contig000007	high-frequency
527	tyrS	PG0263	tyrosyl-tRNA synthetase	1292	ANCHOR	22	22	PG0263.295803.297095.+	Pgi_ATCC33277_00352.394043.395335.+	Pgi_TDC60_00487.571286.572578.+	Pgi_SJD2_00386.435617.434325.-	Pgi_11A_01564.32018.30726.-.gnl|VLSCI|Pgi_11A_contig000080	Pgi_13_1_01237.48139.46847.-.gnl|VLSCI|Pgi_13_1_contig000042	Pgi_5_9_00272.10739.9447.-.gnl|VLSCI|Pgi_5_9_contig000011	Pgi_3A1_00092.57426.56134.-.gnl|VLSCI|Pgi_3A1_contig000004	Pgi_3_3_01738.37572.38864.+.gnl|VLSCI|Pgi_3_3_contig000067	Pgi_49417_01317.848.2140.+.gnl|VLSCI|Pgi_49417_contig000045	Pgi_7BTORR_00644.2629.1337.-.gnl|VLSCI|Pgi_7BTORR_contig000027	Pgi_84_3_01199.3390.2098.-.gnl|VLSCI|Pgi_84_3_contig000038	Pgi_A7A1_28_00154.2874.1582.-.gnl|VLSCI|Pgi_A7A1_28_contig000004	Pgi_AFR5B_1_01723.48036.46744.-.gnl|VLSCI|Pgi_AFR5B_1_contig000076	Pgi_F0185_00298.2591.1299.-.gnl|VLSCI|Pgi_F0185_contig000020	Pgi_F0566_00660.10285.11577.+.gnl|VLSCI|Pgi_F0566_contig000057	Pgi_F0568_01845.533.1825.+.gnl|VLSCI|Pgi_F0568_contig000141	Pgi_F0569_00430.2612.1320.-.gnl|VLSCI|Pgi_F0569_contig000020	Pgi_F0570_01563.2592.1300.-.gnl|VLSCI|Pgi_F0570_contig000114	Pgi_W4087_00149.2595.1303.-.gnl|VLSCI|Pgi_W4087_contig000011	Pgi_YH522_01906.57935.56643.-.gnl|VLSCI|Pgi_YH522_contig000053	Pgu_DSM15663_00275.10716.12008.+.gnl|VLSCI|Pgu_DSM15663_contig000007	high-frequency
573		PG0264	glycosyl transferase group 2 family protein	1067	ANCHOR	22	22	PG0264.297115.298182.+	Pgi_ATCC33277_00353.395355.396422.+	Pgi_TDC60_00488.572598.573665.+	Pgi_SJD2_00385.434305.433238.-	Pgi_11A_01563.30706.29639.-.gnl|VLSCI|Pgi_11A_contig000080	Pgi_13_1_01236.46827.45760.-.gnl|VLSCI|Pgi_13_1_contig000042	Pgi_5_9_00271.9427.8360.-.gnl|VLSCI|Pgi_5_9_contig000011	Pgi_3A1_00091.56114.55047.-.gnl|VLSCI|Pgi_3A1_contig000004	Pgi_3_3_01739.38884.39951.+.gnl|VLSCI|Pgi_3_3_contig000067	Pgi_49417_01318.2160.3227.+.gnl|VLSCI|Pgi_49417_contig000045	Pgi_7BTORR_00643.1317.250.-.gnl|VLSCI|Pgi_7BTORR_contig000027	Pgi_84_3_01198.2078.1011.-.gnl|VLSCI|Pgi_84_3_contig000038	Pgi_A7A1_28_00153.1562.495.-.gnl|VLSCI|Pgi_A7A1_28_contig000004	Pgi_AFR5B_1_01722.46724.45657.-.gnl|VLSCI|Pgi_AFR5B_1_contig000076	Pgi_F0185_00297.1279.212.-.gnl|VLSCI|Pgi_F0185_contig000020	Pgi_F0566_00661.11597.12664.+.gnl|VLSCI|Pgi_F0566_contig000057	Pgi_F0568_01846.1845.2912.+.gnl|VLSCI|Pgi_F0568_contig000141	Pgi_F0569_00429.1300.233.-.gnl|VLSCI|Pgi_F0569_contig000020	Pgi_F0570_01562.1280.213.-.gnl|VLSCI|Pgi_F0570_contig000114	Pgi_W4087_00148.1283.216.-.gnl|VLSCI|Pgi_W4087_contig000011	Pgi_YH522_01905.56623.55556.-.gnl|VLSCI|Pgi_YH522_contig000053	Pgu_DSM15663_00276.12028.13095.+.gnl|VLSCI|Pgu_DSM15663_contig000007	high-frequency
1110	argS	PG0267	arginyl-tRNA synthetase	1793	ANCHOR	22	22	PG0267.299240.301033.+	Pgi_ATCC33277_00354.397663.399456.+	Pgi_TDC60_00489.574768.576561.+	Pgi_SJD2_00384.432412.430619.-	Pgi_11A_01562.28309.26516.-.gnl|VLSCI|Pgi_11A_contig000080	Pgi_13_1_01235.44681.42888.-.gnl|VLSCI|Pgi_13_1_contig000042	Pgi_5_9_00270.7303.5510.-.gnl|VLSCI|Pgi_5_9_contig000011	Pgi_3A1_00090.53991.52198.-.gnl|VLSCI|Pgi_3A1_contig000004	Pgi_3_3_01740.41251.43044.+.gnl|VLSCI|Pgi_3_3_contig000067	Pgi_49417_01319.4428.6221.+.gnl|VLSCI|Pgi_49417_contig000045	Pgi_7BTORR_00526.44924.43131.-.gnl|VLSCI|Pgi_7BTORR_contig000023	Pgi_84_3_00371.55636.57429.+.gnl|VLSCI|Pgi_84_3_contig000011	Pgi_A7A1_28_01440.81137.79344.-.gnl|VLSCI|Pgi_A7A1_28_contig000020	Pgi_AFR5B_1_01721.44716.42923.-.gnl|VLSCI|Pgi_AFR5B_1_contig000076	Pgi_F0185_00546.7255.5462.-.gnl|VLSCI|Pgi_F0185_contig000043	Pgi_F0566_01050.132.1925.+.gnl|VLSCI|Pgi_F0566_contig000088	Pgi_F0568_00879.100.1893.+.gnl|VLSCI|Pgi_F0568_contig000064	Pgi_F0569_00788.23078.21285.-.gnl|VLSCI|Pgi_F0569_contig000049	Pgi_F0570_01282.98.1891.+.gnl|VLSCI|Pgi_F0570_contig000096	Pgi_W4087_00523.100.1893.+.gnl|VLSCI|Pgi_W4087_contig000042	Pgi_YH522_01904.54383.52590.-.gnl|VLSCI|Pgi_YH522_contig000053	Pgu_DSM15663_00277.13326.15119.+.gnl|VLSCI|Pgu_DSM15663_contig000007	high-frequency
1398	mnmA	PG0268	tRNA-specific 2-thiouridylase MnmA	1085	ANCHOR	22	22	PG0268.301038.302123.+	Pgi_ATCC33277_00355.399461.400546.+	Pgi_TDC60_00490.576566.577651.+	Pgi_SJD2_00383.430614.429529.-	Pgi_11A_01561.26511.25426.-.gnl|VLSCI|Pgi_11A_contig000080	Pgi_13_1_01234.42883.41798.-.gnl|VLSCI|Pgi_13_1_contig000042	Pgi_5_9_00269.5505.4420.-.gnl|VLSCI|Pgi_5_9_contig000011	Pgi_3A1_00089.52193.51108.-.gnl|VLSCI|Pgi_3A1_contig000004	Pgi_3_3_01741.43049.44134.+.gnl|VLSCI|Pgi_3_3_contig000067	Pgi_49417_01320.6226.7311.+.gnl|VLSCI|Pgi_49417_contig000045	Pgi_7BTORR_00525.43126.42041.-.gnl|VLSCI|Pgi_7BTORR_contig000023	Pgi_84_3_00372.57434.58519.+.gnl|VLSCI|Pgi_84_3_contig000011	Pgi_A7A1_28_01439.79339.78254.-.gnl|VLSCI|Pgi_A7A1_28_contig000020	Pgi_AFR5B_1_01720.42918.41833.-.gnl|VLSCI|Pgi_AFR5B_1_contig000076	Pgi_F0185_00545.5457.4372.-.gnl|VLSCI|Pgi_F0185_contig000043	Pgi_F0566_01051.1930.3015.+.gnl|VLSCI|Pgi_F0566_contig000088	Pgi_F0568_00880.1898.2983.+.gnl|VLSCI|Pgi_F0568_contig000064	Pgi_F0569_00787.21280.20195.-.gnl|VLSCI|Pgi_F0569_contig000049	Pgi_F0570_01283.1896.2981.+.gnl|VLSCI|Pgi_F0570_contig000096	Pgi_W4087_00524.1898.2983.+.gnl|VLSCI|Pgi_W4087_contig000042	Pgi_YH522_01903.52585.51500.-.gnl|VLSCI|Pgi_YH522_contig000053	Pgu_DSM15663_00278.15124.16209.+.gnl|VLSCI|Pgu_DSM15663_contig000007	high-frequency
1942	xth	PG0269	exodeoxyribonuclease III	764	ANCHOR	22	22	PG0269.302168.302932.+	Pgi_ATCC33277_00356.400591.401355.+	Pgi_TDC60_00491.577708.578472.+	Pgi_SJD2_00382.429473.428709.-	Pgi_11A_01560.25381.24617.-.gnl|VLSCI|Pgi_11A_contig000080	Pgi_13_1_01233.41753.40989.-.gnl|VLSCI|Pgi_13_1_contig000042	Pgi_5_9_00268.4375.3611.-.gnl|VLSCI|Pgi_5_9_contig000011	Pgi_3A1_00088.51063.50299.-.gnl|VLSCI|Pgi_3A1_contig000004	Pgi_3_3_01742.44179.44943.+.gnl|VLSCI|Pgi_3_3_contig000067	Pgi_49417_01321.7356.8120.+.gnl|VLSCI|Pgi_49417_contig000045	Pgi_7BTORR_00524.41996.41232.-.gnl|VLSCI|Pgi_7BTORR_contig000023	Pgi_84_3_00373.58564.59328.+.gnl|VLSCI|Pgi_84_3_contig000011	Pgi_A7A1_28_01438.78209.77445.-.gnl|VLSCI|Pgi_A7A1_28_contig000020	Pgi_AFR5B_1_01719.41788.41024.-.gnl|VLSCI|Pgi_AFR5B_1_contig000076	Pgi_F0185_00544.4315.3551.-.gnl|VLSCI|Pgi_F0185_contig000043	Pgi_F0566_01052.3060.3824.+.gnl|VLSCI|Pgi_F0566_contig000088	Pgi_F0568_00881.3028.3792.+.gnl|VLSCI|Pgi_F0568_contig000064	Pgi_F0569_00786.20150.19386.-.gnl|VLSCI|Pgi_F0569_contig000049	Pgi_F0570_01284.3026.3790.+.gnl|VLSCI|Pgi_F0570_contig000096	Pgi_W4087_00525.3028.3792.+.gnl|VLSCI|Pgi_W4087_contig000042	Pgi_YH522_01902.51455.50691.-.gnl|VLSCI|Pgi_YH522_contig000053	Pgu_DSM15663_00279.16251.17015.+.gnl|VLSCI|Pgu_DSM15663_contig000007	high-frequency
1158	oxyR	PG0270	redox-sensitive transcriptional activator OxyR	926	ANCHOR	22	22	PG0270.303005.303931.+	Pgi_ATCC33277_00357.401428.402354.+	Pgi_TDC60_00492.578545.579471.+	Pgi_SJD2_00381.428636.427710.-	Pgi_11A_01559.24544.23618.-.gnl|VLSCI|Pgi_11A_contig000080	Pgi_13_1_01232.40916.39990.-.gnl|VLSCI|Pgi_13_1_contig000042	Pgi_5_9_00267.3538.2612.-.gnl|VLSCI|Pgi_5_9_contig000011	Pgi_3A1_00087.50226.49300.-.gnl|VLSCI|Pgi_3A1_contig000004	Pgi_3_3_01743.45016.45942.+.gnl|VLSCI|Pgi_3_3_contig000067	Pgi_49417_01322.8193.9119.+.gnl|VLSCI|Pgi_49417_contig000045	Pgi_7BTORR_00523.41159.40233.-.gnl|VLSCI|Pgi_7BTORR_contig000023	Pgi_84_3_00374.59401.60327.+.gnl|VLSCI|Pgi_84_3_contig000011	Pgi_A7A1_28_01437.77372.76446.-.gnl|VLSCI|Pgi_A7A1_28_contig000020	Pgi_AFR5B_1_01718.40951.40025.-.gnl|VLSCI|Pgi_AFR5B_1_contig000076	Pgi_F0185_00543.3478.2552.-.gnl|VLSCI|Pgi_F0185_contig000043	Pgi_F0566_01053.3897.4823.+.gnl|VLSCI|Pgi_F0566_contig000088	Pgi_F0568_00882.3865.4791.+.gnl|VLSCI|Pgi_F0568_contig000064	Pgi_F0569_00785.19313.18387.-.gnl|VLSCI|Pgi_F0569_contig000049	Pgi_F0570_01285.3863.4789.+.gnl|VLSCI|Pgi_F0570_contig000096	Pgi_W4087_00526.3865.4791.+.gnl|VLSCI|Pgi_W4087_contig000042	Pgi_YH522_01901.50618.49692.-.gnl|VLSCI|Pgi_YH522_contig000053	Pgu_DSM15663_00280.17089.18015.+.gnl|VLSCI|Pgu_DSM15663_contig000007	high-frequency
954	ssb	PG0271	ssDNA-binding protein	470	ANCHOR	22	22	PG0271.303982.304452.+	Pgi_ATCC33277_00358.402405.402875.+	Pgi_TDC60_00493.579522.579992.+	Pgi_SJD2_00380.427659.427189.-	Pgi_11A_01558.23567.23097.-.gnl|VLSCI|Pgi_11A_contig000080	Pgi_13_1_01231.39939.39427.-.gnl|VLSCI|Pgi_13_1_contig000042	Pgi_5_9_00266.2561.2091.-.gnl|VLSCI|Pgi_5_9_contig000011	Pgi_3A1_00086.49249.48779.-.gnl|VLSCI|Pgi_3A1_contig000004	Pgi_3_3_01744.45993.46463.+.gnl|VLSCI|Pgi_3_3_contig000067	Pgi_49417_01323.9170.9640.+.gnl|VLSCI|Pgi_49417_contig000045	Pgi_7BTORR_00522.40182.39712.-.gnl|VLSCI|Pgi_7BTORR_contig000023	Pgi_84_3_00375.60378.60848.+.gnl|VLSCI|Pgi_84_3_contig000011	Pgi_A7A1_28_01436.76395.75925.-.gnl|VLSCI|Pgi_A7A1_28_contig000020	Pgi_AFR5B_1_01717.39974.39504.-.gnl|VLSCI|Pgi_AFR5B_1_contig000076	Pgi_F0185_00542.2501.2031.-.gnl|VLSCI|Pgi_F0185_contig000043	Pgi_F0566_01054.4874.5344.+.gnl|VLSCI|Pgi_F0566_contig000088	Pgi_F0568_00883.4842.5312.+.gnl|VLSCI|Pgi_F0568_contig000064	Pgi_F0569_00784.18337.17867.-.gnl|VLSCI|Pgi_F0569_contig000049	Pgi_F0570_01286.4840.5310.+.gnl|VLSCI|Pgi_F0570_contig000096	Pgi_W4087_00527.4842.5312.+.gnl|VLSCI|Pgi_W4087_contig000042	Pgi_YH522_01900.49641.49171.-.gnl|VLSCI|Pgi_YH522_contig000053	Pgu_DSM15663_00281.18066.18536.+.gnl|VLSCI|Pgu_DSM15663_contig000007	high-frequency
563		PG0272	hypothetical protein	1328	ANCHOR	22	22	PG0272.304470.305798.+	Pgi_ATCC33277_00359.402893.404221.+	Pgi_TDC60_00494.580010.581338.+	Pgi_SJD2_00379.427171.425843.-	Pgi_11A_01557.23079.21751.-.gnl|VLSCI|Pgi_11A_contig000080	Pgi_13_1_01230.39449.38121.-.gnl|VLSCI|Pgi_13_1_contig000042	Pgi_5_9_00265.2073.745.-.gnl|VLSCI|Pgi_5_9_contig000011	Pgi_3A1_00085.48761.47433.-.gnl|VLSCI|Pgi_3A1_contig000004	Pgi_3_3_01745.46481.47809.+.gnl|VLSCI|Pgi_3_3_contig000067	Pgi_49417_01324.9658.10986.+.gnl|VLSCI|Pgi_49417_contig000045	Pgi_7BTORR_00521.39694.38366.-.gnl|VLSCI|Pgi_7BTORR_contig000023	Pgi_84_3_00376.60866.62194.+.gnl|VLSCI|Pgi_84_3_contig000011	Pgi_A7A1_28_01435.75907.74579.-.gnl|VLSCI|Pgi_A7A1_28_contig000020	Pgi_AFR5B_1_01716.39486.38158.-.gnl|VLSCI|Pgi_AFR5B_1_contig000076	Pgi_F0185_00541.2013.685.-.gnl|VLSCI|Pgi_F0185_contig000043	Pgi_F0566_01055.5362.6690.+.gnl|VLSCI|Pgi_F0566_contig000088	Pgi_F0568_00884.5330.6658.+.gnl|VLSCI|Pgi_F0568_contig000064	Pgi_F0569_00783.17849.16521.-.gnl|VLSCI|Pgi_F0569_contig000049	Pgi_F0570_01287.5328.6656.+.gnl|VLSCI|Pgi_F0570_contig000096	Pgi_W4087_00528.5330.6658.+.gnl|VLSCI|Pgi_W4087_contig000042	Pgi_YH522_01899.49153.47825.-.gnl|VLSCI|Pgi_YH522_contig000053	Pgu_DSM15663_00282.18554.19882.+.gnl|VLSCI|Pgu_DSM15663_contig000007	high-frequency
998		PG0273	4'-phosphopantetheinyl transferase	596	ANCHOR	22	22	PG0273.305834.306430.+	Pgi_ATCC33277_00360.404257.404853.+	Pgi_TDC60_00495.581374.581970.+	Pgi_SJD2_00378.425807.425211.-	Pgi_11A_01556.21715.21119.-.gnl|VLSCI|Pgi_11A_contig000080	Pgi_13_1_01229.38085.37489.-.gnl|VLSCI|Pgi_13_1_contig000042	Pgi_5_9_00264.709.113.-.gnl|VLSCI|Pgi_5_9_contig000011	Pgi_3A1_00084.47397.46801.-.gnl|VLSCI|Pgi_3A1_contig000004	Pgi_3_3_01746.47845.48441.+.gnl|VLSCI|Pgi_3_3_contig000067	Pgi_49417_01325.11022.11618.+.gnl|VLSCI|Pgi_49417_contig000045	Pgi_7BTORR_00520.38330.37734.-.gnl|VLSCI|Pgi_7BTORR_contig000023	Pgi_84_3_00377.62230.62826.+.gnl|VLSCI|Pgi_84_3_contig000011	Pgi_A7A1_28_01434.74542.73946.-.gnl|VLSCI|Pgi_A7A1_28_contig000020	Pgi_AFR5B_1_01715.38122.37526.-.gnl|VLSCI|Pgi_AFR5B_1_contig000076	Pgi_F0185_00540.649.53.-.gnl|VLSCI|Pgi_F0185_contig000043	Pgi_F0566_01056.6725.7321.+.gnl|VLSCI|Pgi_F0566_contig000088	Pgi_F0568_00885.6694.7290.+.gnl|VLSCI|Pgi_F0568_contig000064	Pgi_F0569_00782.16485.15889.-.gnl|VLSCI|Pgi_F0569_contig000049	Pgi_F0570_01288.6692.7288.+.gnl|VLSCI|Pgi_F0570_contig000096	Pgi_W4087_00529.6694.7290.+.gnl|VLSCI|Pgi_W4087_contig000042	Pgi_YH522_01898.47789.47193.-.gnl|VLSCI|Pgi_YH522_contig000053	Pgu_DSM15663_00283.19922.20518.+.gnl|VLSCI|Pgu_DSM15663_contig000007	high-frequency
750		PG0275	thioredoxin family protein	509	ANCHOR	22	22	PG0275.307554.307045.-	Pgi_ATCC33277_00361.405978.405469.-	Pgi_TDC60_00497.583093.582584.-	Pgi_SJD2_00377.424088.424597.+	Pgi_11A_01555.19994.20503.+.gnl|VLSCI|Pgi_11A_contig000080	Pgi_13_1_01227.36366.36875.+.gnl|VLSCI|Pgi_13_1_contig000042	Pgi_5_9_00476.36588.37097.+.gnl|VLSCI|Pgi_5_9_contig000022	Pgi_3A1_00082.45676.46185.+.gnl|VLSCI|Pgi_3A1_contig000004	Pgi_3_3_01748.49566.49057.-.gnl|VLSCI|Pgi_3_3_contig000067	Pgi_49417_01327.12743.12234.-.gnl|VLSCI|Pgi_49417_contig000045	Pgi_7BTORR_00519.36609.37118.+.gnl|VLSCI|Pgi_7BTORR_contig000023	Pgi_84_3_00379.63950.63441.-.gnl|VLSCI|Pgi_84_3_contig000011	Pgi_A7A1_28_01432.72575.73084.+.gnl|VLSCI|Pgi_A7A1_28_contig000020	Pgi_AFR5B_1_01714.36402.36911.+.gnl|VLSCI|Pgi_AFR5B_1_contig000076	Pgi_F0185_01640.533.24.-.gnl|VLSCI|Pgi_F0185_contig000113	Pgi_F0566_01472.29626.30135.+.gnl|VLSCI|Pgi_F0566_contig000130	Pgi_F0568_01402.26245.26754.+.gnl|VLSCI|Pgi_F0568_contig000101	Pgi_F0569_00780.14590.15099.+.gnl|VLSCI|Pgi_F0569_contig000049	Pgi_F0570_00517.27211.27720.+.gnl|VLSCI|Pgi_F0570_contig000034	Pgi_W4087_00841.20088.20597.+.gnl|VLSCI|Pgi_W4087_contig000061	Pgi_YH522_01896.46069.46578.+.gnl|VLSCI|Pgi_YH522_contig000053	Pgu_DSM15663_00942.7141.7641.+.gnl|VLSCI|Pgu_DSM15663_contig000025	high-frequency
799		PG0276	hypothetical protein	1187	ANCHOR	22	22	PG0276.308879.307692.-	Pgi_ATCC33277_00362.407303.406116.-	Pgi_TDC60_00498.584418.583231.-	Pgi_SJD2_00376.422757.423944.+	Pgi_11A_01554.18669.19856.+.gnl|VLSCI|Pgi_11A_contig000080	Pgi_13_1_01226.35041.36228.+.gnl|VLSCI|Pgi_13_1_contig000042	Pgi_5_9_00475.35263.36450.+.gnl|VLSCI|Pgi_5_9_contig000022	Pgi_3A1_00081.44351.45538.+.gnl|VLSCI|Pgi_3A1_contig000004	Pgi_3_3_01749.50891.49704.-.gnl|VLSCI|Pgi_3_3_contig000067	Pgi_49417_01328.14068.12881.-.gnl|VLSCI|Pgi_49417_contig000045	Pgi_7BTORR_00518.35284.36471.+.gnl|VLSCI|Pgi_7BTORR_contig000023	Pgi_84_3_00380.65275.64088.-.gnl|VLSCI|Pgi_84_3_contig000011	Pgi_A7A1_28_01431.71250.72437.+.gnl|VLSCI|Pgi_A7A1_28_contig000020	Pgi_AFR5B_1_01713.35077.36264.+.gnl|VLSCI|Pgi_AFR5B_1_contig000076	Pgi_F0185_01641.1864.677.-.gnl|VLSCI|Pgi_F0185_contig000113	Pgi_F0566_01471.28295.29482.+.gnl|VLSCI|Pgi_F0566_contig000130	Pgi_F0568_01401.24920.26107.+.gnl|VLSCI|Pgi_F0568_contig000101	Pgi_F0569_00779.13258.14445.+.gnl|VLSCI|Pgi_F0569_contig000049	Pgi_F0570_00516.25886.27073.+.gnl|VLSCI|Pgi_F0570_contig000034	Pgi_W4087_00840.18763.19950.+.gnl|VLSCI|Pgi_W4087_contig000061	Pgi_YH522_01895.44744.45931.+.gnl|VLSCI|Pgi_YH522_contig000053	Pgu_DSM15663_00941.5816.7003.+.gnl|VLSCI|Pgu_DSM15663_contig000025	high-frequency
2594		PG0278	hypothetical protein	350	ANCHOR	22	22	PG0278.310187.310537.+	Pgi_ATCC33277_01634.1884531.1884094.-	Pgi_TDC60_01263.1437698.1438135.+	Pgi_SJD2_01663.1900900.1901337.+	Pgi_11A_00780.25960.25523.-.gnl|VLSCI|Pgi_11A_contig000031	Pgi_13_1_00104.98228.98665.+.gnl|VLSCI|Pgi_13_1_contig000002	Pgi_5_9_01467.154596.154159.-.gnl|VLSCI|Pgi_5_9_contig000054	Pgi_3A1_00542.41746.42183.+.gnl|VLSCI|Pgi_3A1_contig000018	Pgi_3_3_01669.41694.42131.+.gnl|VLSCI|Pgi_3_3_contig000064	Pgi_49417_00662.43633.44070.+.gnl|VLSCI|Pgi_49417_contig000021	Pgi_7BTORR_00821.67444.67007.-.gnl|VLSCI|Pgi_7BTORR_contig000032	Pgi_84_3_00771.11474.11911.+.gnl|VLSCI|Pgi_84_3_contig000026	Pgi_A7A1_28_00861.44540.44977.+.gnl|VLSCI|Pgi_A7A1_28_contig000016	Pgi_AFR5B_1_00242.11330.11767.+.gnl|VLSCI|Pgi_AFR5B_1_contig000008	Pgi_F0185_00576.11269.11706.+.gnl|VLSCI|Pgi_F0185_contig000047	Pgi_F0566_01717.11395.11832.+.gnl|VLSCI|Pgi_F0566_contig000171	Pgi_F0568_01950.25456.25019.-.gnl|VLSCI|Pgi_F0568_contig000149	Pgi_F0569_01868.502.65.-.gnl|VLSCI|Pgi_F0569_contig000131	Pgi_F0570_01583.11254.11691.+.gnl|VLSCI|Pgi_F0570_contig000116	Pgi_W4087_01149.26268.25831.-.gnl|VLSCI|Pgi_W4087_contig000077	Pgi_YH522_00291.18937.18500.-.gnl|VLSCI|Pgi_YH522_contig000008	Pgu_DSM15663_01388.39348.38911.-.gnl|VLSCI|Pgu_DSM15663_contig000063	high-frequency
317	maeB	PG0279	malic enzyme	2615	ANCHOR	22	22	PG0279.313380.310765.-	Pgi_ATCC33277_01633.1881251.1883866.+	Pgi_TDC60_01264.1440978.1438363.-	Pgi_SJD2_01664.1904180.1901565.-	Pgi_11A_00779.23013.25295.+.gnl|VLSCI|Pgi_11A_contig000031	Pgi_13_1_00105.101508.98893.-.gnl|VLSCI|Pgi_13_1_contig000002	Pgi_5_9_01466.151316.153931.+.gnl|VLSCI|Pgi_5_9_contig000054	Pgi_3A1_00543.44693.42411.-.gnl|VLSCI|Pgi_3A1_contig000018	Pgi_3_3_01670.44974.42359.-.gnl|VLSCI|Pgi_3_3_contig000064	Pgi_49417_00663.46913.44298.-.gnl|VLSCI|Pgi_49417_contig000021	Pgi_7BTORR_00820.64497.66779.+.gnl|VLSCI|Pgi_7BTORR_contig000032	Pgi_84_3_00772.14421.12139.-.gnl|VLSCI|Pgi_84_3_contig000026	Pgi_A7A1_28_00862.47820.45205.-.gnl|VLSCI|Pgi_A7A1_28_contig000016	Pgi_AFR5B_1_00243.14610.11995.-.gnl|VLSCI|Pgi_AFR5B_1_contig000008	Pgi_F0185_01745.2846.231.-.gnl|VLSCI|Pgi_F0185_contig000123	Pgi_F0566_01718.14342.12060.-.gnl|VLSCI|Pgi_F0566_contig000171	Pgi_F0568_01949.22176.24791.+.gnl|VLSCI|Pgi_F0568_contig000149	Pgi_F0569_01456.16150.18432.+.gnl|VLSCI|Pgi_F0569_contig000099	Pgi_F0570_01584.14201.11919.-.gnl|VLSCI|Pgi_F0570_contig000116	Pgi_W4087_01148.22988.25603.+.gnl|VLSCI|Pgi_W4087_contig000077	Pgi_YH522_00290.15657.18272.+.gnl|VLSCI|Pgi_YH522_contig000008	Pgu_DSM15663_01387.36489.38771.+.gnl|VLSCI|Pgu_DSM15663_contig000063	high-frequency
243		PG0280	ABC transporter permease	1328	ANCHOR	22	22	PG0280.314715.313387.-	Pgi_ATCC33277_01632.1879916.1881244.+	Pgi_TDC60_01265.1442313.1440985.-	Pgi_SJD2_01665.1905515.1904187.-	Pgi_11A_00778.21344.22672.+.gnl|VLSCI|Pgi_11A_contig000031	Pgi_13_1_00106.102843.101515.-.gnl|VLSCI|Pgi_13_1_contig000002	Pgi_5_9_01465.149981.151309.+.gnl|VLSCI|Pgi_5_9_contig000054	Pgi_3A1_00544.46362.45034.-.gnl|VLSCI|Pgi_3A1_contig000018	Pgi_3_3_01671.46309.44981.-.gnl|VLSCI|Pgi_3_3_contig000064	Pgi_49417_00664.48248.46920.-.gnl|VLSCI|Pgi_49417_contig000021	Pgi_7BTORR_00819.62828.64156.+.gnl|VLSCI|Pgi_7BTORR_contig000032	Pgi_84_3_00773.16090.14762.-.gnl|VLSCI|Pgi_84_3_contig000026	Pgi_A7A1_28_00863.49155.47827.-.gnl|VLSCI|Pgi_A7A1_28_contig000016	Pgi_AFR5B_1_00244.15945.14617.-.gnl|VLSCI|Pgi_AFR5B_1_contig000008	Pgi_F0185_01746.4181.2853.-.gnl|VLSCI|Pgi_F0185_contig000123	Pgi_F0566_01719.16011.14683.-.gnl|VLSCI|Pgi_F0566_contig000171	Pgi_F0568_01948.20841.22169.+.gnl|VLSCI|Pgi_F0568_contig000149	Pgi_F0569_01455.14481.15809.+.gnl|VLSCI|Pgi_F0569_contig000099	Pgi_F0570_01585.15870.14542.-.gnl|VLSCI|Pgi_F0570_contig000116	Pgi_W4087_01147.21653.22981.+.gnl|VLSCI|Pgi_W4087_contig000077	Pgi_YH522_00289.14322.15650.+.gnl|VLSCI|Pgi_YH522_contig000008	Pgu_DSM15663_01386.34822.36150.+.gnl|VLSCI|Pgu_DSM15663_contig000063	high-frequency
1297		PG0281	ABC transporter permease	1376	ANCHOR	22	22	PG0281.316113.314737.-	Pgi_ATCC33277_01631.1878518.1879894.+	Pgi_TDC60_01266.1443711.1442335.-	Pgi_SJD2_01666.1906913.1905537.-	Pgi_11A_00777.19946.21322.+.gnl|VLSCI|Pgi_11A_contig000031	Pgi_13_1_00107.104241.102865.-.gnl|VLSCI|Pgi_13_1_contig000002	Pgi_5_9_01464.148583.149959.+.gnl|VLSCI|Pgi_5_9_contig000054	Pgi_3A1_00545.47760.46384.-.gnl|VLSCI|Pgi_3A1_contig000018	Pgi_3_3_01672.47707.46331.-.gnl|VLSCI|Pgi_3_3_contig000064	Pgi_49417_00665.49646.48270.-.gnl|VLSCI|Pgi_49417_contig000021	Pgi_7BTORR_00818.61430.62806.+.gnl|VLSCI|Pgi_7BTORR_contig000032	Pgi_84_3_00774.17488.16112.-.gnl|VLSCI|Pgi_84_3_contig000026	Pgi_A7A1_28_00864.50553.49177.-.gnl|VLSCI|Pgi_A7A1_28_contig000016	Pgi_AFR5B_1_00245.17343.15967.-.gnl|VLSCI|Pgi_AFR5B_1_contig000008	Pgi_F0185_01747.5579.4203.-.gnl|VLSCI|Pgi_F0185_contig000123	Pgi_F0566_01720.17409.16033.-.gnl|VLSCI|Pgi_F0566_contig000171	Pgi_F0568_01947.19443.20819.+.gnl|VLSCI|Pgi_F0568_contig000149	Pgi_F0569_01454.13083.14459.+.gnl|VLSCI|Pgi_F0569_contig000099	Pgi_F0570_01586.17268.15892.-.gnl|VLSCI|Pgi_F0570_contig000116	Pgi_W4087_01146.20255.21631.+.gnl|VLSCI|Pgi_W4087_contig000077	Pgi_YH522_00288.12924.14300.+.gnl|VLSCI|Pgi_YH522_contig000008	Pgu_DSM15663_01385.33424.34800.+.gnl|VLSCI|Pgu_DSM15663_contig000063	high-frequency
1856		PG0282	ABC transporter ATP-binding protein	671	ANCHOR	22	22	PG0282.317005.316334.-	Pgi_ATCC33277_01630.1877626.1878297.+	Pgi_TDC60_01267.1444534.1443863.-	Pgi_SJD2_01667.1907805.1907134.-	Pgi_11A_00776.19054.19725.+.gnl|VLSCI|Pgi_11A_contig000031	Pgi_13_1_00108.105133.104462.-.gnl|VLSCI|Pgi_13_1_contig000002	Pgi_5_9_01463.147691.148362.+.gnl|VLSCI|Pgi_5_9_contig000054	Pgi_3A1_00546.48652.47981.-.gnl|VLSCI|Pgi_3A1_contig000018	Pgi_3_3_01673.48576.47905.-.gnl|VLSCI|Pgi_3_3_contig000064	Pgi_49417_00666.50538.49867.-.gnl|VLSCI|Pgi_49417_contig000021	Pgi_7BTORR_00817.60561.61232.+.gnl|VLSCI|Pgi_7BTORR_contig000032	Pgi_84_3_00775.18311.17640.-.gnl|VLSCI|Pgi_84_3_contig000026	Pgi_A7A1_28_00865.51445.50774.-.gnl|VLSCI|Pgi_A7A1_28_contig000016	Pgi_AFR5B_1_00246.18235.17564.-.gnl|VLSCI|Pgi_AFR5B_1_contig000008	Pgi_F0185_01748.6471.5800.-.gnl|VLSCI|Pgi_F0185_contig000123	Pgi_F0566_01721.18301.17630.-.gnl|VLSCI|Pgi_F0566_contig000171	Pgi_F0568_01946.18551.19222.+.gnl|VLSCI|Pgi_F0568_contig000149	Pgi_F0569_01453.12191.12862.+.gnl|VLSCI|Pgi_F0569_contig000099	Pgi_F0570_01587.18068.17397.-.gnl|VLSCI|Pgi_F0570_contig000116	Pgi_W4087_01145.19386.20057.+.gnl|VLSCI|Pgi_W4087_contig000077	Pgi_YH522_00287.12101.12772.+.gnl|VLSCI|Pgi_YH522_contig000008	Pgu_DSM15663_01384.32532.33203.+.gnl|VLSCI|Pgu_DSM15663_contig000063	high-frequency
462		PG0283	RND family efflux transporter MFP subunit	1250	ANCHOR	22	22	PG0283.318335.317085.-	Pgi_ATCC33277_01629.1876296.1877546.+	Pgi_TDC60_01268.1445864.1444614.-	Pgi_SJD2_01668.1909135.1907885.-	Pgi_11A_00775.17725.18975.+.gnl|VLSCI|Pgi_11A_contig000031	Pgi_13_1_00109.106463.105213.-.gnl|VLSCI|Pgi_13_1_contig000002	Pgi_5_9_01462.146361.147611.+.gnl|VLSCI|Pgi_5_9_contig000054	Pgi_3A1_00547.49982.48732.-.gnl|VLSCI|Pgi_3A1_contig000018	Pgi_3_3_01674.49906.48656.-.gnl|VLSCI|Pgi_3_3_contig000064	Pgi_49417_00667.51868.50618.-.gnl|VLSCI|Pgi_49417_contig000021	Pgi_7BTORR_00816.59231.60481.+.gnl|VLSCI|Pgi_7BTORR_contig000032	Pgi_84_3_00776.19641.18391.-.gnl|VLSCI|Pgi_84_3_contig000026	Pgi_A7A1_28_00866.52775.51525.-.gnl|VLSCI|Pgi_A7A1_28_contig000016	Pgi_AFR5B_1_00247.19565.18315.-.gnl|VLSCI|Pgi_AFR5B_1_contig000008	Pgi_F0185_01749.7801.6551.-.gnl|VLSCI|Pgi_F0185_contig000123	Pgi_F0566_01722.19631.18381.-.gnl|VLSCI|Pgi_F0566_contig000171	Pgi_F0568_01945.17221.18471.+.gnl|VLSCI|Pgi_F0568_contig000149	Pgi_F0569_01452.10861.12111.+.gnl|VLSCI|Pgi_F0569_contig000099	Pgi_F0570_01588.19398.18148.-.gnl|VLSCI|Pgi_F0570_contig000116	Pgi_W4087_01144.18056.19306.+.gnl|VLSCI|Pgi_W4087_contig000077	Pgi_YH522_00286.10771.12021.+.gnl|VLSCI|Pgi_YH522_contig000008	Pgu_DSM15663_01383.31202.32452.+.gnl|VLSCI|Pgu_DSM15663_contig000063	high-frequency
1062		PG0285	hypothetical protein	1505	ANCHOR	22	22	PG0285.318599.320104.+	Pgi_ATCC33277_01628.1876032.1874527.-	Pgi_TDC60_01269.1446128.1447633.+	Pgi_SJD2_01669.1909399.1910904.+	Pgi_11A_00774.17461.15956.-.gnl|VLSCI|Pgi_11A_contig000031	Pgi_13_1_00110.106727.108232.+.gnl|VLSCI|Pgi_13_1_contig000002	Pgi_5_9_01461.146097.144592.-.gnl|VLSCI|Pgi_5_9_contig000054	Pgi_3A1_00548.50246.51751.+.gnl|VLSCI|Pgi_3A1_contig000018	Pgi_3_3_01675.50170.51675.+.gnl|VLSCI|Pgi_3_3_contig000064	Pgi_49417_00668.52132.53637.+.gnl|VLSCI|Pgi_49417_contig000021	Pgi_7BTORR_00815.58967.57462.-.gnl|VLSCI|Pgi_7BTORR_contig000032	Pgi_84_3_00777.19905.21410.+.gnl|VLSCI|Pgi_84_3_contig000026	Pgi_A7A1_28_00867.53038.54543.+.gnl|VLSCI|Pgi_A7A1_28_contig000016	Pgi_AFR5B_1_00248.19829.21334.+.gnl|VLSCI|Pgi_AFR5B_1_contig000008	Pgi_F0185_01750.8065.9570.+.gnl|VLSCI|Pgi_F0185_contig000123	Pgi_F0566_01723.19895.21400.+.gnl|VLSCI|Pgi_F0566_contig000171	Pgi_F0568_01944.16957.15452.-.gnl|VLSCI|Pgi_F0568_contig000149	Pgi_F0569_01451.10598.9093.-.gnl|VLSCI|Pgi_F0569_contig000099	Pgi_F0570_01589.19662.21167.+.gnl|VLSCI|Pgi_F0570_contig000116	Pgi_W4087_01143.17792.16287.-.gnl|VLSCI|Pgi_W4087_contig000077	Pgi_YH522_00285.10507.9002.-.gnl|VLSCI|Pgi_YH522_contig000008	Pgu_DSM15663_01382.30939.29434.-.gnl|VLSCI|Pgu_DSM15663_contig000063	high-frequency
2081		PG0286	hypothetical protein	257	ANCHOR	22	22	PG0286.320257.320514.+	Pgi_ATCC33277_01627.1874374.1874117.-	Pgi_TDC60_01270.1447786.1448043.+	Pgi_SJD2_01670.1911057.1911314.+	Pgi_11A_00773.15803.15546.-.gnl|VLSCI|Pgi_11A_contig000031	Pgi_13_1_00111.108384.108641.+.gnl|VLSCI|Pgi_13_1_contig000002	Pgi_5_9_01460.144439.144182.-.gnl|VLSCI|Pgi_5_9_contig000054	Pgi_3A1_00549.51904.52161.+.gnl|VLSCI|Pgi_3A1_contig000018	Pgi_3_3_01676.51828.52085.+.gnl|VLSCI|Pgi_3_3_contig000064	Pgi_49417_00669.53790.54047.+.gnl|VLSCI|Pgi_49417_contig000021	Pgi_7BTORR_00814.57309.57052.-.gnl|VLSCI|Pgi_7BTORR_contig000032	Pgi_84_3_00778.21563.21820.+.gnl|VLSCI|Pgi_84_3_contig000026	Pgi_A7A1_28_00868.54696.54953.+.gnl|VLSCI|Pgi_A7A1_28_contig000016	Pgi_AFR5B_1_00249.21488.21745.+.gnl|VLSCI|Pgi_AFR5B_1_contig000008	Pgi_F0185_01751.9723.9980.+.gnl|VLSCI|Pgi_F0185_contig000123	Pgi_F0566_01724.21553.21810.+.gnl|VLSCI|Pgi_F0566_contig000171	Pgi_F0568_01943.15298.15041.-.gnl|VLSCI|Pgi_F0568_contig000149	Pgi_F0569_01450.8940.8683.-.gnl|VLSCI|Pgi_F0569_contig000099	Pgi_F0570_01590.21321.21578.+.gnl|VLSCI|Pgi_F0570_contig000116	Pgi_W4087_01142.16134.15877.-.gnl|VLSCI|Pgi_W4087_contig000077	Pgi_YH522_00284.8849.8592.-.gnl|VLSCI|Pgi_YH522_contig000008	Pgu_DSM15663_01381.29281.29024.-.gnl|VLSCI|Pgu_DSM15663_contig000063	high-frequency
1126	porP	PG0287	FadL family T9SS component outer membrane protein PorP	953	ANCHOR	22	22	PG0287.320585.321538.+	Pgi_ATCC33277_01626.1874046.1873093.-	Pgi_TDC60_01271.1448114.1449067.+	Pgi_SJD2_01671.1911385.1912338.+	Pgi_11A_00772.15475.14522.-.gnl|VLSCI|Pgi_11A_contig000031	Pgi_13_1_00112.108712.109665.+.gnl|VLSCI|Pgi_13_1_contig000002	Pgi_5_9_01459.144111.143158.-.gnl|VLSCI|Pgi_5_9_contig000054	Pgi_3A1_00550.52232.53185.+.gnl|VLSCI|Pgi_3A1_contig000018	Pgi_3_3_01677.52156.53109.+.gnl|VLSCI|Pgi_3_3_contig000064	Pgi_49417_00670.54118.55071.+.gnl|VLSCI|Pgi_49417_contig000021	Pgi_7BTORR_00813.56981.56028.-.gnl|VLSCI|Pgi_7BTORR_contig000032	Pgi_84_3_00779.21891.22844.+.gnl|VLSCI|Pgi_84_3_contig000026	Pgi_A7A1_28_00869.55024.55977.+.gnl|VLSCI|Pgi_A7A1_28_contig000016	Pgi_AFR5B_1_00250.21816.22769.+.gnl|VLSCI|Pgi_AFR5B_1_contig000008	Pgi_F0185_01752.10051.11004.+.gnl|VLSCI|Pgi_F0185_contig000123	Pgi_F0566_01725.21881.22834.+.gnl|VLSCI|Pgi_F0566_contig000171	Pgi_F0568_01942.14970.14017.-.gnl|VLSCI|Pgi_F0568_contig000149	Pgi_F0569_01449.8612.7659.-.gnl|VLSCI|Pgi_F0569_contig000099	Pgi_F0570_01591.21649.22602.+.gnl|VLSCI|Pgi_F0570_contig000116	Pgi_W4087_01141.15806.14853.-.gnl|VLSCI|Pgi_W4087_contig000077	Pgi_YH522_00283.8521.7568.-.gnl|VLSCI|Pgi_YH522_contig000008	Pgu_DSM15663_01380.28954.28001.-.gnl|VLSCI|Pgu_DSM15663_contig000063	high-frequency
1703	porK	PG0288	T9SS component outer membrane protein PorK	1475	ANCHOR	22	22	PG0288.321595.323070.+	Pgi_ATCC33277_01625.1873036.1871561.-	Pgi_TDC60_01272.1449124.1450599.+	Pgi_SJD2_01672.1912395.1913870.+	Pgi_11A_00771.14465.12990.-.gnl|VLSCI|Pgi_11A_contig000031	Pgi_13_1_00113.109722.111197.+.gnl|VLSCI|Pgi_13_1_contig000002	Pgi_5_9_01458.143101.141626.-.gnl|VLSCI|Pgi_5_9_contig000054	Pgi_3A1_00551.53242.54717.+.gnl|VLSCI|Pgi_3A1_contig000018	Pgi_3_3_01678.53166.54641.+.gnl|VLSCI|Pgi_3_3_contig000064	Pgi_49417_00671.55128.56603.+.gnl|VLSCI|Pgi_49417_contig000021	Pgi_7BTORR_00812.55971.54496.-.gnl|VLSCI|Pgi_7BTORR_contig000032	Pgi_84_3_00780.22901.24376.+.gnl|VLSCI|Pgi_84_3_contig000026	Pgi_A7A1_28_00870.56034.57509.+.gnl|VLSCI|Pgi_A7A1_28_contig000016	Pgi_AFR5B_1_00251.22826.24301.+.gnl|VLSCI|Pgi_AFR5B_1_contig000008	Pgi_F0185_01753.11061.12536.+.gnl|VLSCI|Pgi_F0185_contig000123	Pgi_F0566_01726.22891.24366.+.gnl|VLSCI|Pgi_F0566_contig000171	Pgi_F0568_01941.13960.12485.-.gnl|VLSCI|Pgi_F0568_contig000149	Pgi_F0569_01448.7602.6127.-.gnl|VLSCI|Pgi_F0569_contig000099	Pgi_F0570_01592.22659.24134.+.gnl|VLSCI|Pgi_F0570_contig000116	Pgi_W4087_01140.14796.13321.-.gnl|VLSCI|Pgi_W4087_contig000077	Pgi_YH522_00282.7511.6036.-.gnl|VLSCI|Pgi_YH522_contig000008	Pgu_DSM15663_01379.27944.26469.-.gnl|VLSCI|Pgu_DSM15663_contig000063	high-frequency
833	porL	PG0289	T9SS component cytoplasmic membrane protein PorL	1040	ANCHOR	22	22	PG0289.323000.324040.+	Pgi_ATCC33277_01624.1871520.1870591.-	Pgi_TDC60_01273.1450529.1451569.+	Pgi_SJD2_01673.1913800.1914840.+	Pgi_11A_00770.13060.12020.-.gnl|VLSCI|Pgi_11A_contig000031	Pgi_13_1_00114.111238.112167.+.gnl|VLSCI|Pgi_13_1_contig000002	Pgi_5_9_01457.141696.140656.-.gnl|VLSCI|Pgi_5_9_contig000054	Pgi_3A1_00552.54758.55687.+.gnl|VLSCI|Pgi_3A1_contig000018	Pgi_3_3_01679.54682.55611.+.gnl|VLSCI|Pgi_3_3_contig000064	Pgi_49417_00672.56644.57573.+.gnl|VLSCI|Pgi_49417_contig000021	Pgi_7BTORR_00811.54566.53526.-.gnl|VLSCI|Pgi_7BTORR_contig000032	Pgi_84_3_00781.24417.25346.+.gnl|VLSCI|Pgi_84_3_contig000026	Pgi_A7A1_28_00871.57550.58479.+.gnl|VLSCI|Pgi_A7A1_28_contig000016	Pgi_AFR5B_1_00252.24231.25271.+.gnl|VLSCI|Pgi_AFR5B_1_contig000008	Pgi_F0185_01754.12466.13506.+.gnl|VLSCI|Pgi_F0185_contig000123	Pgi_F0566_01727.24407.25336.+.gnl|VLSCI|Pgi_F0566_contig000171	Pgi_F0568_01940.12444.11515.-.gnl|VLSCI|Pgi_F0568_contig000149	Pgi_F0569_01447.6086.5157.-.gnl|VLSCI|Pgi_F0569_contig000099	Pgi_F0570_01593.24064.25104.+.gnl|VLSCI|Pgi_F0570_contig000116	Pgi_W4087_01139.13391.12351.-.gnl|VLSCI|Pgi_W4087_contig000077	Pgi_YH522_00281.5995.5066.-.gnl|VLSCI|Pgi_YH522_contig000008	Pgu_DSM15663_01378.26539.25499.-.gnl|VLSCI|Pgu_DSM15663_contig000063	high-frequency
906	porM	PG0290	T9SS component cytoplasmic membrane protein PorM	1550	ANCHOR	22	22	PG0290.324044.325594.+	Pgi_ATCC33277_01623.1870587.1869037.-	Pgi_TDC60_01274.1451573.1453123.+	Pgi_SJD2_01674.1914844.1916394.+	Pgi_11A_00769.12016.10466.-.gnl|VLSCI|Pgi_11A_contig000031	Pgi_13_1_00115.112171.113721.+.gnl|VLSCI|Pgi_13_1_contig000002	Pgi_5_9_01456.140652.139102.-.gnl|VLSCI|Pgi_5_9_contig000054	Pgi_3A1_00553.55691.57241.+.gnl|VLSCI|Pgi_3A1_contig000018	Pgi_3_3_01680.55615.57165.+.gnl|VLSCI|Pgi_3_3_contig000064	Pgi_49417_00673.57577.59127.+.gnl|VLSCI|Pgi_49417_contig000021	Pgi_7BTORR_00810.53522.51972.-.gnl|VLSCI|Pgi_7BTORR_contig000032	Pgi_84_3_00782.25350.26900.+.gnl|VLSCI|Pgi_84_3_contig000026	Pgi_A7A1_28_00872.58483.60033.+.gnl|VLSCI|Pgi_A7A1_28_contig000016	Pgi_AFR5B_1_00253.25275.26825.+.gnl|VLSCI|Pgi_AFR5B_1_contig000008	Pgi_F0185_01755.13510.15060.+.gnl|VLSCI|Pgi_F0185_contig000123	Pgi_F0566_01728.25340.26890.+.gnl|VLSCI|Pgi_F0566_contig000171	Pgi_F0568_01939.11511.9961.-.gnl|VLSCI|Pgi_F0568_contig000149	Pgi_F0569_01446.5153.3603.-.gnl|VLSCI|Pgi_F0569_contig000099	Pgi_F0570_01594.25108.26658.+.gnl|VLSCI|Pgi_F0570_contig000116	Pgi_W4087_01138.12347.10797.-.gnl|VLSCI|Pgi_W4087_contig000077	Pgi_YH522_00280.5062.3512.-.gnl|VLSCI|Pgi_YH522_contig000008	Pgu_DSM15663_01377.25495.23945.-.gnl|VLSCI|Pgu_DSM15663_contig000063	high-frequency
470	porN	PG0291	T9SS component outer membrane protein PorN	1085	ANCHOR	22	22	PG0291.325597.326682.+	Pgi_ATCC33277_01622.1869034.1867949.-	Pgi_TDC60_01275.1453126.1454211.+	Pgi_SJD2_01675.1916397.1917482.+	Pgi_11A_00768.10463.9378.-.gnl|VLSCI|Pgi_11A_contig000031	Pgi_13_1_00116.113724.114809.+.gnl|VLSCI|Pgi_13_1_contig000002	Pgi_5_9_01455.139099.138014.-.gnl|VLSCI|Pgi_5_9_contig000054	Pgi_3A1_00554.57244.58329.+.gnl|VLSCI|Pgi_3A1_contig000018	Pgi_3_3_01681.57168.58253.+.gnl|VLSCI|Pgi_3_3_contig000064	Pgi_49417_00674.59130.60215.+.gnl|VLSCI|Pgi_49417_contig000021	Pgi_7BTORR_00809.51969.50884.-.gnl|VLSCI|Pgi_7BTORR_contig000032	Pgi_84_3_00783.26903.27988.+.gnl|VLSCI|Pgi_84_3_contig000026	Pgi_A7A1_28_00873.60036.61121.+.gnl|VLSCI|Pgi_A7A1_28_contig000016	Pgi_AFR5B_1_00254.26828.27913.+.gnl|VLSCI|Pgi_AFR5B_1_contig000008	Pgi_F0185_01756.15063.16148.+.gnl|VLSCI|Pgi_F0185_contig000123	Pgi_F0566_01729.26893.27978.+.gnl|VLSCI|Pgi_F0566_contig000171	Pgi_F0568_01938.9958.8873.-.gnl|VLSCI|Pgi_F0568_contig000149	Pgi_F0569_01445.3600.2515.-.gnl|VLSCI|Pgi_F0569_contig000099	Pgi_F0570_01595.26661.27746.+.gnl|VLSCI|Pgi_F0570_contig000116	Pgi_W4087_01137.10794.9709.-.gnl|VLSCI|Pgi_W4087_contig000077	Pgi_YH522_00279.3509.2424.-.gnl|VLSCI|Pgi_YH522_contig000008	Pgu_DSM15663_01376.23942.22845.-.gnl|VLSCI|Pgu_DSM15663_contig000063	high-frequency
1195		PG0293	secretion activator protein	578	ANCHOR	22	22	PG0293.328761.328183.-	Pgi_ATCC33277_01619.1865870.1866448.+	Pgi_TDC60_01278.1456290.1455712.-	Pgi_SJD2_01678.1919561.1918983.-	Pgi_11A_00765.7299.7877.+.gnl|VLSCI|Pgi_11A_contig000031	Pgi_13_1_00119.116888.116310.-.gnl|VLSCI|Pgi_13_1_contig000002	Pgi_5_9_01452.135935.136513.+.gnl|VLSCI|Pgi_5_9_contig000054	Pgi_3A1_00557.60408.59830.-.gnl|VLSCI|Pgi_3A1_contig000018	Pgi_3_3_01684.60332.59754.-.gnl|VLSCI|Pgi_3_3_contig000064	Pgi_49417_00676.62390.61812.-.gnl|VLSCI|Pgi_49417_contig000021	Pgi_7BTORR_00806.48804.49382.+.gnl|VLSCI|Pgi_7BTORR_contig000032	Pgi_84_3_00786.30067.29489.-.gnl|VLSCI|Pgi_84_3_contig000026	Pgi_A7A1_28_00876.63199.62621.-.gnl|VLSCI|Pgi_A7A1_28_contig000016	Pgi_AFR5B_1_00257.29992.29414.-.gnl|VLSCI|Pgi_AFR5B_1_contig000008	Pgi_F0185_01759.18227.17649.-.gnl|VLSCI|Pgi_F0185_contig000123	Pgi_F0566_01732.30057.29479.-.gnl|VLSCI|Pgi_F0566_contig000171	Pgi_F0568_01935.6794.7372.+.gnl|VLSCI|Pgi_F0568_contig000149	Pgi_F0569_01442.436.1014.+.gnl|VLSCI|Pgi_F0569_contig000099	Pgi_F0570_01598.29825.29247.-.gnl|VLSCI|Pgi_F0570_contig000116	Pgi_W4087_01134.7630.8208.+.gnl|VLSCI|Pgi_W4087_contig000077	Pgi_YH522_00276.344.922.+.gnl|VLSCI|Pgi_YH522_contig000008	Pgu_DSM15663_01373.20778.21356.+.gnl|VLSCI|Pgu_DSM15663_contig000063	high-frequency
1142		PG0294	glycosyl transferase group 2 family protein	890	ANCHOR	21	21	PG0294.330251.329361.-	Pgi_ATCC33277_01617.1863037.1863933.+	Pgi_TDC60_01279.1457781.1456891.-	Pgi_SJD2_01679.1921049.1920159.-	Pgi_11A_00764.5815.6705.+.gnl|VLSCI|Pgi_11A_contig000031	Pgi_13_1_00121.118376.117486.-.gnl|VLSCI|Pgi_13_1_contig000002	Pgi_5_9_01450.134448.135344.+.gnl|VLSCI|Pgi_5_9_contig000054	Pgi_3A1_00558.61893.61003.-.gnl|VLSCI|Pgi_3A1_contig000018	Pgi_3_3_00161.22640.23536.+.gnl|VLSCI|Pgi_3_3_contig000004	Pgi_49417_00677.63878.62988.-.gnl|VLSCI|Pgi_49417_contig000021	Pgi_7BTORR_00804.47317.48207.+.gnl|VLSCI|Pgi_7BTORR_contig000032	Pgi_84_3_00788.31556.30666.-.gnl|VLSCI|Pgi_84_3_contig000026	Pgi_A7A1_28_00877.64688.63798.-.gnl|VLSCI|Pgi_A7A1_28_contig000016	Pgi_AFR5B_1_00262.34063.33173.-.gnl|VLSCI|Pgi_AFR5B_1_contig000008	Pgi_F0185_01760.1011.121.-.gnl|VLSCI|Pgi_F0185_contig000124	Pgi_F0566_01555.1277.387.-.gnl|VLSCI|Pgi_F0566_contig000141	Pgi_F0568_01934.5309.6205.+.gnl|VLSCI|Pgi_F0568_contig000149	Pgi_F0569_01441.5575.6465.+.gnl|VLSCI|Pgi_F0569_contig000098	Pgi_F0570_01600.31312.30422.-.gnl|VLSCI|Pgi_F0570_contig000116	Pgi_W4087_01133.6144.7034.+.gnl|VLSCI|Pgi_W4087_contig000077	Pgi_YH522_00827.129224.130114.+.gnl|VLSCI|Pgi_YH522_contig000023		high-frequency
1632	dprA	PG0295	DNA processing protein DprA	1124	ANCHOR	22	22	PG0295.331390.330266.-	Pgi_ATCC33277_01616.1861898.1863022.+	Pgi_TDC60_01280.1458921.1457797.-	Pgi_SJD2_01680.1922189.1921065.-	Pgi_11A_00763.4676.5800.+.gnl|VLSCI|Pgi_11A_contig000031	Pgi_13_1_00122.119515.118391.-.gnl|VLSCI|Pgi_13_1_contig000002	Pgi_5_9_01449.133309.134433.+.gnl|VLSCI|Pgi_5_9_contig000054	Pgi_3A1_00559.63032.61908.-.gnl|VLSCI|Pgi_3A1_contig000018	Pgi_3_3_00160.21501.22625.+.gnl|VLSCI|Pgi_3_3_contig000004	Pgi_49417_00678.65017.63893.-.gnl|VLSCI|Pgi_49417_contig000021	Pgi_7BTORR_00803.46177.47301.+.gnl|VLSCI|Pgi_7BTORR_contig000032	Pgi_84_3_00789.32696.31572.-.gnl|VLSCI|Pgi_84_3_contig000026	Pgi_A7A1_28_00878.65827.64703.-.gnl|VLSCI|Pgi_A7A1_28_contig000016	Pgi_AFR5B_1_00263.35202.34078.-.gnl|VLSCI|Pgi_AFR5B_1_contig000008	Pgi_F0185_01761.2150.1026.-.gnl|VLSCI|Pgi_F0185_contig000124	Pgi_F0566_01556.2417.1293.-.gnl|VLSCI|Pgi_F0566_contig000141	Pgi_F0568_01933.4170.5294.+.gnl|VLSCI|Pgi_F0568_contig000149	Pgi_F0569_01440.4436.5560.+.gnl|VLSCI|Pgi_F0569_contig000098	Pgi_F0570_01601.32451.31327.-.gnl|VLSCI|Pgi_F0570_contig000116	Pgi_W4087_01132.5004.6128.+.gnl|VLSCI|Pgi_W4087_contig000077	Pgi_YH522_00826.128084.129208.+.gnl|VLSCI|Pgi_YH522_contig000023	Pgu_DSM15663_00043.34688.33564.-.gnl|VLSCI|Pgu_DSM15663_contig000002	high-frequency
681		PG0296	phosphoribosylformylglycinamidine synthase	3704	ANCHOR	22	22	PG0296.335087.331383.-	Pgi_ATCC33277_01615.1858201.1861905.+	Pgi_TDC60_01281.1462618.1458914.-	Pgi_SJD2_01681.1925886.1922182.-	Pgi_11A_00762.979.4683.+.gnl|VLSCI|Pgi_11A_contig000031	Pgi_13_1_00123.123212.119508.-.gnl|VLSCI|Pgi_13_1_contig000002	Pgi_5_9_01448.129612.133316.+.gnl|VLSCI|Pgi_5_9_contig000054	Pgi_3A1_00560.66729.63025.-.gnl|VLSCI|Pgi_3A1_contig000018	Pgi_3_3_00159.17804.21508.+.gnl|VLSCI|Pgi_3_3_contig000004	Pgi_49417_00679.68714.65010.-.gnl|VLSCI|Pgi_49417_contig000021	Pgi_7BTORR_00802.42480.46184.+.gnl|VLSCI|Pgi_7BTORR_contig000032	Pgi_84_3_00790.36393.32689.-.gnl|VLSCI|Pgi_84_3_contig000026	Pgi_A7A1_28_00879.69524.65820.-.gnl|VLSCI|Pgi_A7A1_28_contig000016	Pgi_AFR5B_1_00264.38899.35195.-.gnl|VLSCI|Pgi_AFR5B_1_contig000008	Pgi_F0185_01762.5847.2143.-.gnl|VLSCI|Pgi_F0185_contig000124	Pgi_F0566_01557.6114.2410.-.gnl|VLSCI|Pgi_F0566_contig000141	Pgi_F0568_01932.473.4177.+.gnl|VLSCI|Pgi_F0568_contig000149	Pgi_F0569_01439.739.4443.+.gnl|VLSCI|Pgi_F0569_contig000098	Pgi_F0570_01602.36148.32444.-.gnl|VLSCI|Pgi_F0570_contig000116	Pgi_W4087_01131.1307.5011.+.gnl|VLSCI|Pgi_W4087_contig000077	Pgi_YH522_00825.124387.128091.+.gnl|VLSCI|Pgi_YH522_contig000023	Pgu_DSM15663_00044.38385.34681.-.gnl|VLSCI|Pgu_DSM15663_contig000002	high-frequency
1697		PG0300	hypothetical protein	1292	ANCHOR	22	22	PG0300.336710.338002.+	Pgi_ATCC33277_01613.1856586.1855294.-	Pgi_TDC60_01288.1474855.1476147.+	Pgi_SJD2_00097.104988.103696.-	Pgi_11A_00085.95594.94302.-.gnl|VLSCI|Pgi_11A_contig000001	Pgi_13_1_00125.124619.125911.+.gnl|VLSCI|Pgi_13_1_contig000002	Pgi_5_9_01446.127996.126704.-.gnl|VLSCI|Pgi_5_9_contig000054	Pgi_3A1_00563.68137.69429.+.gnl|VLSCI|Pgi_3A1_contig000018	Pgi_3_3_00157.16189.14897.-.gnl|VLSCI|Pgi_3_3_contig000004	Pgi_49417_00681.70123.71415.+.gnl|VLSCI|Pgi_49417_contig000021	Pgi_7BTORR_00801.41073.39781.-.gnl|VLSCI|Pgi_7BTORR_contig000032	Pgi_84_3_00792.38009.39301.+.gnl|VLSCI|Pgi_84_3_contig000026	Pgi_A7A1_28_00881.70848.72140.+.gnl|VLSCI|Pgi_A7A1_28_contig000016	Pgi_AFR5B_1_00233.82707.81415.-.gnl|VLSCI|Pgi_AFR5B_1_contig000007	Pgi_F0185_01764.7254.8546.+.gnl|VLSCI|Pgi_F0185_contig000124	Pgi_F0566_01558.716.2008.+.gnl|VLSCI|Pgi_F0566_contig000142	Pgi_F0568_01544.716.2008.+.gnl|VLSCI|Pgi_F0568_contig000118	Pgi_F0569_01437.40297.39005.-.gnl|VLSCI|Pgi_F0569_contig000097	Pgi_F0570_01604.37556.38848.+.gnl|VLSCI|Pgi_F0570_contig000116	Pgi_W4087_01129.40295.39003.-.gnl|VLSCI|Pgi_W4087_contig000076	Pgi_YH522_00824.122773.121481.-.gnl|VLSCI|Pgi_YH522_contig000023	Pgu_DSM15663_01372.20271.18979.-.gnl|VLSCI|Pgu_DSM15663_contig000063	high-frequency
46		PG0302	hypothetical protein	422	ANCHOR	22	22	PG0302.338359.338781.+	Pgi_ATCC33277_01611.1854937.1854515.-	Pgi_TDC60_01289.1476503.1476925.+	Pgi_SJD2_00096.103339.102917.-	Pgi_11A_00084.93945.93523.-.gnl|VLSCI|Pgi_11A_contig000001	Pgi_13_1_00126.126268.126690.+.gnl|VLSCI|Pgi_13_1_contig000002	Pgi_5_9_01444.126347.125925.-.gnl|VLSCI|Pgi_5_9_contig000054	Pgi_3A1_00565.69786.70208.+.gnl|VLSCI|Pgi_3A1_contig000018	Pgi_3_3_00155.14540.14118.-.gnl|VLSCI|Pgi_3_3_contig000004	Pgi_49417_00682.71772.72194.+.gnl|VLSCI|Pgi_49417_contig000021	Pgi_7BTORR_00800.39424.39002.-.gnl|VLSCI|Pgi_7BTORR_contig000032	Pgi_84_3_00794.39658.40080.+.gnl|VLSCI|Pgi_84_3_contig000026	Pgi_A7A1_28_00883.72497.72919.+.gnl|VLSCI|Pgi_A7A1_28_contig000016	Pgi_AFR5B_1_00232.81058.80636.-.gnl|VLSCI|Pgi_AFR5B_1_contig000007	Pgi_F0185_01766.8903.9325.+.gnl|VLSCI|Pgi_F0185_contig000124	Pgi_F0566_01559.2364.2786.+.gnl|VLSCI|Pgi_F0566_contig000142	Pgi_F0568_01545.2365.2787.+.gnl|VLSCI|Pgi_F0568_contig000118	Pgi_F0569_01436.38641.38219.-.gnl|VLSCI|Pgi_F0569_contig000097	Pgi_F0570_01606.39205.39627.+.gnl|VLSCI|Pgi_F0570_contig000116	Pgi_W4087_01128.38646.38224.-.gnl|VLSCI|Pgi_W4087_contig000076	Pgi_YH522_00823.121124.120702.-.gnl|VLSCI|Pgi_YH522_contig000023	Pgu_DSM15663_01370.18627.18205.-.gnl|VLSCI|Pgu_DSM15663_contig000063	high-frequency
729		PG0303	ferredoxin	872	ANCHOR	22	22	PG0303.338791.339663.+	Pgi_ATCC33277_01610.1854505.1853633.-	Pgi_TDC60_01290.1476935.1477807.+	Pgi_SJD2_00095.102907.102035.-	Pgi_11A_00083.93513.92641.-.gnl|VLSCI|Pgi_11A_contig000001	Pgi_13_1_00127.126700.127572.+.gnl|VLSCI|Pgi_13_1_contig000002	Pgi_5_9_01443.125915.125043.-.gnl|VLSCI|Pgi_5_9_contig000054	Pgi_3A1_00566.70218.71090.+.gnl|VLSCI|Pgi_3A1_contig000018	Pgi_3_3_00154.14108.13236.-.gnl|VLSCI|Pgi_3_3_contig000004	Pgi_49417_00683.72204.73076.+.gnl|VLSCI|Pgi_49417_contig000021	Pgi_7BTORR_00799.38992.38120.-.gnl|VLSCI|Pgi_7BTORR_contig000032	Pgi_84_3_00795.40090.40962.+.gnl|VLSCI|Pgi_84_3_contig000026	Pgi_A7A1_28_00884.72929.73801.+.gnl|VLSCI|Pgi_A7A1_28_contig000016	Pgi_AFR5B_1_00231.80626.79754.-.gnl|VLSCI|Pgi_AFR5B_1_contig000007	Pgi_F0185_01767.9335.10207.+.gnl|VLSCI|Pgi_F0185_contig000124	Pgi_F0566_01560.2796.3668.+.gnl|VLSCI|Pgi_F0566_contig000142	Pgi_F0568_01546.2797.3669.+.gnl|VLSCI|Pgi_F0568_contig000118	Pgi_F0569_01435.38209.37337.-.gnl|VLSCI|Pgi_F0569_contig000097	Pgi_F0570_01607.39637.40509.+.gnl|VLSCI|Pgi_F0570_contig000116	Pgi_W4087_01127.38214.37342.-.gnl|VLSCI|Pgi_W4087_contig000076	Pgi_YH522_00822.120692.119820.-.gnl|VLSCI|Pgi_YH522_contig000023	Pgu_DSM15663_01369.18195.17323.-.gnl|VLSCI|Pgu_DSM15663_contig000063	high-frequency
165	rnfC	PG0304	RnfABCDGE type electron transport complex subunit C	1331	ANCHOR	22	22	PG0304.339699.341030.+	Pgi_ATCC33277_01609.1853597.1852266.-	Pgi_TDC60_01291.1477843.1479174.+	Pgi_SJD2_00094.101999.100668.-	Pgi_11A_00082.92605.91274.-.gnl|VLSCI|Pgi_11A_contig000001	Pgi_13_1_00128.127608.128939.+.gnl|VLSCI|Pgi_13_1_contig000002	Pgi_5_9_01442.125007.123676.-.gnl|VLSCI|Pgi_5_9_contig000054	Pgi_3A1_00567.71126.72457.+.gnl|VLSCI|Pgi_3A1_contig000018	Pgi_3_3_00153.13200.11869.-.gnl|VLSCI|Pgi_3_3_contig000004	Pgi_49417_00684.73112.74443.+.gnl|VLSCI|Pgi_49417_contig000021	Pgi_7BTORR_00798.38084.36753.-.gnl|VLSCI|Pgi_7BTORR_contig000032	Pgi_84_3_00796.40998.42329.+.gnl|VLSCI|Pgi_84_3_contig000026	Pgi_A7A1_28_00885.73837.75168.+.gnl|VLSCI|Pgi_A7A1_28_contig000016	Pgi_AFR5B_1_00230.79718.78387.-.gnl|VLSCI|Pgi_AFR5B_1_contig000007	Pgi_F0185_01768.10243.11574.+.gnl|VLSCI|Pgi_F0185_contig000124	Pgi_F0566_01561.3704.5035.+.gnl|VLSCI|Pgi_F0566_contig000142	Pgi_F0568_01547.3705.5036.+.gnl|VLSCI|Pgi_F0568_contig000118	Pgi_F0569_01434.37301.35970.-.gnl|VLSCI|Pgi_F0569_contig000097	Pgi_F0570_01608.40545.41876.+.gnl|VLSCI|Pgi_F0570_contig000116	Pgi_W4087_01126.37306.35975.-.gnl|VLSCI|Pgi_W4087_contig000076	Pgi_YH522_00821.119784.118453.-.gnl|VLSCI|Pgi_YH522_contig000023	Pgu_DSM15663_01368.17287.15956.-.gnl|VLSCI|Pgu_DSM15663_contig000063	high-frequency
1917	rnfD	PG0305	RnfABCDGE type electron transport complex subunit D	983	ANCHOR	22	22	PG0305.341046.342029.+	Pgi_ATCC33277_01608.1852250.1851267.-	Pgi_TDC60_01292.1479190.1480173.+	Pgi_SJD2_00093.100652.99669.-	Pgi_11A_00081.91258.90275.-.gnl|VLSCI|Pgi_11A_contig000001	Pgi_13_1_00129.128955.129938.+.gnl|VLSCI|Pgi_13_1_contig000002	Pgi_5_9_01441.123660.122677.-.gnl|VLSCI|Pgi_5_9_contig000054	Pgi_3A1_00568.72473.73456.+.gnl|VLSCI|Pgi_3A1_contig000018	Pgi_3_3_00152.11853.10870.-.gnl|VLSCI|Pgi_3_3_contig000004	Pgi_49417_00685.74459.75442.+.gnl|VLSCI|Pgi_49417_contig000021	Pgi_7BTORR_00797.36737.35754.-.gnl|VLSCI|Pgi_7BTORR_contig000032	Pgi_84_3_00797.42345.43328.+.gnl|VLSCI|Pgi_84_3_contig000026	Pgi_A7A1_28_00886.75184.76167.+.gnl|VLSCI|Pgi_A7A1_28_contig000016	Pgi_AFR5B_1_00229.78371.77388.-.gnl|VLSCI|Pgi_AFR5B_1_contig000007	Pgi_F0185_01769.11590.12573.+.gnl|VLSCI|Pgi_F0185_contig000124	Pgi_F0566_01562.5051.6034.+.gnl|VLSCI|Pgi_F0566_contig000142	Pgi_F0568_01548.5052.6035.+.gnl|VLSCI|Pgi_F0568_contig000118	Pgi_F0569_01433.35954.34971.-.gnl|VLSCI|Pgi_F0569_contig000097	Pgi_F0570_01609.41892.42875.+.gnl|VLSCI|Pgi_F0570_contig000116	Pgi_W4087_01125.35959.34976.-.gnl|VLSCI|Pgi_W4087_contig000076	Pgi_YH522_00820.118437.117454.-.gnl|VLSCI|Pgi_YH522_contig000023	Pgu_DSM15663_01367.15940.14957.-.gnl|VLSCI|Pgu_DSM15663_contig000063	high-frequency
2187	rnfG	PG0306	RnfABCDGE type electron transport complex subunit G	677	ANCHOR	22	22	PG0306.342026.342703.+	Pgi_ATCC33277_01607.1851270.1850593.-	Pgi_TDC60_01293.1480170.1480847.+	Pgi_SJD2_00092.99672.98995.-	Pgi_11A_00080.90278.89601.-.gnl|VLSCI|Pgi_11A_contig000001	Pgi_13_1_00130.129935.130612.+.gnl|VLSCI|Pgi_13_1_contig000002	Pgi_5_9_01440.122680.122003.-.gnl|VLSCI|Pgi_5_9_contig000054	Pgi_3A1_00569.73453.74130.+.gnl|VLSCI|Pgi_3A1_contig000018	Pgi_3_3_00151.10873.10196.-.gnl|VLSCI|Pgi_3_3_contig000004	Pgi_49417_00686.75439.76116.+.gnl|VLSCI|Pgi_49417_contig000021	Pgi_7BTORR_00796.35757.35080.-.gnl|VLSCI|Pgi_7BTORR_contig000032	Pgi_84_3_00798.43325.44002.+.gnl|VLSCI|Pgi_84_3_contig000026	Pgi_A7A1_28_00887.76164.76841.+.gnl|VLSCI|Pgi_A7A1_28_contig000016	Pgi_AFR5B_1_00228.77391.76714.-.gnl|VLSCI|Pgi_AFR5B_1_contig000007	Pgi_F0185_01770.12570.13247.+.gnl|VLSCI|Pgi_F0185_contig000124	Pgi_F0566_01563.6031.6708.+.gnl|VLSCI|Pgi_F0566_contig000142	Pgi_F0568_01549.6032.6709.+.gnl|VLSCI|Pgi_F0568_contig000118	Pgi_F0569_01432.34974.34297.-.gnl|VLSCI|Pgi_F0569_contig000097	Pgi_F0570_01610.42872.43549.+.gnl|VLSCI|Pgi_F0570_contig000116	Pgi_W4087_01124.34979.34302.-.gnl|VLSCI|Pgi_W4087_contig000076	Pgi_YH522_00819.117457.116780.-.gnl|VLSCI|Pgi_YH522_contig000023	Pgu_DSM15663_01366.14960.14283.-.gnl|VLSCI|Pgu_DSM15663_contig000063	high-frequency
649	rsxE	PG0307	electron transport complex protein RsxE	590	ANCHOR	22	22	PG0307.342700.343290.+	Pgi_ATCC33277_01606.1850596.1850006.-	Pgi_TDC60_01294.1480844.1481434.+	Pgi_SJD2_00091.98998.98408.-	Pgi_11A_00079.89604.89014.-.gnl|VLSCI|Pgi_11A_contig000001	Pgi_13_1_00131.130609.131199.+.gnl|VLSCI|Pgi_13_1_contig000002	Pgi_5_9_01439.122006.121416.-.gnl|VLSCI|Pgi_5_9_contig000054	Pgi_3A1_00570.74127.74717.+.gnl|VLSCI|Pgi_3A1_contig000018	Pgi_3_3_00150.10199.9609.-.gnl|VLSCI|Pgi_3_3_contig000004	Pgi_49417_00687.76113.76703.+.gnl|VLSCI|Pgi_49417_contig000021	Pgi_7BTORR_00795.35083.34493.-.gnl|VLSCI|Pgi_7BTORR_contig000032	Pgi_84_3_00799.43999.44589.+.gnl|VLSCI|Pgi_84_3_contig000026	Pgi_A7A1_28_00888.76838.77428.+.gnl|VLSCI|Pgi_A7A1_28_contig000016	Pgi_AFR5B_1_00227.76717.76127.-.gnl|VLSCI|Pgi_AFR5B_1_contig000007	Pgi_F0185_01771.13244.13834.+.gnl|VLSCI|Pgi_F0185_contig000124	Pgi_F0566_01564.6705.7295.+.gnl|VLSCI|Pgi_F0566_contig000142	Pgi_F0568_01550.6706.7296.+.gnl|VLSCI|Pgi_F0568_contig000118	Pgi_F0569_01431.34300.33710.-.gnl|VLSCI|Pgi_F0569_contig000097	Pgi_F0570_01611.43546.44136.+.gnl|VLSCI|Pgi_F0570_contig000116	Pgi_W4087_01123.34305.33715.-.gnl|VLSCI|Pgi_W4087_contig000076	Pgi_YH522_00818.116783.116193.-.gnl|VLSCI|Pgi_YH522_contig000023	Pgu_DSM15663_01365.14286.13696.-.gnl|VLSCI|Pgu_DSM15663_contig000063	high-frequency
1245	rnfA	PG0308	RnfABCDGE type electron transport complex subunit A	572	ANCHOR	22	22	PG0308.343315.343887.+	Pgi_ATCC33277_01605.1849981.1849409.-	Pgi_TDC60_01295.1481459.1482031.+	Pgi_SJD2_00090.98383.97811.-	Pgi_11A_00078.88989.88417.-.gnl|VLSCI|Pgi_11A_contig000001	Pgi_13_1_00132.131224.131796.+.gnl|VLSCI|Pgi_13_1_contig000002	Pgi_5_9_01438.121391.120819.-.gnl|VLSCI|Pgi_5_9_contig000054	Pgi_3A1_00571.74742.75314.+.gnl|VLSCI|Pgi_3A1_contig000018	Pgi_3_3_00149.9584.9012.-.gnl|VLSCI|Pgi_3_3_contig000004	Pgi_49417_00688.76728.77300.+.gnl|VLSCI|Pgi_49417_contig000021	Pgi_7BTORR_00794.34468.33896.-.gnl|VLSCI|Pgi_7BTORR_contig000032	Pgi_84_3_00800.44614.45186.+.gnl|VLSCI|Pgi_84_3_contig000026	Pgi_A7A1_28_00889.77453.78025.+.gnl|VLSCI|Pgi_A7A1_28_contig000016	Pgi_AFR5B_1_00226.76102.75530.-.gnl|VLSCI|Pgi_AFR5B_1_contig000007	Pgi_F0185_01772.13859.14431.+.gnl|VLSCI|Pgi_F0185_contig000124	Pgi_F0566_01565.7320.7892.+.gnl|VLSCI|Pgi_F0566_contig000142	Pgi_F0568_01551.7321.7893.+.gnl|VLSCI|Pgi_F0568_contig000118	Pgi_F0569_01430.33685.33113.-.gnl|VLSCI|Pgi_F0569_contig000097	Pgi_F0570_01612.44161.44733.+.gnl|VLSCI|Pgi_F0570_contig000116	Pgi_W4087_01122.33690.33118.-.gnl|VLSCI|Pgi_W4087_contig000076	Pgi_YH522_00817.116168.115596.-.gnl|VLSCI|Pgi_YH522_contig000023	Pgu_DSM15663_01364.13671.13099.-.gnl|VLSCI|Pgu_DSM15663_contig000063	high-frequency
824	apbE	PG0309	thiamine biosynthesis lipoprotein ApbE	1013	ANCHOR	22	22	PG0309.345113.344100.-	Pgi_ATCC33277_01604.1848181.1849194.+	Pgi_TDC60_01296.1483259.1482246.-	Pgi_SJD2_00089.96579.97592.+	Pgi_11A_00077.87191.88204.+.gnl|VLSCI|Pgi_11A_contig000001	Pgi_13_1_00133.133024.132011.-.gnl|VLSCI|Pgi_13_1_contig000002	Pgi_5_9_01437.119593.120606.+.gnl|VLSCI|Pgi_5_9_contig000054	Pgi_3A1_00572.76542.75529.-.gnl|VLSCI|Pgi_3A1_contig000018	Pgi_3_3_00148.7786.8799.+.gnl|VLSCI|Pgi_3_3_contig000004	Pgi_49417_00689.78526.77513.-.gnl|VLSCI|Pgi_49417_contig000021	Pgi_7BTORR_00793.32670.33683.+.gnl|VLSCI|Pgi_7BTORR_contig000032	Pgi_84_3_00801.46411.45398.-.gnl|VLSCI|Pgi_84_3_contig000026	Pgi_A7A1_28_00890.79253.78240.-.gnl|VLSCI|Pgi_A7A1_28_contig000016	Pgi_AFR5B_1_00225.74304.75317.+.gnl|VLSCI|Pgi_AFR5B_1_contig000007	Pgi_F0185_01773.15665.14652.-.gnl|VLSCI|Pgi_F0185_contig000124	Pgi_F0566_01566.9120.8107.-.gnl|VLSCI|Pgi_F0566_contig000142	Pgi_F0568_01552.9119.8106.-.gnl|VLSCI|Pgi_F0568_contig000118	Pgi_F0569_01429.31885.32898.+.gnl|VLSCI|Pgi_F0569_contig000097	Pgi_F0570_01614.45964.44951.-.gnl|VLSCI|Pgi_F0570_contig000116	Pgi_W4087_01121.31892.32905.+.gnl|VLSCI|Pgi_W4087_contig000076	Pgi_YH522_00816.114370.115383.+.gnl|VLSCI|Pgi_YH522_contig000023	Pgu_DSM15663_01363.11873.12886.+.gnl|VLSCI|Pgu_DSM15663_contig000063	high-frequency
2496		PG0310	nitroreductase	539	ANCHOR	22	22	PG0310.345649.345110.-	Pgi_ATCC33277_01603.1847645.1848184.+	Pgi_TDC60_01297.1483795.1483256.-	Pgi_SJD2_00088.96043.96582.+	Pgi_11A_00076.86655.87194.+.gnl|VLSCI|Pgi_11A_contig000001	Pgi_13_1_00134.133560.133021.-.gnl|VLSCI|Pgi_13_1_contig000002	Pgi_5_9_01436.119057.119596.+.gnl|VLSCI|Pgi_5_9_contig000054	Pgi_3A1_00573.77078.76539.-.gnl|VLSCI|Pgi_3A1_contig000018	Pgi_3_3_00147.7250.7789.+.gnl|VLSCI|Pgi_3_3_contig000004	Pgi_49417_00690.79062.78523.-.gnl|VLSCI|Pgi_49417_contig000021	Pgi_7BTORR_00792.32134.32673.+.gnl|VLSCI|Pgi_7BTORR_contig000032	Pgi_84_3_00802.46947.46408.-.gnl|VLSCI|Pgi_84_3_contig000026	Pgi_A7A1_28_00891.79789.79250.-.gnl|VLSCI|Pgi_A7A1_28_contig000016	Pgi_AFR5B_1_00224.73768.74307.+.gnl|VLSCI|Pgi_AFR5B_1_contig000007	Pgi_F0185_01774.16201.15662.-.gnl|VLSCI|Pgi_F0185_contig000124	Pgi_F0566_01567.9656.9117.-.gnl|VLSCI|Pgi_F0566_contig000142	Pgi_F0568_01553.9655.9116.-.gnl|VLSCI|Pgi_F0568_contig000118	Pgi_F0569_01428.31349.31888.+.gnl|VLSCI|Pgi_F0569_contig000097	Pgi_F0570_01615.46500.45961.-.gnl|VLSCI|Pgi_F0570_contig000116	Pgi_W4087_01120.31356.31895.+.gnl|VLSCI|Pgi_W4087_contig000076	Pgi_YH522_00815.113834.114373.+.gnl|VLSCI|Pgi_YH522_contig000023	Pgu_DSM15663_01362.11337.11876.+.gnl|VLSCI|Pgu_DSM15663_contig000063	high-frequency
759		PG0311	glycosyl transferase group 2 family protein	953	ANCHOR	22	22	PG0311.346602.345649.-	Pgi_ATCC33277_01602.1846692.1847645.+	Pgi_TDC60_01298.1484748.1483795.-	Pgi_SJD2_00087.95090.96043.+	Pgi_11A_00075.85702.86655.+.gnl|VLSCI|Pgi_11A_contig000001	Pgi_13_1_00135.134513.133560.-.gnl|VLSCI|Pgi_13_1_contig000002	Pgi_5_9_01435.118104.119057.+.gnl|VLSCI|Pgi_5_9_contig000054	Pgi_3A1_00574.78031.77078.-.gnl|VLSCI|Pgi_3A1_contig000018	Pgi_3_3_00146.6297.7250.+.gnl|VLSCI|Pgi_3_3_contig000004	Pgi_49417_00691.80015.79062.-.gnl|VLSCI|Pgi_49417_contig000021	Pgi_7BTORR_00791.31181.32134.+.gnl|VLSCI|Pgi_7BTORR_contig000032	Pgi_84_3_00803.47900.46947.-.gnl|VLSCI|Pgi_84_3_contig000026	Pgi_A7A1_28_00892.80742.79789.-.gnl|VLSCI|Pgi_A7A1_28_contig000016	Pgi_AFR5B_1_00223.72815.73768.+.gnl|VLSCI|Pgi_AFR5B_1_contig000007	Pgi_F0185_01775.17154.16201.-.gnl|VLSCI|Pgi_F0185_contig000124	Pgi_F0566_01568.10609.9656.-.gnl|VLSCI|Pgi_F0566_contig000142	Pgi_F0568_01554.10608.9655.-.gnl|VLSCI|Pgi_F0568_contig000118	Pgi_F0569_01427.30396.31349.+.gnl|VLSCI|Pgi_F0569_contig000097	Pgi_F0570_01616.47453.46500.-.gnl|VLSCI|Pgi_F0570_contig000116	Pgi_W4087_01119.30403.31356.+.gnl|VLSCI|Pgi_W4087_contig000076	Pgi_YH522_00814.112881.113834.+.gnl|VLSCI|Pgi_YH522_contig000023	Pgu_DSM15663_01361.10384.11337.+.gnl|VLSCI|Pgu_DSM15663_contig000063	high-frequency
583		PG0312	hypothetical protein	539	ANCHOR	22	22	PG0312.347138.346599.-	Pgi_ATCC33277_01601.1846156.1846695.+	Pgi_TDC60_01299.1485284.1484745.-	Pgi_SJD2_00086.94554.95093.+	Pgi_11A_00074.85166.85705.+.gnl|VLSCI|Pgi_11A_contig000001	Pgi_13_1_00136.135049.134510.-.gnl|VLSCI|Pgi_13_1_contig000002	Pgi_5_9_01434.117568.118107.+.gnl|VLSCI|Pgi_5_9_contig000054	Pgi_3A1_00575.78567.78028.-.gnl|VLSCI|Pgi_3A1_contig000018	Pgi_3_3_00145.5761.6300.+.gnl|VLSCI|Pgi_3_3_contig000004	Pgi_49417_00692.80551.80012.-.gnl|VLSCI|Pgi_49417_contig000021	Pgi_7BTORR_00790.30645.31184.+.gnl|VLSCI|Pgi_7BTORR_contig000032	Pgi_84_3_00804.48436.47897.-.gnl|VLSCI|Pgi_84_3_contig000026	Pgi_A7A1_28_00893.81278.80739.-.gnl|VLSCI|Pgi_A7A1_28_contig000016	Pgi_AFR5B_1_00222.72279.72818.+.gnl|VLSCI|Pgi_AFR5B_1_contig000007	Pgi_F0185_01776.17690.17151.-.gnl|VLSCI|Pgi_F0185_contig000124	Pgi_F0566_01569.11145.10606.-.gnl|VLSCI|Pgi_F0566_contig000142	Pgi_F0568_01555.11144.10605.-.gnl|VLSCI|Pgi_F0568_contig000118	Pgi_F0569_01426.29860.30399.+.gnl|VLSCI|Pgi_F0569_contig000097	Pgi_F0570_01617.47989.47450.-.gnl|VLSCI|Pgi_F0570_contig000116	Pgi_W4087_01118.29867.30406.+.gnl|VLSCI|Pgi_W4087_contig000076	Pgi_YH522_00813.112345.112884.+.gnl|VLSCI|Pgi_YH522_contig000023	Pgu_DSM15663_01360.9848.10387.+.gnl|VLSCI|Pgu_DSM15663_contig000063	high-frequency
425	rplU	PG0314	50S ribosomal protein L21	362	ANCHOR	22	22	PG0314.347830.348192.+	Pgi_ATCC33277_01600.1845474.1845112.-	Pgi_TDC60_01301.1485968.1486330.+	Pgi_SJD2_00085.93893.93531.-	Pgi_11A_00072.84504.84142.-.gnl|VLSCI|Pgi_11A_contig000001	Pgi_13_1_00138.135740.136102.+.gnl|VLSCI|Pgi_13_1_contig000002	Pgi_5_9_01432.116906.116544.-.gnl|VLSCI|Pgi_5_9_contig000054	Pgi_3A1_00576.79206.79568.+.gnl|VLSCI|Pgi_3A1_contig000018	Pgi_3_3_00143.5077.4715.-.gnl|VLSCI|Pgi_3_3_contig000004	Pgi_49417_00694.81213.81575.+.gnl|VLSCI|Pgi_49417_contig000021	Pgi_7BTORR_00789.29961.29599.-.gnl|VLSCI|Pgi_7BTORR_contig000032	Pgi_84_3_00805.49096.49458.+.gnl|VLSCI|Pgi_84_3_contig000026	Pgi_A7A1_28_00894.81961.82323.+.gnl|VLSCI|Pgi_A7A1_28_contig000016	Pgi_AFR5B_1_00220.71595.71233.-.gnl|VLSCI|Pgi_AFR5B_1_contig000007	Pgi_F0185_01777.18376.18738.+.gnl|VLSCI|Pgi_F0185_contig000124	Pgi_F0566_01927.29381.29019.-.gnl|VLSCI|Pgi_F0566_contig000180	Pgi_F0568_01557.11827.12189.+.gnl|VLSCI|Pgi_F0568_contig000118	Pgi_F0569_01424.29177.28815.-.gnl|VLSCI|Pgi_F0569_contig000097	Pgi_F0570_01619.48672.49034.+.gnl|VLSCI|Pgi_F0570_contig000116	Pgi_W4087_01117.29183.28821.-.gnl|VLSCI|Pgi_W4087_contig000076	Pgi_YH522_00811.111662.111300.-.gnl|VLSCI|Pgi_YH522_contig000023	Pgu_DSM15663_01391.42694.43104.+.gnl|VLSCI|Pgu_DSM15663_contig000063	high-frequency
3285	rpmA	PG0315	50S ribosomal protein L27	257	ANCHOR	22	22	PG0315.348220.348477.+	Pgi_ATCC33277_01599.1845084.1844827.-	Pgi_TDC60_01302.1486358.1486615.+	Pgi_SJD2_00084.93503.93246.-	Pgi_11A_00071.84114.83857.-.gnl|VLSCI|Pgi_11A_contig000001	Pgi_13_1_00139.136130.136387.+.gnl|VLSCI|Pgi_13_1_contig000002	Pgi_5_9_01431.116516.116259.-.gnl|VLSCI|Pgi_5_9_contig000054	Pgi_3A1_00577.79596.79853.+.gnl|VLSCI|Pgi_3A1_contig000018	Pgi_3_3_00142.4687.4430.-.gnl|VLSCI|Pgi_3_3_contig000004	Pgi_49417_00695.81603.81860.+.gnl|VLSCI|Pgi_49417_contig000021	Pgi_7BTORR_00788.29571.29314.-.gnl|VLSCI|Pgi_7BTORR_contig000032	Pgi_84_3_00806.49486.49743.+.gnl|VLSCI|Pgi_84_3_contig000026	Pgi_A7A1_28_00895.82351.82608.+.gnl|VLSCI|Pgi_A7A1_28_contig000016	Pgi_AFR5B_1_00219.71205.70948.-.gnl|VLSCI|Pgi_AFR5B_1_contig000007	Pgi_F0185_01778.18766.19023.+.gnl|VLSCI|Pgi_F0185_contig000124	Pgi_F0566_01926.28991.28734.-.gnl|VLSCI|Pgi_F0566_contig000180	Pgi_F0568_01558.12217.12474.+.gnl|VLSCI|Pgi_F0568_contig000118	Pgi_F0569_01423.28787.28530.-.gnl|VLSCI|Pgi_F0569_contig000097	Pgi_F0570_01620.49062.49319.+.gnl|VLSCI|Pgi_F0570_contig000116	Pgi_W4087_01116.28793.28536.-.gnl|VLSCI|Pgi_W4087_contig000076	Pgi_YH522_00810.111272.111015.-.gnl|VLSCI|Pgi_YH522_contig000023	Pgu_DSM15663_01392.43132.43389.+.gnl|VLSCI|Pgu_DSM15663_contig000063	high-frequency
1146	serS	PG0316	seryl-tRNA synthetase	1271	ANCHOR	22	22	PG0316.348577.349848.+	Pgi_ATCC33277_01598.1844727.1843456.-	Pgi_TDC60_01303.1486715.1487986.+	Pgi_SJD2_00083.93146.91875.-	Pgi_11A_00070.83757.82486.-.gnl|VLSCI|Pgi_11A_contig000001	Pgi_13_1_00140.136487.137758.+.gnl|VLSCI|Pgi_13_1_contig000002	Pgi_5_9_01430.116159.114888.-.gnl|VLSCI|Pgi_5_9_contig000054	Pgi_3A1_00578.79953.81224.+.gnl|VLSCI|Pgi_3A1_contig000018	Pgi_3_3_00141.4330.3059.-.gnl|VLSCI|Pgi_3_3_contig000004	Pgi_49417_00696.81960.83231.+.gnl|VLSCI|Pgi_49417_contig000021	Pgi_7BTORR_00787.29214.27943.-.gnl|VLSCI|Pgi_7BTORR_contig000032	Pgi_84_3_00807.49843.51114.+.gnl|VLSCI|Pgi_84_3_contig000026	Pgi_A7A1_28_00896.82708.83979.+.gnl|VLSCI|Pgi_A7A1_28_contig000016	Pgi_AFR5B_1_00218.70848.69577.-.gnl|VLSCI|Pgi_AFR5B_1_contig000007	Pgi_F0185_01779.19123.20394.+.gnl|VLSCI|Pgi_F0185_contig000124	Pgi_F0566_01925.28634.27363.-.gnl|VLSCI|Pgi_F0566_contig000180	Pgi_F0568_01559.12574.13845.+.gnl|VLSCI|Pgi_F0568_contig000118	Pgi_F0569_01422.28430.27159.-.gnl|VLSCI|Pgi_F0569_contig000097	Pgi_F0570_01621.49419.50690.+.gnl|VLSCI|Pgi_F0570_contig000116	Pgi_W4087_01115.28436.27165.-.gnl|VLSCI|Pgi_W4087_contig000076	Pgi_YH522_00809.110915.109644.-.gnl|VLSCI|Pgi_YH522_contig000023	Pgu_DSM15663_01393.43488.44759.+.gnl|VLSCI|Pgu_DSM15663_contig000063	high-frequency
578		PG0317	M49 family peptidase	2660	ANCHOR	22	22	PG0317.352521.349861.-	Pgi_ATCC33277_01597.1840783.1843443.+	Pgi_TDC60_01304.1490659.1487999.-	Pgi_SJD2_00082.89202.91862.+	Pgi_11A_00069.79813.82473.+.gnl|VLSCI|Pgi_11A_contig000001	Pgi_13_1_00141.140431.137771.-.gnl|VLSCI|Pgi_13_1_contig000002	Pgi_5_9_01429.112215.114875.+.gnl|VLSCI|Pgi_5_9_contig000054	Pgi_3A1_00579.83897.81237.-.gnl|VLSCI|Pgi_3A1_contig000018	Pgi_3_3_00140.386.3046.+.gnl|VLSCI|Pgi_3_3_contig000004	Pgi_49417_00697.85904.83244.-.gnl|VLSCI|Pgi_49417_contig000021	Pgi_7BTORR_00786.25270.27930.+.gnl|VLSCI|Pgi_7BTORR_contig000032	Pgi_84_3_00808.53787.51127.-.gnl|VLSCI|Pgi_84_3_contig000026	Pgi_A7A1_28_00897.86652.83992.-.gnl|VLSCI|Pgi_A7A1_28_contig000016	Pgi_AFR5B_1_00217.66904.69564.+.gnl|VLSCI|Pgi_AFR5B_1_contig000007	Pgi_F0185_01780.23067.20407.-.gnl|VLSCI|Pgi_F0185_contig000124	Pgi_F0566_01924.24690.27350.+.gnl|VLSCI|Pgi_F0566_contig000180	Pgi_F0568_01560.16518.13858.-.gnl|VLSCI|Pgi_F0568_contig000118	Pgi_F0569_01421.24486.27146.+.gnl|VLSCI|Pgi_F0569_contig000097	Pgi_F0570_01622.53363.50703.-.gnl|VLSCI|Pgi_F0570_contig000116	Pgi_W4087_01114.24492.27152.+.gnl|VLSCI|Pgi_W4087_contig000076	Pgi_YH522_00808.106971.109631.+.gnl|VLSCI|Pgi_YH522_contig000023	Pgu_DSM15663_01394.47432.44772.-.gnl|VLSCI|Pgu_DSM15663_contig000063	high-frequency
513		PG0319	hypothetical protein	383	ANCHOR	22	22	PG0319.353134.353517.+	Pgi_ATCC33277_01594.1838829.1838446.-	Pgi_TDC60_01306.1491271.1491654.+	Pgi_SJD2_00080.88592.88209.-	Pgi_11A_00067.79201.78818.-.gnl|VLSCI|Pgi_11A_contig000001	Pgi_13_1_00143.141043.141426.+.gnl|VLSCI|Pgi_13_1_contig000002	Pgi_5_9_01427.111603.111220.-.gnl|VLSCI|Pgi_5_9_contig000054	Pgi_3A1_00581.84508.84891.+.gnl|VLSCI|Pgi_3A1_contig000018	Pgi_3_3_01388.411.794.+.gnl|VLSCI|Pgi_3_3_contig000060	Pgi_49417_00699.86516.86899.+.gnl|VLSCI|Pgi_49417_contig000021	Pgi_7BTORR_00784.24658.24275.-.gnl|VLSCI|Pgi_7BTORR_contig000032	Pgi_84_3_00810.54399.54782.+.gnl|VLSCI|Pgi_84_3_contig000026	Pgi_A7A1_28_00899.87264.87647.+.gnl|VLSCI|Pgi_A7A1_28_contig000016	Pgi_AFR5B_1_00215.66292.65909.-.gnl|VLSCI|Pgi_AFR5B_1_contig000007	Pgi_F0185_01782.23679.24062.+.gnl|VLSCI|Pgi_F0185_contig000124	Pgi_F0566_01922.24079.23696.-.gnl|VLSCI|Pgi_F0566_contig000180	Pgi_F0568_01562.17130.17513.+.gnl|VLSCI|Pgi_F0568_contig000118	Pgi_F0569_01419.23874.23491.-.gnl|VLSCI|Pgi_F0569_contig000097	Pgi_F0570_01624.53975.54358.+.gnl|VLSCI|Pgi_F0570_contig000116	Pgi_W4087_01112.23880.23497.-.gnl|VLSCI|Pgi_W4087_contig000076	Pgi_YH522_00806.106359.105976.-.gnl|VLSCI|Pgi_YH522_contig000023	Pgu_DSM15663_01396.47986.48369.+.gnl|VLSCI|Pgu_DSM15663_contig000063	high-frequency
1807		PG0320	hypothetical protein	1088	ANCHOR	22	22	PG0320.353549.354637.+	Pgi_ATCC33277_01593.1838414.1837326.-	Pgi_TDC60_01307.1491686.1492774.+	Pgi_SJD2_00079.88177.87089.-	Pgi_11A_00066.78786.77698.-.gnl|VLSCI|Pgi_11A_contig000001	Pgi_13_1_00144.141458.142546.+.gnl|VLSCI|Pgi_13_1_contig000002	Pgi_5_9_01426.111006.110101.-.gnl|VLSCI|Pgi_5_9_contig000054	Pgi_3A1_00582.84923.86011.+.gnl|VLSCI|Pgi_3A1_contig000018	Pgi_3_3_01389.826.1914.+.gnl|VLSCI|Pgi_3_3_contig000060	Pgi_49417_00700.86931.88019.+.gnl|VLSCI|Pgi_49417_contig000021	Pgi_7BTORR_00783.24243.23155.-.gnl|VLSCI|Pgi_7BTORR_contig000032	Pgi_84_3_00811.54814.55902.+.gnl|VLSCI|Pgi_84_3_contig000026	Pgi_A7A1_28_00900.87679.88767.+.gnl|VLSCI|Pgi_A7A1_28_contig000016	Pgi_AFR5B_1_00214.65877.64789.-.gnl|VLSCI|Pgi_AFR5B_1_contig000007	Pgi_F0185_01783.24094.25182.+.gnl|VLSCI|Pgi_F0185_contig000124	Pgi_F0566_01921.23664.22576.-.gnl|VLSCI|Pgi_F0566_contig000180	Pgi_F0568_01563.17545.18633.+.gnl|VLSCI|Pgi_F0568_contig000118	Pgi_F0569_01418.23459.22371.-.gnl|VLSCI|Pgi_F0569_contig000097	Pgi_F0570_01625.54390.55478.+.gnl|VLSCI|Pgi_F0570_contig000116	Pgi_W4087_01111.23465.22377.-.gnl|VLSCI|Pgi_W4087_contig000076	Pgi_YH522_00805.105944.104856.-.gnl|VLSCI|Pgi_YH522_contig000023	Pgu_DSM15663_01397.48401.49489.+.gnl|VLSCI|Pgu_DSM15663_contig000063	high-frequency
871		PG0321	arginine/ornithine transport system ATPase	1106	ANCHOR	22	22	PG0321.354713.355819.+	Pgi_ATCC33277_01592.1837250.1836144.-	Pgi_TDC60_01308.1492850.1493956.+	Pgi_SJD2_00078.87013.85907.-	Pgi_11A_00065.77622.76516.-.gnl|VLSCI|Pgi_11A_contig000001	Pgi_13_1_00145.142622.143728.+.gnl|VLSCI|Pgi_13_1_contig000002	Pgi_5_9_01425.110025.108919.-.gnl|VLSCI|Pgi_5_9_contig000054	Pgi_3A1_00583.86087.87193.+.gnl|VLSCI|Pgi_3A1_contig000018	Pgi_3_3_01390.1990.3096.+.gnl|VLSCI|Pgi_3_3_contig000060	Pgi_49417_00701.88095.89201.+.gnl|VLSCI|Pgi_49417_contig000021	Pgi_7BTORR_00782.23079.21973.-.gnl|VLSCI|Pgi_7BTORR_contig000032	Pgi_84_3_00812.55978.57084.+.gnl|VLSCI|Pgi_84_3_contig000026	Pgi_A7A1_28_00901.88843.89949.+.gnl|VLSCI|Pgi_A7A1_28_contig000016	Pgi_AFR5B_1_00213.64713.63607.-.gnl|VLSCI|Pgi_AFR5B_1_contig000007	Pgi_F0185_01784.25258.26364.+.gnl|VLSCI|Pgi_F0185_contig000124	Pgi_F0566_01920.22500.21394.-.gnl|VLSCI|Pgi_F0566_contig000180	Pgi_F0568_01564.18709.19815.+.gnl|VLSCI|Pgi_F0568_contig000118	Pgi_F0569_01417.22295.21189.-.gnl|VLSCI|Pgi_F0569_contig000097	Pgi_F0570_01626.55554.56660.+.gnl|VLSCI|Pgi_F0570_contig000116	Pgi_W4087_01110.22301.21195.-.gnl|VLSCI|Pgi_W4087_contig000076	Pgi_YH522_00804.104780.103674.-.gnl|VLSCI|Pgi_YH522_contig000023	Pgu_DSM15663_01398.49565.50671.+.gnl|VLSCI|Pgu_DSM15663_contig000063	high-frequency
1018		PG0322	serine/threonine transporter	1178	ANCHOR	21	21	PG0322.355848.357026.+	Pgi_ATCC33277_01591.1836115.1834937.-	Pgi_TDC60_01309.1493985.1495163.+	Pgi_SJD2_00077.85878.84700.-	Pgi_11A_00064.76487.75309.-.gnl|VLSCI|Pgi_11A_contig000001	Pgi_13_1_00146.143757.144935.+.gnl|VLSCI|Pgi_13_1_contig000002	Pgi_5_9_01424.108890.107712.-.gnl|VLSCI|Pgi_5_9_contig000054	Pgi_3A1_00584.87222.88400.+.gnl|VLSCI|Pgi_3A1_contig000018	Pgi_3_3_01391.3125.4300.+.gnl|VLSCI|Pgi_3_3_contig000060	Pgi_49417_00702.89230.90408.+.gnl|VLSCI|Pgi_49417_contig000021	Pgi_7BTORR_00781.21944.20766.-.gnl|VLSCI|Pgi_7BTORR_contig000032	Pgi_84_3_00813.57113.58291.+.gnl|VLSCI|Pgi_84_3_contig000026	Pgi_A7A1_28_00902.89978.91156.+.gnl|VLSCI|Pgi_A7A1_28_contig000016	Pgi_AFR5B_1_00212.63578.62400.-.gnl|VLSCI|Pgi_AFR5B_1_contig000007	Pgi_F0185_01785.26393.27571.+.gnl|VLSCI|Pgi_F0185_contig000124	Pgi_F0566_01919.21365.20187.-.gnl|VLSCI|Pgi_F0566_contig000180	Pgi_F0568_01565.19844.21022.+.gnl|VLSCI|Pgi_F0568_contig000118	Pgi_F0569_01416.21160.19982.-.gnl|VLSCI|Pgi_F0569_contig000097	Pgi_F0570_01627.56689.57867.+.gnl|VLSCI|Pgi_F0570_contig000116		Pgi_YH522_00803.103645.102467.-.gnl|VLSCI|Pgi_YH522_contig000023	Pgu_DSM15663_01399.50700.51878.+.gnl|VLSCI|Pgu_DSM15663_contig000063	high-frequency
406		PG0323	hypothetical protein	329	ANCHOR	22	22	PG0323.357478.357149.-	Pgi_ATCC33277_01590.1834485.1834814.+	Pgi_TDC60_01310.1495615.1495286.-	Pgi_SJD2_00076.84248.84577.+	Pgi_11A_00063.74857.75186.+.gnl|VLSCI|Pgi_11A_contig000001	Pgi_13_1_00147.145387.145058.-.gnl|VLSCI|Pgi_13_1_contig000002	Pgi_5_9_01423.107260.107589.+.gnl|VLSCI|Pgi_5_9_contig000054	Pgi_3A1_00585.88852.88523.-.gnl|VLSCI|Pgi_3A1_contig000018	Pgi_3_3_01392.4752.4423.-.gnl|VLSCI|Pgi_3_3_contig000060	Pgi_49417_00703.90860.90531.-.gnl|VLSCI|Pgi_49417_contig000021	Pgi_7BTORR_00780.20314.20643.+.gnl|VLSCI|Pgi_7BTORR_contig000032	Pgi_84_3_00814.58743.58414.-.gnl|VLSCI|Pgi_84_3_contig000026	Pgi_A7A1_28_00903.91608.91279.-.gnl|VLSCI|Pgi_A7A1_28_contig000016	Pgi_AFR5B_1_00211.61948.62277.+.gnl|VLSCI|Pgi_AFR5B_1_contig000007	Pgi_F0185_01786.28023.27694.-.gnl|VLSCI|Pgi_F0185_contig000124	Pgi_F0566_01918.19735.20064.+.gnl|VLSCI|Pgi_F0566_contig000180	Pgi_F0568_01566.21474.21145.-.gnl|VLSCI|Pgi_F0568_contig000118	Pgi_F0569_01415.19535.19864.+.gnl|VLSCI|Pgi_F0569_contig000097	Pgi_F0570_01628.58319.57990.-.gnl|VLSCI|Pgi_F0570_contig000116	Pgi_W4087_01107.19537.19866.+.gnl|VLSCI|Pgi_W4087_contig000076	Pgi_YH522_00802.102015.102344.+.gnl|VLSCI|Pgi_YH522_contig000023	Pgu_DSM15663_01400.52330.52001.-.gnl|VLSCI|Pgu_DSM15663_contig000063	high-frequency
1706	hutH	PG0324	histidine ammonia-lyase	1505	ANCHOR	22	22	PG0324.359184.357679.-	Pgi_ATCC33277_01589.1832779.1834284.+	Pgi_TDC60_01311.1497385.1495880.-	Pgi_SJD2_00075.82542.84047.+	Pgi_11A_00062.73152.74657.+.gnl|VLSCI|Pgi_11A_contig000001	Pgi_13_1_00148.147093.145588.-.gnl|VLSCI|Pgi_13_1_contig000002	Pgi_5_9_01422.105554.107059.+.gnl|VLSCI|Pgi_5_9_contig000054	Pgi_3A1_00586.90559.89054.-.gnl|VLSCI|Pgi_3A1_contig000018	Pgi_3_3_01393.6458.4953.-.gnl|VLSCI|Pgi_3_3_contig000060	Pgi_49417_00704.92567.91062.-.gnl|VLSCI|Pgi_49417_contig000021	Pgi_7BTORR_00779.18607.20112.+.gnl|VLSCI|Pgi_7BTORR_contig000032	Pgi_84_3_00815.60449.58944.-.gnl|VLSCI|Pgi_84_3_contig000026	Pgi_A7A1_28_00904.93314.91809.-.gnl|VLSCI|Pgi_A7A1_28_contig000016	Pgi_AFR5B_1_00210.60242.61747.+.gnl|VLSCI|Pgi_AFR5B_1_contig000007	Pgi_F0185_01787.29729.28224.-.gnl|VLSCI|Pgi_F0185_contig000124	Pgi_F0566_01917.18029.19534.+.gnl|VLSCI|Pgi_F0566_contig000180	Pgi_F0568_01567.23180.21675.-.gnl|VLSCI|Pgi_F0568_contig000118	Pgi_F0569_01414.17829.19334.+.gnl|VLSCI|Pgi_F0569_contig000097	Pgi_F0570_01629.60025.58520.-.gnl|VLSCI|Pgi_F0570_contig000116	Pgi_W4087_01106.17831.19336.+.gnl|VLSCI|Pgi_W4087_contig000076	Pgi_YH522_00801.100309.101814.+.gnl|VLSCI|Pgi_YH522_contig000023	Pgu_DSM15663_01401.54036.52531.-.gnl|VLSCI|Pgu_DSM15663_contig000063	high-frequency
767		PG0325	hypothetical protein	629	ANCHOR	22	22	PG0325.359804.359175.-	Pgi_ATCC33277_01588.1832159.1832788.+	Pgi_TDC60_01312.1498005.1497376.-	Pgi_SJD2_00074.81922.82551.+	Pgi_11A_00061.72532.73161.+.gnl|VLSCI|Pgi_11A_contig000001	Pgi_13_1_00149.147713.147084.-.gnl|VLSCI|Pgi_13_1_contig000002	Pgi_5_9_01421.104934.105563.+.gnl|VLSCI|Pgi_5_9_contig000054	Pgi_3A1_00587.91179.90550.-.gnl|VLSCI|Pgi_3A1_contig000018	Pgi_3_3_01394.7078.6449.-.gnl|VLSCI|Pgi_3_3_contig000060	Pgi_49417_00705.93187.92558.-.gnl|VLSCI|Pgi_49417_contig000021	Pgi_7BTORR_00778.17987.18616.+.gnl|VLSCI|Pgi_7BTORR_contig000032	Pgi_84_3_00816.61069.60440.-.gnl|VLSCI|Pgi_84_3_contig000026	Pgi_A7A1_28_00905.93934.93305.-.gnl|VLSCI|Pgi_A7A1_28_contig000016	Pgi_AFR5B_1_00209.59622.60251.+.gnl|VLSCI|Pgi_AFR5B_1_contig000007	Pgi_F0185_01788.30349.29720.-.gnl|VLSCI|Pgi_F0185_contig000124	Pgi_F0566_01916.17409.18038.+.gnl|VLSCI|Pgi_F0566_contig000180	Pgi_F0568_01568.23800.23171.-.gnl|VLSCI|Pgi_F0568_contig000118	Pgi_F0569_01413.17209.17838.+.gnl|VLSCI|Pgi_F0569_contig000097	Pgi_F0570_01630.60645.60016.-.gnl|VLSCI|Pgi_F0570_contig000116	Pgi_W4087_01105.17211.17840.+.gnl|VLSCI|Pgi_W4087_contig000076	Pgi_YH522_00800.99689.100318.+.gnl|VLSCI|Pgi_YH522_contig000023	Pgu_DSM15663_01402.54656.54027.-.gnl|VLSCI|Pgu_DSM15663_contig000063	high-frequency
1136		PG0326	hypothetical protein	1148	ANCHOR	22	22	PG0326.360977.359829.-	Pgi_ATCC33277_01587.1830986.1832134.+	Pgi_TDC60_01313.1499178.1498030.-	Pgi_SJD2_00073.80749.81897.+	Pgi_11A_00060.71359.72507.+.gnl|VLSCI|Pgi_11A_contig000001	Pgi_13_1_00150.148886.147738.-.gnl|VLSCI|Pgi_13_1_contig000002	Pgi_5_9_01420.103761.104909.+.gnl|VLSCI|Pgi_5_9_contig000054	Pgi_3A1_00588.92352.91204.-.gnl|VLSCI|Pgi_3A1_contig000018	Pgi_3_3_01395.8251.7103.-.gnl|VLSCI|Pgi_3_3_contig000060	Pgi_49417_00706.94360.93212.-.gnl|VLSCI|Pgi_49417_contig000021	Pgi_7BTORR_00777.16814.17962.+.gnl|VLSCI|Pgi_7BTORR_contig000032	Pgi_84_3_00817.62242.61094.-.gnl|VLSCI|Pgi_84_3_contig000026	Pgi_A7A1_28_00906.95107.93959.-.gnl|VLSCI|Pgi_A7A1_28_contig000016	Pgi_AFR5B_1_00208.58449.59597.+.gnl|VLSCI|Pgi_AFR5B_1_contig000007	Pgi_F0185_01789.31522.30374.-.gnl|VLSCI|Pgi_F0185_contig000124	Pgi_F0566_01915.16236.17384.+.gnl|VLSCI|Pgi_F0566_contig000180	Pgi_F0568_01569.24973.23825.-.gnl|VLSCI|Pgi_F0568_contig000118	Pgi_F0569_01412.16036.17184.+.gnl|VLSCI|Pgi_F0569_contig000097	Pgi_F0570_01631.61818.60670.-.gnl|VLSCI|Pgi_F0570_contig000116	Pgi_W4087_01104.16038.17186.+.gnl|VLSCI|Pgi_W4087_contig000076	Pgi_YH522_00799.98516.99664.+.gnl|VLSCI|Pgi_YH522_contig000023	Pgu_DSM15663_01403.55829.54681.-.gnl|VLSCI|Pgu_DSM15663_contig000063	high-frequency
961		PG0327	hypothetical protein	1154	ANCHOR	22	22	PG0327.362151.360997.-	Pgi_ATCC33277_01586.1829812.1830966.+	Pgi_TDC60_01314.1500416.1499262.-	Pgi_SJD2_00072.79575.80729.+	Pgi_11A_00059.70185.71339.+.gnl|VLSCI|Pgi_11A_contig000001	Pgi_13_1_00151.150060.148906.-.gnl|VLSCI|Pgi_13_1_contig000002	Pgi_5_9_01419.102587.103741.+.gnl|VLSCI|Pgi_5_9_contig000054	Pgi_3A1_00589.93526.92372.-.gnl|VLSCI|Pgi_3A1_contig000018	Pgi_3_3_01396.9425.8271.-.gnl|VLSCI|Pgi_3_3_contig000060	Pgi_49417_00707.95534.94380.-.gnl|VLSCI|Pgi_49417_contig000021	Pgi_7BTORR_00776.15640.16794.+.gnl|VLSCI|Pgi_7BTORR_contig000032	Pgi_84_3_00818.63416.62262.-.gnl|VLSCI|Pgi_84_3_contig000026	Pgi_A7A1_28_00907.96281.95127.-.gnl|VLSCI|Pgi_A7A1_28_contig000016	Pgi_AFR5B_1_00207.57275.58429.+.gnl|VLSCI|Pgi_AFR5B_1_contig000007	Pgi_F0185_01790.32696.31542.-.gnl|VLSCI|Pgi_F0185_contig000124	Pgi_F0566_01914.15062.16216.+.gnl|VLSCI|Pgi_F0566_contig000180	Pgi_F0568_01570.26147.24993.-.gnl|VLSCI|Pgi_F0568_contig000118	Pgi_F0569_01411.14862.16016.+.gnl|VLSCI|Pgi_F0569_contig000097	Pgi_F0570_01632.62992.61838.-.gnl|VLSCI|Pgi_F0570_contig000116	Pgi_W4087_01103.14864.16018.+.gnl|VLSCI|Pgi_W4087_contig000076	Pgi_YH522_00798.97342.98496.+.gnl|VLSCI|Pgi_YH522_contig000023	Pgu_DSM15663_01404.57003.55849.-.gnl|VLSCI|Pgu_DSM15663_contig000063	high-frequency
1494	hutI	PG0328	imidazolonepropionase	1271	ANCHOR	22	22	PG0328.363516.362245.-	Pgi_ATCC33277_01585.1828447.1829718.+	Pgi_TDC60_01315.1501781.1500510.-	Pgi_SJD2_00071.78210.79481.+	Pgi_11A_00058.68820.70091.+.gnl|VLSCI|Pgi_11A_contig000001	Pgi_13_1_00152.151425.150154.-.gnl|VLSCI|Pgi_13_1_contig000002	Pgi_5_9_01418.101223.102494.+.gnl|VLSCI|Pgi_5_9_contig000054	Pgi_3A1_00590.94891.93620.-.gnl|VLSCI|Pgi_3A1_contig000018	Pgi_3_3_01397.10790.9519.-.gnl|VLSCI|Pgi_3_3_contig000060	Pgi_49417_00708.96899.95628.-.gnl|VLSCI|Pgi_49417_contig000021	Pgi_7BTORR_00775.14275.15546.+.gnl|VLSCI|Pgi_7BTORR_contig000032	Pgi_84_3_00819.64781.63510.-.gnl|VLSCI|Pgi_84_3_contig000026	Pgi_A7A1_28_00908.97646.96375.-.gnl|VLSCI|Pgi_A7A1_28_contig000016	Pgi_AFR5B_1_00206.55910.57181.+.gnl|VLSCI|Pgi_AFR5B_1_contig000007	Pgi_F0185_01791.34061.32790.-.gnl|VLSCI|Pgi_F0185_contig000124	Pgi_F0566_01913.13697.14968.+.gnl|VLSCI|Pgi_F0566_contig000180	Pgi_F0568_01571.27512.26241.-.gnl|VLSCI|Pgi_F0568_contig000118	Pgi_F0569_01410.13497.14768.+.gnl|VLSCI|Pgi_F0569_contig000097	Pgi_F0570_01633.64357.63086.-.gnl|VLSCI|Pgi_F0570_contig000116	Pgi_W4087_01102.13499.14770.+.gnl|VLSCI|Pgi_W4087_contig000076	Pgi_YH522_00797.95977.97248.+.gnl|VLSCI|Pgi_YH522_contig000023	Pgu_DSM15663_01405.58369.57098.-.gnl|VLSCI|Pgu_DSM15663_contig000063	high-frequency
981		PG0329	formiminotransferase-cyclodeaminase-like protein	902	ANCHOR	22	22	PG0329.364519.363617.-	Pgi_ATCC33277_01584.1827444.1828346.+	Pgi_TDC60_01316.1502784.1501882.-	Pgi_SJD2_00070.77207.78109.+	Pgi_11A_00057.67817.68719.+.gnl|VLSCI|Pgi_11A_contig000001	Pgi_13_1_00153.152428.151526.-.gnl|VLSCI|Pgi_13_1_contig000002	Pgi_5_9_01417.100220.101122.+.gnl|VLSCI|Pgi_5_9_contig000054	Pgi_3A1_00591.95894.94992.-.gnl|VLSCI|Pgi_3A1_contig000018	Pgi_3_3_01398.11793.10891.-.gnl|VLSCI|Pgi_3_3_contig000060	Pgi_49417_00709.97902.97000.-.gnl|VLSCI|Pgi_49417_contig000021	Pgi_7BTORR_00774.13272.14174.+.gnl|VLSCI|Pgi_7BTORR_contig000032	Pgi_84_3_00820.65784.64882.-.gnl|VLSCI|Pgi_84_3_contig000026	Pgi_A7A1_28_00909.98649.97747.-.gnl|VLSCI|Pgi_A7A1_28_contig000016	Pgi_AFR5B_1_00205.54907.55809.+.gnl|VLSCI|Pgi_AFR5B_1_contig000007	Pgi_F0185_01792.35064.34162.-.gnl|VLSCI|Pgi_F0185_contig000124	Pgi_F0566_01912.12694.13596.+.gnl|VLSCI|Pgi_F0566_contig000180	Pgi_F0568_01572.28515.27613.-.gnl|VLSCI|Pgi_F0568_contig000118	Pgi_F0569_01409.12494.13396.+.gnl|VLSCI|Pgi_F0569_contig000097	Pgi_F0570_01634.65360.64458.-.gnl|VLSCI|Pgi_F0570_contig000116	Pgi_W4087_01101.12496.13398.+.gnl|VLSCI|Pgi_W4087_contig000076	Pgi_YH522_00796.94974.95876.+.gnl|VLSCI|Pgi_YH522_contig000023	Pgu_DSM15663_01406.59372.58470.-.gnl|VLSCI|Pgu_DSM15663_contig000063	high-frequency
548		PG0330	histone-like family DNA-binding protein	515	ANCHOR	22	22	PG0330.365083.364568.-	Pgi_ATCC33277_01582.1825857.1826375.+	Pgi_TDC60_01318.1504371.1503853.-	Pgi_SJD2_00068.75620.76138.+	Pgi_11A_00055.66230.66748.+.gnl|VLSCI|Pgi_11A_contig000001	Pgi_13_1_00155.154015.153497.-.gnl|VLSCI|Pgi_13_1_contig000002	Pgi_5_9_01416.99656.100171.+.gnl|VLSCI|Pgi_5_9_contig000054	Pgi_3A1_00593.97481.96963.-.gnl|VLSCI|Pgi_3A1_contig000018	Pgi_3_3_01400.13380.12862.-.gnl|VLSCI|Pgi_3_3_contig000060	Pgi_49417_00710.98466.97951.-.gnl|VLSCI|Pgi_49417_contig000021	Pgi_7BTORR_00772.11685.12203.+.gnl|VLSCI|Pgi_7BTORR_contig000032	Pgi_84_3_00821.66348.65833.-.gnl|VLSCI|Pgi_84_3_contig000026	Pgi_A7A1_28_00910.99216.98698.-.gnl|VLSCI|Pgi_A7A1_28_contig000016	Pgi_AFR5B_1_00203.53320.53838.+.gnl|VLSCI|Pgi_AFR5B_1_contig000007	Pgi_F0185_01794.36651.36133.-.gnl|VLSCI|Pgi_F0185_contig000124	Pgi_F0566_01910.11107.11625.+.gnl|VLSCI|Pgi_F0566_contig000180	Pgi_F0568_01573.29079.28564.-.gnl|VLSCI|Pgi_F0568_contig000118	Pgi_F0569_01407.10907.11425.+.gnl|VLSCI|Pgi_F0569_contig000097	Pgi_F0570_01636.66947.66429.-.gnl|VLSCI|Pgi_F0570_contig000116	Pgi_W4087_01099.10909.11427.+.gnl|VLSCI|Pgi_W4087_contig000076	Pgi_YH522_00794.93390.93905.+.gnl|VLSCI|Pgi_YH522_contig000023	Pgu_DSM15663_01407.59935.59417.-.gnl|VLSCI|Pgu_DSM15663_contig000063	high-frequency
279	rho	PG0332	transcription termination factor Rho	1976	ANCHOR	22	22	PG0332.365759.367735.+	Pgi_ATCC33277_01580.1825180.1823204.-	Pgi_TDC60_01319.1505047.1507023.+	Pgi_SJD2_00066.74958.72982.-	Pgi_11A_00054.65553.63577.-.gnl|VLSCI|Pgi_11A_contig000001	Pgi_13_1_00156.154691.156667.+.gnl|VLSCI|Pgi_13_1_contig000002	Pgi_5_9_01414.98979.97003.-.gnl|VLSCI|Pgi_5_9_contig000054	Pgi_3A1_00594.98157.100133.+.gnl|VLSCI|Pgi_3A1_contig000018	Pgi_3_3_01401.14056.16032.+.gnl|VLSCI|Pgi_3_3_contig000060	Pgi_49417_00712.100111.101220.+.gnl|VLSCI|Pgi_49417_contig000021	Pgi_7BTORR_00771.11075.9099.-.gnl|VLSCI|Pgi_7BTORR_contig000032	Pgi_84_3_00822.67024.69000.+.gnl|VLSCI|Pgi_84_3_contig000026	Pgi_A7A1_28_00911.99893.101869.+.gnl|VLSCI|Pgi_A7A1_28_contig000016	Pgi_AFR5B_1_00202.52645.50669.-.gnl|VLSCI|Pgi_AFR5B_1_contig000007	Pgi_F0185_01795.37327.39303.+.gnl|VLSCI|Pgi_F0185_contig000124	Pgi_F0566_01909.10431.8455.-.gnl|VLSCI|Pgi_F0566_contig000180	Pgi_F0568_01574.29755.31731.+.gnl|VLSCI|Pgi_F0568_contig000118	Pgi_F0569_01406.10231.8255.-.gnl|VLSCI|Pgi_F0569_contig000097	Pgi_F0570_01637.67623.69599.+.gnl|VLSCI|Pgi_F0570_contig000116	Pgi_W4087_01098.10233.8257.-.gnl|VLSCI|Pgi_W4087_contig000076	Pgi_YH522_00793.92714.90738.-.gnl|VLSCI|Pgi_YH522_contig000023	Pgu_DSM15663_01408.60611.62584.+.gnl|VLSCI|Pgu_DSM15663_contig000063	high-frequency
1224		PG0333	hypothetical protein	908	ANCHOR	22	22	PG0333.367963.368871.+	Pgi_ATCC33277_01579.1822976.1822068.-	Pgi_TDC60_01320.1507251.1508159.+	Pgi_SJD2_00065.72754.71846.-	Pgi_11A_00053.63349.62441.-.gnl|VLSCI|Pgi_11A_contig000001	Pgi_13_1_00157.156895.157803.+.gnl|VLSCI|Pgi_13_1_contig000002	Pgi_5_9_01413.96775.95867.-.gnl|VLSCI|Pgi_5_9_contig000054	Pgi_3A1_00595.100361.101269.+.gnl|VLSCI|Pgi_3A1_contig000018	Pgi_3_3_01402.16261.17169.+.gnl|VLSCI|Pgi_3_3_contig000060	Pgi_49417_00713.101448.102356.+.gnl|VLSCI|Pgi_49417_contig000021	Pgi_7BTORR_00770.8871.7963.-.gnl|VLSCI|Pgi_7BTORR_contig000032	Pgi_84_3_00823.69229.70137.+.gnl|VLSCI|Pgi_84_3_contig000026	Pgi_A7A1_28_00912.102098.103006.+.gnl|VLSCI|Pgi_A7A1_28_contig000016	Pgi_AFR5B_1_00201.50441.49533.-.gnl|VLSCI|Pgi_AFR5B_1_contig000007	Pgi_F0185_01796.39532.40440.+.gnl|VLSCI|Pgi_F0185_contig000124	Pgi_F0566_01908.8227.7319.-.gnl|VLSCI|Pgi_F0566_contig000180	Pgi_F0568_01575.31959.32867.+.gnl|VLSCI|Pgi_F0568_contig000118	Pgi_F0569_01405.8027.7119.-.gnl|VLSCI|Pgi_F0569_contig000097	Pgi_F0570_01638.69827.70735.+.gnl|VLSCI|Pgi_F0570_contig000116	Pgi_W4087_01097.8029.7121.-.gnl|VLSCI|Pgi_W4087_contig000076	Pgi_YH522_00792.90510.89602.-.gnl|VLSCI|Pgi_YH522_contig000023	Pgu_DSM15663_01409.62813.63721.+.gnl|VLSCI|Pgu_DSM15663_contig000063	high-frequency
397		PG0334	glycosyl transferase group 2 family protein	959	ANCHOR	22	22	PG0334.369841.368882.-	Pgi_ATCC33277_01578.1821098.1822057.+	Pgi_TDC60_01321.1509129.1508170.-	Pgi_SJD2_00064.70876.71835.+	Pgi_11A_00052.61471.62430.+.gnl|VLSCI|Pgi_11A_contig000001	Pgi_13_1_00158.158773.157814.-.gnl|VLSCI|Pgi_13_1_contig000002	Pgi_5_9_01412.94897.95856.+.gnl|VLSCI|Pgi_5_9_contig000054	Pgi_3A1_00596.102239.101280.-.gnl|VLSCI|Pgi_3A1_contig000018	Pgi_3_3_01403.18139.17180.-.gnl|VLSCI|Pgi_3_3_contig000060	Pgi_49417_00714.103326.102367.-.gnl|VLSCI|Pgi_49417_contig000021	Pgi_7BTORR_00769.6993.7952.+.gnl|VLSCI|Pgi_7BTORR_contig000032	Pgi_84_3_00824.71107.70148.-.gnl|VLSCI|Pgi_84_3_contig000026	Pgi_A7A1_28_00913.103976.103017.-.gnl|VLSCI|Pgi_A7A1_28_contig000016	Pgi_AFR5B_1_00200.48563.49522.+.gnl|VLSCI|Pgi_AFR5B_1_contig000007	Pgi_F0185_01797.41410.40451.-.gnl|VLSCI|Pgi_F0185_contig000124	Pgi_F0566_01907.6349.7308.+.gnl|VLSCI|Pgi_F0566_contig000180	Pgi_F0568_01576.33837.32878.-.gnl|VLSCI|Pgi_F0568_contig000118	Pgi_F0569_01404.6149.7108.+.gnl|VLSCI|Pgi_F0569_contig000097	Pgi_F0570_01639.71705.70746.-.gnl|VLSCI|Pgi_F0570_contig000116	Pgi_W4087_01096.6151.7110.+.gnl|VLSCI|Pgi_W4087_contig000076	Pgi_YH522_00791.88632.89591.+.gnl|VLSCI|Pgi_YH522_contig000023	Pgu_DSM15663_01410.64691.63732.-.gnl|VLSCI|Pgu_DSM15663_contig000063	high-frequency
2248	miaA_2	PG0335	tRNA delta(2)-isopentenylpyrophosphate transferase	902	ANCHOR	22	22	PG0335.370796.369894.-	Pgi_ATCC33277_01576.1818514.1819416.+	Pgi_TDC60_01322.1510084.1509182.-	Pgi_SJD2_00062.68292.69194.+	Pgi_11A_00051.60516.61418.+.gnl|VLSCI|Pgi_11A_contig000001	Pgi_13_1_00159.159728.158826.-.gnl|VLSCI|Pgi_13_1_contig000002	Pgi_5_9_01410.92328.93230.+.gnl|VLSCI|Pgi_5_9_contig000054	Pgi_3A1_00598.104823.103921.-.gnl|VLSCI|Pgi_3A1_contig000018	Pgi_3_3_01405.20723.19821.-.gnl|VLSCI|Pgi_3_3_contig000060	Pgi_49417_00716.105910.105008.-.gnl|VLSCI|Pgi_49417_contig000021	Pgi_7BTORR_00768.6038.6940.+.gnl|VLSCI|Pgi_7BTORR_contig000032	Pgi_84_3_00825.72062.71160.-.gnl|VLSCI|Pgi_84_3_contig000026	Pgi_A7A1_28_00915.106560.105658.-.gnl|VLSCI|Pgi_A7A1_28_contig000016	Pgi_AFR5B_1_00198.45979.46881.+.gnl|VLSCI|Pgi_AFR5B_1_contig000007	Pgi_F0185_01798.42365.41463.-.gnl|VLSCI|Pgi_F0185_contig000124	Pgi_F0566_01906.5394.6296.+.gnl|VLSCI|Pgi_F0566_contig000180	Pgi_F0568_01577.34792.33890.-.gnl|VLSCI|Pgi_F0568_contig000118	Pgi_F0569_01403.5194.6096.+.gnl|VLSCI|Pgi_F0569_contig000097	Pgi_F0570_01640.72660.71758.-.gnl|VLSCI|Pgi_F0570_contig000116	Pgi_W4087_01095.5196.6098.+.gnl|VLSCI|Pgi_W4087_contig000076	Pgi_YH522_00789.86048.86950.+.gnl|VLSCI|Pgi_YH522_contig000023	Pgu_DSM15663_01412.67443.66541.-.gnl|VLSCI|Pgu_DSM15663_contig000063	high-frequency
367		PG0336	hypothetical protein	569	ANCHOR	22	22	PG0336.371382.370813.-	Pgi_ATCC33277_01575.1817925.1818494.+	Pgi_TDC60_01323.1510670.1510101.-	Pgi_SJD2_00061.67703.68272.+	Pgi_11A_00050.59927.60496.+.gnl|VLSCI|Pgi_11A_contig000001	Pgi_13_1_00160.160314.159745.-.gnl|VLSCI|Pgi_13_1_contig000002	Pgi_5_9_01409.91742.92308.+.gnl|VLSCI|Pgi_5_9_contig000054	Pgi_3A1_00599.105412.104843.-.gnl|VLSCI|Pgi_3A1_contig000018	Pgi_3_3_01406.21309.20740.-.gnl|VLSCI|Pgi_3_3_contig000060	Pgi_49417_00717.106500.105931.-.gnl|VLSCI|Pgi_49417_contig000021	Pgi_7BTORR_00767.5449.6018.+.gnl|VLSCI|Pgi_7BTORR_contig000032	Pgi_84_3_00826.72651.72082.-.gnl|VLSCI|Pgi_84_3_contig000026	Pgi_A7A1_28_00916.107145.106576.-.gnl|VLSCI|Pgi_A7A1_28_contig000016	Pgi_AFR5B_1_00197.45390.45959.+.gnl|VLSCI|Pgi_AFR5B_1_contig000007	Pgi_F0185_01799.42954.42385.-.gnl|VLSCI|Pgi_F0185_contig000124	Pgi_F0566_01905.4805.5374.+.gnl|VLSCI|Pgi_F0566_contig000180	Pgi_F0568_01578.35377.34808.-.gnl|VLSCI|Pgi_F0568_contig000118	Pgi_F0569_01402.4608.5177.+.gnl|VLSCI|Pgi_F0569_contig000097	Pgi_F0570_01641.73246.72677.-.gnl|VLSCI|Pgi_F0570_contig000116	Pgi_W4087_01094.4607.5176.+.gnl|VLSCI|Pgi_W4087_contig000076	Pgi_YH522_00788.85463.86032.+.gnl|VLSCI|Pgi_YH522_contig000023	Pgu_DSM15663_01413.68032.67463.-.gnl|VLSCI|Pgu_DSM15663_contig000063	high-frequency
983		PG0338	hypothetical protein	3527	ANCHOR	22	22	PG0338.371670.375197.+	Pgi_ATCC33277_01574.1817637.1814278.-	Pgi_TDC60_01324.1510958.1514317.+	Pgi_SJD2_00059.66298.63893.-	Pgi_11A_00049.59639.56280.-.gnl|VLSCI|Pgi_11A_contig000001	Pgi_13_1_00161.160602.163961.+.gnl|VLSCI|Pgi_13_1_contig000002	Pgi_5_9_01408.91454.87927.-.gnl|VLSCI|Pgi_5_9_contig000054	Pgi_3A1_00600.105700.109227.+.gnl|VLSCI|Pgi_3A1_contig000018	Pgi_3_3_01407.21597.25124.+.gnl|VLSCI|Pgi_3_3_contig000060	Pgi_49417_00718.106788.110315.+.gnl|VLSCI|Pgi_49417_contig000021	Pgi_7BTORR_00766.5160.1633.-.gnl|VLSCI|Pgi_7BTORR_contig000032	Pgi_84_3_00827.72939.76466.+.gnl|VLSCI|Pgi_84_3_contig000026	Pgi_A7A1_28_00917.107433.110960.+.gnl|VLSCI|Pgi_A7A1_28_contig000016	Pgi_AFR5B_1_00196.45102.41575.-.gnl|VLSCI|Pgi_AFR5B_1_contig000007	Pgi_F0185_01800.43243.46602.+.gnl|VLSCI|Pgi_F0185_contig000124	Pgi_F0566_01904.4517.990.-.gnl|VLSCI|Pgi_F0566_contig000180	Pgi_F0568_01579.35665.39192.+.gnl|VLSCI|Pgi_F0568_contig000118	Pgi_F0569_01401.4320.793.-.gnl|VLSCI|Pgi_F0569_contig000097	Pgi_F0570_01642.73535.76894.+.gnl|VLSCI|Pgi_F0570_contig000116	Pgi_W4087_01093.4318.791.-.gnl|VLSCI|Pgi_W4087_contig000076	Pgi_YH522_00787.85175.81816.-.gnl|VLSCI|Pgi_YH522_contig000023	Pgu_DSM15663_01414.68555.71845.+.gnl|VLSCI|Pgu_DSM15663_contig000063	high-frequency
137		PG0339	hypothetical protein	545	ANCHOR	22	22	PG0339.375202.375747.+	Pgi_ATCC33277_01573.1814273.1813728.-	Pgi_TDC60_01325.1514322.1514867.+	Pgi_SJD2_00058.63888.63343.-	Pgi_11A_00048.56275.55730.-.gnl|VLSCI|Pgi_11A_contig000001	Pgi_13_1_00162.163966.164511.+.gnl|VLSCI|Pgi_13_1_contig000002	Pgi_5_9_01407.87922.87377.-.gnl|VLSCI|Pgi_5_9_contig000054	Pgi_3A1_00601.109232.109777.+.gnl|VLSCI|Pgi_3A1_contig000018	Pgi_3_3_01408.25129.25674.+.gnl|VLSCI|Pgi_3_3_contig000060	Pgi_49417_00719.110320.110865.+.gnl|VLSCI|Pgi_49417_contig000021	Pgi_7BTORR_00765.1628.1083.-.gnl|VLSCI|Pgi_7BTORR_contig000032	Pgi_84_3_00828.76471.77016.+.gnl|VLSCI|Pgi_84_3_contig000026	Pgi_A7A1_28_00918.110965.111510.+.gnl|VLSCI|Pgi_A7A1_28_contig000016	Pgi_AFR5B_1_00195.41570.41025.-.gnl|VLSCI|Pgi_AFR5B_1_contig000007	Pgi_F0185_01801.46607.47152.+.gnl|VLSCI|Pgi_F0185_contig000124	Pgi_F0566_01903.985.440.-.gnl|VLSCI|Pgi_F0566_contig000180	Pgi_F0568_01580.39197.39742.+.gnl|VLSCI|Pgi_F0568_contig000118	Pgi_F0569_01400.788.243.-.gnl|VLSCI|Pgi_F0569_contig000097	Pgi_F0570_01643.76899.77444.+.gnl|VLSCI|Pgi_F0570_contig000116	Pgi_W4087_01092.786.241.-.gnl|VLSCI|Pgi_W4087_contig000076	Pgi_YH522_00786.81812.81267.-.gnl|VLSCI|Pgi_YH522_contig000023	Pgu_DSM15663_01415.71850.72395.+.gnl|VLSCI|Pgu_DSM15663_contig000063	high-frequency
337	megL	PG0343	methionine gamma-lyase	1199	ANCHOR	22	22	PG0343.378470.377271.-	Pgi_ATCC33277_01570.1809862.1811061.+	Pgi_TDC60_01327.1517328.1516129.-	Pgi_SJD2_00056.60556.61755.+	Pgi_11A_00046.52897.54096.+.gnl|VLSCI|Pgi_11A_contig000001	Pgi_13_1_00164.167173.165974.-.gnl|VLSCI|Pgi_13_1_contig000002	Pgi_5_9_01405.84712.85911.+.gnl|VLSCI|Pgi_5_9_contig000054	Pgi_3A1_00603.112563.111364.-.gnl|VLSCI|Pgi_3A1_contig000018	Pgi_3_3_01410.28134.26935.-.gnl|VLSCI|Pgi_3_3_contig000060	Pgi_49417_00721.113328.112129.-.gnl|VLSCI|Pgi_49417_contig000021	Pgi_7BTORR_01020.156748.157947.+.gnl|VLSCI|Pgi_7BTORR_contig000036	Pgi_84_3_00830.79672.78473.-.gnl|VLSCI|Pgi_84_3_contig000026	Pgi_A7A1_28_00919.114164.112965.-.gnl|VLSCI|Pgi_A7A1_28_contig000016	Pgi_AFR5B_1_00193.38737.39936.+.gnl|VLSCI|Pgi_AFR5B_1_contig000007	Pgi_F0185_01802.1375.176.-.gnl|VLSCI|Pgi_F0185_contig000126	Pgi_F0566_01902.26034.27233.+.gnl|VLSCI|Pgi_F0566_contig000179	Pgi_F0568_01582.1275.76.-.gnl|VLSCI|Pgi_F0568_contig000119	Pgi_F0569_01398.25701.26900.+.gnl|VLSCI|Pgi_F0569_contig000096	Pgi_F0570_01645.80229.79030.-.gnl|VLSCI|Pgi_F0570_contig000116	Pgi_W4087_01090.25526.26725.+.gnl|VLSCI|Pgi_W4087_contig000075	Pgi_YH522_00784.78666.79865.+.gnl|VLSCI|Pgi_YH522_contig000023	Pgu_DSM15663_01417.75252.74053.-.gnl|VLSCI|Pgu_DSM15663_contig000063	high-frequency
728		PG0344	purple acid phosphatase	1469	ANCHOR	22	22	PG0344.380102.378633.-	Pgi_ATCC33277_01569.1808230.1809699.+	Pgi_TDC60_01328.1518960.1517491.-	Pgi_SJD2_00055.58924.60393.+	Pgi_11A_00045.51265.52734.+.gnl|VLSCI|Pgi_11A_contig000001	Pgi_13_1_00165.168805.167336.-.gnl|VLSCI|Pgi_13_1_contig000002	Pgi_5_9_01404.83080.84549.+.gnl|VLSCI|Pgi_5_9_contig000054	Pgi_3A1_00604.114195.112726.-.gnl|VLSCI|Pgi_3A1_contig000018	Pgi_3_3_01411.29766.28297.-.gnl|VLSCI|Pgi_3_3_contig000060	Pgi_49417_00722.114960.113491.-.gnl|VLSCI|Pgi_49417_contig000021	Pgi_7BTORR_01019.155116.156585.+.gnl|VLSCI|Pgi_7BTORR_contig000036	Pgi_84_3_00831.81304.79835.-.gnl|VLSCI|Pgi_84_3_contig000026	Pgi_A7A1_28_00920.115796.114327.-.gnl|VLSCI|Pgi_A7A1_28_contig000016	Pgi_AFR5B_1_00192.37105.38574.+.gnl|VLSCI|Pgi_AFR5B_1_contig000007	Pgi_F0185_01803.3007.1538.-.gnl|VLSCI|Pgi_F0185_contig000126	Pgi_F0566_01901.24402.25871.+.gnl|VLSCI|Pgi_F0566_contig000179	Pgi_F0568_01583.2907.1438.-.gnl|VLSCI|Pgi_F0568_contig000119	Pgi_F0569_01397.24069.25538.+.gnl|VLSCI|Pgi_F0569_contig000096	Pgi_F0570_01646.81861.80392.-.gnl|VLSCI|Pgi_F0570_contig000116	Pgi_W4087_01089.23894.25363.+.gnl|VLSCI|Pgi_W4087_contig000075	Pgi_YH522_00783.77034.78503.+.gnl|VLSCI|Pgi_YH522_contig000023	Pgu_DSM15663_01418.76884.75415.-.gnl|VLSCI|Pgu_DSM15663_contig000063	high-frequency
554		PG0345	hypothetical protein	593	ANCHOR	22	22	PG0345.380698.380105.-	Pgi_ATCC33277_01568.1807634.1808227.+	Pgi_TDC60_01329.1519556.1518963.-	Pgi_SJD2_00054.58328.58921.+	Pgi_11A_00044.50669.51262.+.gnl|VLSCI|Pgi_11A_contig000001	Pgi_13_1_00166.169401.168808.-.gnl|VLSCI|Pgi_13_1_contig000002	Pgi_5_9_01403.82484.83077.+.gnl|VLSCI|Pgi_5_9_contig000054	Pgi_3A1_00605.114791.114198.-.gnl|VLSCI|Pgi_3A1_contig000018	Pgi_3_3_01412.30362.29769.-.gnl|VLSCI|Pgi_3_3_contig000060	Pgi_49417_00723.115556.114963.-.gnl|VLSCI|Pgi_49417_contig000021	Pgi_7BTORR_01018.154520.155113.+.gnl|VLSCI|Pgi_7BTORR_contig000036	Pgi_84_3_00832.81900.81307.-.gnl|VLSCI|Pgi_84_3_contig000026	Pgi_A7A1_28_00921.116392.115799.-.gnl|VLSCI|Pgi_A7A1_28_contig000016	Pgi_AFR5B_1_00191.36509.37102.+.gnl|VLSCI|Pgi_AFR5B_1_contig000007	Pgi_F0185_01804.3603.3010.-.gnl|VLSCI|Pgi_F0185_contig000126	Pgi_F0566_01900.23806.24399.+.gnl|VLSCI|Pgi_F0566_contig000179	Pgi_F0568_01584.3503.2910.-.gnl|VLSCI|Pgi_F0568_contig000119	Pgi_F0569_01396.23473.24066.+.gnl|VLSCI|Pgi_F0569_contig000096	Pgi_F0570_01647.82457.81864.-.gnl|VLSCI|Pgi_F0570_contig000116	Pgi_W4087_01088.23298.23891.+.gnl|VLSCI|Pgi_W4087_contig000075	Pgi_YH522_00782.76438.77031.+.gnl|VLSCI|Pgi_YH522_contig000023	Pgu_DSM15663_01419.77480.76887.-.gnl|VLSCI|Pgu_DSM15663_contig000063	high-frequency
669	engB	PG0346	ribosome biogenesis GTP-binding protein YsxC	605	ANCHOR	22	22	PG0346.380799.381404.+	Pgi_ATCC33277_01567.1807533.1806928.-	Pgi_TDC60_01330.1519657.1520262.+	Pgi_SJD2_00053.58227.57622.-	Pgi_11A_00043.50568.49963.-.gnl|VLSCI|Pgi_11A_contig000001	Pgi_13_1_00167.169502.170107.+.gnl|VLSCI|Pgi_13_1_contig000002	Pgi_5_9_01402.82383.81778.-.gnl|VLSCI|Pgi_5_9_contig000054	Pgi_3A1_00606.114892.115497.+.gnl|VLSCI|Pgi_3A1_contig000018	Pgi_3_3_01413.30463.31068.+.gnl|VLSCI|Pgi_3_3_contig000060	Pgi_49417_00724.115657.116262.+.gnl|VLSCI|Pgi_49417_contig000021	Pgi_7BTORR_01017.154419.153814.-.gnl|VLSCI|Pgi_7BTORR_contig000036	Pgi_84_3_00833.82001.82606.+.gnl|VLSCI|Pgi_84_3_contig000026	Pgi_A7A1_28_00922.116493.117098.+.gnl|VLSCI|Pgi_A7A1_28_contig000016	Pgi_AFR5B_1_00190.36408.35803.-.gnl|VLSCI|Pgi_AFR5B_1_contig000007	Pgi_F0185_01805.3704.4309.+.gnl|VLSCI|Pgi_F0185_contig000126	Pgi_F0566_01899.23705.23100.-.gnl|VLSCI|Pgi_F0566_contig000179	Pgi_F0568_01585.3604.4209.+.gnl|VLSCI|Pgi_F0568_contig000119	Pgi_F0569_01395.23372.22767.-.gnl|VLSCI|Pgi_F0569_contig000096	Pgi_F0570_01648.82558.83163.+.gnl|VLSCI|Pgi_F0570_contig000116	Pgi_W4087_01087.23197.22592.-.gnl|VLSCI|Pgi_W4087_contig000075	Pgi_YH522_00781.76337.75732.-.gnl|VLSCI|Pgi_YH522_contig000023	Pgu_DSM15663_01420.77584.78189.+.gnl|VLSCI|Pgu_DSM15663_contig000063	high-frequency
1087	galE	PG0347	UDP-glucose 4-epimerase	1028	ANCHOR	22	22	PG0347.381414.382442.+	Pgi_ATCC33277_01566.1806918.1805890.-	Pgi_TDC60_01331.1520272.1521300.+	Pgi_SJD2_00052.57612.56584.-	Pgi_11A_00042.49953.48925.-.gnl|VLSCI|Pgi_11A_contig000001	Pgi_13_1_00168.170117.171145.+.gnl|VLSCI|Pgi_13_1_contig000002	Pgi_5_9_01401.81768.80740.-.gnl|VLSCI|Pgi_5_9_contig000054	Pgi_3A1_00607.115507.116535.+.gnl|VLSCI|Pgi_3A1_contig000018	Pgi_3_3_01414.31078.32106.+.gnl|VLSCI|Pgi_3_3_contig000060	Pgi_49417_00725.116272.117300.+.gnl|VLSCI|Pgi_49417_contig000021	Pgi_7BTORR_01016.153804.152776.-.gnl|VLSCI|Pgi_7BTORR_contig000036	Pgi_84_3_00834.82616.83644.+.gnl|VLSCI|Pgi_84_3_contig000026	Pgi_A7A1_28_00923.117108.118136.+.gnl|VLSCI|Pgi_A7A1_28_contig000016	Pgi_AFR5B_1_00189.35793.34765.-.gnl|VLSCI|Pgi_AFR5B_1_contig000007	Pgi_F0185_01806.4319.5347.+.gnl|VLSCI|Pgi_F0185_contig000126	Pgi_F0566_01898.23090.22062.-.gnl|VLSCI|Pgi_F0566_contig000179	Pgi_F0568_01586.4219.5247.+.gnl|VLSCI|Pgi_F0568_contig000119	Pgi_F0569_01394.22757.21729.-.gnl|VLSCI|Pgi_F0569_contig000096	Pgi_F0570_01649.83173.84201.+.gnl|VLSCI|Pgi_F0570_contig000116	Pgi_W4087_01086.22582.21554.-.gnl|VLSCI|Pgi_W4087_contig000075	Pgi_YH522_00780.75722.74694.-.gnl|VLSCI|Pgi_YH522_contig000023	Pgu_DSM15663_01421.78199.79227.+.gnl|VLSCI|Pgu_DSM15663_contig000063	high-frequency
765	recG	PG0348	ATP-dependent DNA helicase RecG	2096	ANCHOR	22	22	PG0348.382485.384581.+	Pgi_ATCC33277_01565.1805847.1803751.-	Pgi_TDC60_01332.1521343.1523439.+	Pgi_SJD2_00051.56541.54445.-	Pgi_11A_00041.48882.46786.-.gnl|VLSCI|Pgi_11A_contig000001	Pgi_13_1_00169.171188.173284.+.gnl|VLSCI|Pgi_13_1_contig000002	Pgi_5_9_01400.80697.78601.-.gnl|VLSCI|Pgi_5_9_contig000054	Pgi_3A1_00608.116578.118674.+.gnl|VLSCI|Pgi_3A1_contig000018	Pgi_3_3_01415.32149.34245.+.gnl|VLSCI|Pgi_3_3_contig000060	Pgi_49417_00726.117343.119439.+.gnl|VLSCI|Pgi_49417_contig000021	Pgi_7BTORR_01015.152733.150637.-.gnl|VLSCI|Pgi_7BTORR_contig000036	Pgi_84_3_00835.83687.85783.+.gnl|VLSCI|Pgi_84_3_contig000026	Pgi_A7A1_28_00924.118179.120275.+.gnl|VLSCI|Pgi_A7A1_28_contig000016	Pgi_AFR5B_1_00188.34722.32626.-.gnl|VLSCI|Pgi_AFR5B_1_contig000007	Pgi_F0185_01807.5390.7486.+.gnl|VLSCI|Pgi_F0185_contig000126	Pgi_F0566_01897.22019.19923.-.gnl|VLSCI|Pgi_F0566_contig000179	Pgi_F0568_01587.5290.7386.+.gnl|VLSCI|Pgi_F0568_contig000119	Pgi_F0569_01393.21686.19590.-.gnl|VLSCI|Pgi_F0569_contig000096	Pgi_F0570_01650.84244.86340.+.gnl|VLSCI|Pgi_F0570_contig000116	Pgi_W4087_01085.21511.19415.-.gnl|VLSCI|Pgi_W4087_contig000075	Pgi_YH522_00779.74651.72555.-.gnl|VLSCI|Pgi_YH522_contig000023	Pgu_DSM15663_01422.79273.81369.+.gnl|VLSCI|Pgu_DSM15663_contig000063	high-frequency
549		PG0349	HAD superfamily hydrolase	770	ANCHOR	22	22	PG0349.384581.385351.+	Pgi_ATCC33277_01564.1803751.1802981.-	Pgi_TDC60_01333.1523439.1524209.+	Pgi_SJD2_00050.54445.53675.-	Pgi_11A_00040.46786.46016.-.gnl|VLSCI|Pgi_11A_contig000001	Pgi_13_1_00170.173284.174054.+.gnl|VLSCI|Pgi_13_1_contig000002	Pgi_5_9_01399.78601.77831.-.gnl|VLSCI|Pgi_5_9_contig000054	Pgi_3A1_00609.118674.119444.+.gnl|VLSCI|Pgi_3A1_contig000018	Pgi_3_3_01416.34245.35042.+.gnl|VLSCI|Pgi_3_3_contig000060	Pgi_49417_00727.119439.120209.+.gnl|VLSCI|Pgi_49417_contig000021	Pgi_7BTORR_01014.150637.149867.-.gnl|VLSCI|Pgi_7BTORR_contig000036	Pgi_84_3_00836.85783.86553.+.gnl|VLSCI|Pgi_84_3_contig000026	Pgi_A7A1_28_00925.120275.121045.+.gnl|VLSCI|Pgi_A7A1_28_contig000016	Pgi_AFR5B_1_00187.32626.31856.-.gnl|VLSCI|Pgi_AFR5B_1_contig000007	Pgi_F0185_01808.7486.8256.+.gnl|VLSCI|Pgi_F0185_contig000126	Pgi_F0566_01896.19923.19153.-.gnl|VLSCI|Pgi_F0566_contig000179	Pgi_F0568_01588.7386.8156.+.gnl|VLSCI|Pgi_F0568_contig000119	Pgi_F0569_01392.19590.18820.-.gnl|VLSCI|Pgi_F0569_contig000096	Pgi_F0570_01651.86340.87110.+.gnl|VLSCI|Pgi_F0570_contig000116	Pgi_W4087_01084.19415.18645.-.gnl|VLSCI|Pgi_W4087_contig000075	Pgi_YH522_00778.72555.71785.-.gnl|VLSCI|Pgi_YH522_contig000023	Pgu_DSM15663_01423.81369.82139.+.gnl|VLSCI|Pgu_DSM15663_contig000063	high-frequency
1305		PG0350	internalin-like protein	1454	ANCHOR	21	21	PG0350.386900.385446.-	Pgi_ATCC33277_01563.1801429.1802886.+	Pgi_TDC60_01334.1525761.1524304.-	Pgi_SJD2_00049.52126.53580.+	Pgi_11A_00039.44464.45921.+.gnl|VLSCI|Pgi_11A_contig000001	Pgi_13_1_00171.175606.174149.-.gnl|VLSCI|Pgi_13_1_contig000002	Pgi_5_9_01398.76282.77736.+.gnl|VLSCI|Pgi_5_9_contig000054	Pgi_3A1_00610.120993.119539.-.gnl|VLSCI|Pgi_3A1_contig000018	Pgi_3_3_01417.36569.35112.-.gnl|VLSCI|Pgi_3_3_contig000060	Pgi_49417_00728.121758.120304.-.gnl|VLSCI|Pgi_49417_contig000021	Pgi_7BTORR_01013.148315.149772.+.gnl|VLSCI|Pgi_7BTORR_contig000036	Pgi_84_3_00837.88105.86648.-.gnl|VLSCI|Pgi_84_3_contig000026	Pgi_A7A1_28_00926.122597.121140.-.gnl|VLSCI|Pgi_A7A1_28_contig000016	Pgi_AFR5B_1_00186.30304.31761.+.gnl|VLSCI|Pgi_AFR5B_1_contig000007	Pgi_F0185_01809.9805.8351.-.gnl|VLSCI|Pgi_F0185_contig000126	Pgi_F0566_01895.17601.19058.+.gnl|VLSCI|Pgi_F0566_contig000179	Pgi_F0568_01589.9645.8251.-.gnl|VLSCI|Pgi_F0568_contig000119	Pgi_F0569_01391.17271.18725.+.gnl|VLSCI|Pgi_F0569_contig000096	Pgi_F0570_01652.88662.87205.-.gnl|VLSCI|Pgi_F0570_contig000116	Pgi_W4087_01083.17093.18550.+.gnl|VLSCI|Pgi_W4087_contig000075	Pgi_YH522_00777.70233.71690.+.gnl|VLSCI|Pgi_YH522_contig000023		high-frequency
1027		PG0352	sialidase	1580	ANCHOR	22	22	PG0352.387327.388907.+	Pgi_ATCC33277_01562.1801002.1799422.-	Pgi_TDC60_01335.1526188.1527768.+	Pgi_SJD2_00048.51698.50118.-	Pgi_11A_00038.44037.42457.-.gnl|VLSCI|Pgi_11A_contig000001	Pgi_13_1_00172.176032.177612.+.gnl|VLSCI|Pgi_13_1_contig000002	Pgi_5_9_01397.75855.74275.-.gnl|VLSCI|Pgi_5_9_contig000054	Pgi_3A1_00611.121420.123000.+.gnl|VLSCI|Pgi_3A1_contig000018	Pgi_3_3_01418.36996.38576.+.gnl|VLSCI|Pgi_3_3_contig000060	Pgi_49417_00729.122186.123766.+.gnl|VLSCI|Pgi_49417_contig000021	Pgi_7BTORR_01012.147888.146308.-.gnl|VLSCI|Pgi_7BTORR_contig000036	Pgi_84_3_00838.88533.90113.+.gnl|VLSCI|Pgi_84_3_contig000026	Pgi_A7A1_28_00927.123024.124604.+.gnl|VLSCI|Pgi_A7A1_28_contig000016	Pgi_AFR5B_1_00185.29877.28297.-.gnl|VLSCI|Pgi_AFR5B_1_contig000007	Pgi_F0185_01810.10233.11813.+.gnl|VLSCI|Pgi_F0185_contig000126	Pgi_F0566_01894.17174.15594.-.gnl|VLSCI|Pgi_F0566_contig000179	Pgi_F0568_01590.10072.11652.+.gnl|VLSCI|Pgi_F0568_contig000119	Pgi_F0569_01390.16844.15264.-.gnl|VLSCI|Pgi_F0569_contig000096	Pgi_F0570_01653.89089.90669.+.gnl|VLSCI|Pgi_F0570_contig000116	Pgi_W4087_01082.16666.15086.-.gnl|VLSCI|Pgi_W4087_contig000075	Pgi_YH522_00776.69806.68226.-.gnl|VLSCI|Pgi_YH522_contig000023	Pgu_DSM15663_01424.82350.83930.+.gnl|VLSCI|Pgu_DSM15663_contig000063	high-frequency
152		PG0355	hypothetical protein	983	ANCHOR	22	22	PG0355.389784.390767.+	Pgi_ATCC33277_01561.1799044.1798061.-	Pgi_TDC60_01337.1528645.1529628.+	Pgi_SJD2_00046.49740.48757.-	Pgi_11A_00037.42079.41096.-.gnl|VLSCI|Pgi_11A_contig000001	Pgi_13_1_00173.177990.178973.+.gnl|VLSCI|Pgi_13_1_contig000002	Pgi_5_9_01395.73399.72416.-.gnl|VLSCI|Pgi_5_9_contig000054	Pgi_3A1_00612.123378.124361.+.gnl|VLSCI|Pgi_3A1_contig000018	Pgi_3_3_01419.39452.40435.+.gnl|VLSCI|Pgi_3_3_contig000060	Pgi_49417_01316.14451.13468.-.gnl|VLSCI|Pgi_49417_contig000044	Pgi_7BTORR_01010.145373.144447.-.gnl|VLSCI|Pgi_7BTORR_contig000036	Pgi_84_3_00839.90989.91972.+.gnl|VLSCI|Pgi_84_3_contig000026	Pgi_A7A1_28_00929.124982.125965.+.gnl|VLSCI|Pgi_A7A1_28_contig000016	Pgi_AFR5B_1_00184.27421.26438.-.gnl|VLSCI|Pgi_AFR5B_1_contig000007	Pgi_F0185_01811.12689.13672.+.gnl|VLSCI|Pgi_F0185_contig000126	Pgi_F0566_01893.14722.13742.-.gnl|VLSCI|Pgi_F0566_contig000179	Pgi_F0568_01591.12030.13013.+.gnl|VLSCI|Pgi_F0568_contig000119	Pgi_F0569_01388.14389.13406.-.gnl|VLSCI|Pgi_F0569_contig000096	Pgi_F0570_01654.91047.92030.+.gnl|VLSCI|Pgi_F0570_contig000116	Pgi_W4087_01080.14151.13225.-.gnl|VLSCI|Pgi_W4087_contig000075	Pgi_YH522_00775.67350.66367.-.gnl|VLSCI|Pgi_YH522_contig000023	Pgu_DSM15663_01426.84288.85271.+.gnl|VLSCI|Pgu_DSM15663_contig000063	high-frequency
1268		PG0356	hypothetical protein	782	ANCHOR	22	22	PG0356.390751.391533.+	Pgi_ATCC33277_01560.1798077.1797295.-	Pgi_TDC60_01338.1529612.1530394.+	Pgi_SJD2_00045.48773.47991.-	Pgi_11A_00036.41112.40330.-.gnl|VLSCI|Pgi_11A_contig000001	Pgi_13_1_00174.178957.179739.+.gnl|VLSCI|Pgi_13_1_contig000002	Pgi_5_9_01394.72432.71650.-.gnl|VLSCI|Pgi_5_9_contig000054	Pgi_3A1_00613.124345.125127.+.gnl|VLSCI|Pgi_3A1_contig000018	Pgi_3_3_01420.40419.41201.+.gnl|VLSCI|Pgi_3_3_contig000060	Pgi_49417_01315.13484.12702.-.gnl|VLSCI|Pgi_49417_contig000044	Pgi_7BTORR_01009.144463.143681.-.gnl|VLSCI|Pgi_7BTORR_contig000036	Pgi_84_3_00840.91956.92738.+.gnl|VLSCI|Pgi_84_3_contig000026	Pgi_A7A1_28_00930.125949.126731.+.gnl|VLSCI|Pgi_A7A1_28_contig000016	Pgi_AFR5B_1_00183.26454.25672.-.gnl|VLSCI|Pgi_AFR5B_1_contig000007	Pgi_F0185_01812.13656.14438.+.gnl|VLSCI|Pgi_F0185_contig000126	Pgi_F0566_01892.13758.12976.-.gnl|VLSCI|Pgi_F0566_contig000179	Pgi_F0568_01592.12997.13779.+.gnl|VLSCI|Pgi_F0568_contig000119	Pgi_F0569_01387.13422.12640.-.gnl|VLSCI|Pgi_F0569_contig000096	Pgi_F0570_01655.92014.92796.+.gnl|VLSCI|Pgi_F0570_contig000116	Pgi_W4087_01079.13241.12459.-.gnl|VLSCI|Pgi_W4087_contig000075	Pgi_YH522_00774.66383.65601.-.gnl|VLSCI|Pgi_YH522_contig000023	Pgu_DSM15663_01427.85255.86037.+.gnl|VLSCI|Pgu_DSM15663_contig000063	high-frequency
1176	pyrB	PG0357	aspartate carbamoyltransferase	914	ANCHOR	22	22	PG0357.391580.392494.+	Pgi_ATCC33277_01559.1797248.1796334.-	Pgi_TDC60_01339.1530441.1531355.+	Pgi_SJD2_00044.47944.47030.-	Pgi_11A_00035.40283.39369.-.gnl|VLSCI|Pgi_11A_contig000001	Pgi_13_1_00175.179786.180700.+.gnl|VLSCI|Pgi_13_1_contig000002	Pgi_5_9_01393.71603.70689.-.gnl|VLSCI|Pgi_5_9_contig000054	Pgi_3A1_00614.125174.126088.+.gnl|VLSCI|Pgi_3A1_contig000018	Pgi_3_3_01421.41248.42162.+.gnl|VLSCI|Pgi_3_3_contig000060	Pgi_49417_01314.12655.11741.-.gnl|VLSCI|Pgi_49417_contig000044	Pgi_7BTORR_01008.143630.142716.-.gnl|VLSCI|Pgi_7BTORR_contig000036	Pgi_84_3_00841.92785.93699.+.gnl|VLSCI|Pgi_84_3_contig000026	Pgi_A7A1_28_00931.126778.127692.+.gnl|VLSCI|Pgi_A7A1_28_contig000016	Pgi_AFR5B_1_00182.25625.24711.-.gnl|VLSCI|Pgi_AFR5B_1_contig000007	Pgi_F0185_01813.14485.15399.+.gnl|VLSCI|Pgi_F0185_contig000126	Pgi_F0566_01891.12933.12019.-.gnl|VLSCI|Pgi_F0566_contig000179	Pgi_F0568_01593.13826.14740.+.gnl|VLSCI|Pgi_F0568_contig000119	Pgi_F0569_01386.12593.11679.-.gnl|VLSCI|Pgi_F0569_contig000096	Pgi_F0570_01656.92843.93757.+.gnl|VLSCI|Pgi_F0570_contig000116	Pgi_W4087_01078.12408.11494.-.gnl|VLSCI|Pgi_W4087_contig000075	Pgi_YH522_00773.65550.64636.-.gnl|VLSCI|Pgi_YH522_contig000023	Pgu_DSM15663_01428.86081.86995.+.gnl|VLSCI|Pgu_DSM15663_contig000063	high-frequency
1047	pyrI	PG0358	aspartate carbamoyltransferase	455	ANCHOR	22	22	PG0358.392507.392962.+	Pgi_ATCC33277_01558.1796321.1795866.-	Pgi_TDC60_01340.1531368.1531823.+	Pgi_SJD2_00043.47017.46562.-	Pgi_11A_00034.39356.38901.-.gnl|VLSCI|Pgi_11A_contig000001	Pgi_13_1_00176.180713.181168.+.gnl|VLSCI|Pgi_13_1_contig000002	Pgi_5_9_01392.70676.70221.-.gnl|VLSCI|Pgi_5_9_contig000054	Pgi_3A1_00615.126101.126556.+.gnl|VLSCI|Pgi_3A1_contig000018	Pgi_3_3_01422.42175.42630.+.gnl|VLSCI|Pgi_3_3_contig000060	Pgi_49417_01313.11728.11273.-.gnl|VLSCI|Pgi_49417_contig000044	Pgi_7BTORR_01007.142703.142248.-.gnl|VLSCI|Pgi_7BTORR_contig000036	Pgi_84_3_00842.93712.94167.+.gnl|VLSCI|Pgi_84_3_contig000026	Pgi_A7A1_28_00932.127705.128160.+.gnl|VLSCI|Pgi_A7A1_28_contig000016	Pgi_AFR5B_1_00181.24698.24243.-.gnl|VLSCI|Pgi_AFR5B_1_contig000007	Pgi_F0185_01814.15412.15867.+.gnl|VLSCI|Pgi_F0185_contig000126	Pgi_F0566_01890.12006.11551.-.gnl|VLSCI|Pgi_F0566_contig000179	Pgi_F0568_01594.14753.15208.+.gnl|VLSCI|Pgi_F0568_contig000119	Pgi_F0569_01385.11666.11211.-.gnl|VLSCI|Pgi_F0569_contig000096	Pgi_F0570_01657.93770.94225.+.gnl|VLSCI|Pgi_F0570_contig000116	Pgi_W4087_01077.11481.11026.-.gnl|VLSCI|Pgi_W4087_contig000075	Pgi_YH522_00772.64623.64168.-.gnl|VLSCI|Pgi_YH522_contig000023	Pgu_DSM15663_01429.87008.87463.+.gnl|VLSCI|Pgu_DSM15663_contig000063	high-frequency
1734		PG0359	flavin reductase domain-containing protein	638	ANCHOR	21	21	PG0359.392940.393578.+	Pgi_ATCC33277_01557.1795888.1795250.-	Pgi_TDC60_01341.1531801.1532439.+	Pgi_SJD2_00042.46584.45946.-	Pgi_11A_00033.38923.38285.-.gnl|VLSCI|Pgi_11A_contig000001	Pgi_13_1_00177.181146.181784.+.gnl|VLSCI|Pgi_13_1_contig000002		Pgi_3A1_00616.126534.127172.+.gnl|VLSCI|Pgi_3A1_contig000018	Pgi_3_3_01423.42608.43246.+.gnl|VLSCI|Pgi_3_3_contig000060	Pgi_49417_01312.11295.10657.-.gnl|VLSCI|Pgi_49417_contig000044	Pgi_7BTORR_01006.142270.141632.-.gnl|VLSCI|Pgi_7BTORR_contig000036	Pgi_84_3_00843.94145.94783.+.gnl|VLSCI|Pgi_84_3_contig000026	Pgi_A7A1_28_00933.128138.128776.+.gnl|VLSCI|Pgi_A7A1_28_contig000016	Pgi_AFR5B_1_00180.24265.23627.-.gnl|VLSCI|Pgi_AFR5B_1_contig000007	Pgi_F0185_01815.15845.16483.+.gnl|VLSCI|Pgi_F0185_contig000126	Pgi_F0566_01889.11573.10935.-.gnl|VLSCI|Pgi_F0566_contig000179	Pgi_F0568_01595.15186.15824.+.gnl|VLSCI|Pgi_F0568_contig000119	Pgi_F0569_01384.11233.10595.-.gnl|VLSCI|Pgi_F0569_contig000096	Pgi_F0570_01658.94203.94841.+.gnl|VLSCI|Pgi_F0570_contig000116	Pgi_W4087_01076.11048.10410.-.gnl|VLSCI|Pgi_W4087_contig000075	Pgi_YH522_00771.64190.63552.-.gnl|VLSCI|Pgi_YH522_contig000023	Pgu_DSM15663_01430.87441.88079.+.gnl|VLSCI|Pgu_DSM15663_contig000063	high-frequency
143		PG0360	hypothetical protein	596	ANCHOR	22	22	PG0360.393616.394212.+	Pgi_ATCC33277_01556.1795212.1794616.-	Pgi_TDC60_01342.1532477.1533073.+	Pgi_SJD2_00041.45908.45312.-	Pgi_11A_00032.38247.37651.-.gnl|VLSCI|Pgi_11A_contig000001	Pgi_13_1_00178.181822.182418.+.gnl|VLSCI|Pgi_13_1_contig000002	Pgi_5_9_01390.69537.68941.-.gnl|VLSCI|Pgi_5_9_contig000054	Pgi_3A1_00617.127210.127806.+.gnl|VLSCI|Pgi_3A1_contig000018	Pgi_3_3_01424.43284.43880.+.gnl|VLSCI|Pgi_3_3_contig000060	Pgi_49417_01311.10619.10023.-.gnl|VLSCI|Pgi_49417_contig000044	Pgi_7BTORR_01005.141594.140998.-.gnl|VLSCI|Pgi_7BTORR_contig000036	Pgi_84_3_00844.94821.95417.+.gnl|VLSCI|Pgi_84_3_contig000026	Pgi_A7A1_28_00934.128814.129410.+.gnl|VLSCI|Pgi_A7A1_28_contig000016	Pgi_AFR5B_1_00179.23589.22993.-.gnl|VLSCI|Pgi_AFR5B_1_contig000007	Pgi_F0185_01816.16521.17117.+.gnl|VLSCI|Pgi_F0185_contig000126	Pgi_F0566_01888.10897.10301.-.gnl|VLSCI|Pgi_F0566_contig000179	Pgi_F0568_01596.15862.16458.+.gnl|VLSCI|Pgi_F0568_contig000119	Pgi_F0569_01383.10557.9961.-.gnl|VLSCI|Pgi_F0569_contig000096	Pgi_F0570_01659.94879.95475.+.gnl|VLSCI|Pgi_F0570_contig000116	Pgi_W4087_01075.10372.9776.-.gnl|VLSCI|Pgi_W4087_contig000075	Pgi_YH522_00770.63514.62918.-.gnl|VLSCI|Pgi_YH522_contig000023	Pgu_DSM15663_01431.88117.88713.+.gnl|VLSCI|Pgu_DSM15663_contig000063	high-frequency
1907		PG0361	hypothetical protein	1307	ANCHOR	22	22	PG0361.394234.395541.+	Pgi_ATCC33277_01555.1794594.1793287.-	Pgi_TDC60_01343.1533095.1534402.+	Pgi_SJD2_00040.45290.43983.-	Pgi_11A_00031.37629.36322.-.gnl|VLSCI|Pgi_11A_contig000001	Pgi_13_1_00179.182440.183747.+.gnl|VLSCI|Pgi_13_1_contig000002	Pgi_5_9_01389.68919.67612.-.gnl|VLSCI|Pgi_5_9_contig000054	Pgi_3A1_00618.127828.129135.+.gnl|VLSCI|Pgi_3A1_contig000018	Pgi_3_3_01425.43902.45209.+.gnl|VLSCI|Pgi_3_3_contig000060	Pgi_49417_01310.10001.8694.-.gnl|VLSCI|Pgi_49417_contig000044	Pgi_7BTORR_01004.140976.139669.-.gnl|VLSCI|Pgi_7BTORR_contig000036	Pgi_84_3_00845.95439.96746.+.gnl|VLSCI|Pgi_84_3_contig000026	Pgi_A7A1_28_00935.129432.130739.+.gnl|VLSCI|Pgi_A7A1_28_contig000016	Pgi_AFR5B_1_00178.22971.21664.-.gnl|VLSCI|Pgi_AFR5B_1_contig000007	Pgi_F0185_01817.17139.18446.+.gnl|VLSCI|Pgi_F0185_contig000126	Pgi_F0566_01887.10279.8972.-.gnl|VLSCI|Pgi_F0566_contig000179	Pgi_F0568_01597.16480.17787.+.gnl|VLSCI|Pgi_F0568_contig000119	Pgi_F0569_01382.9939.8632.-.gnl|VLSCI|Pgi_F0569_contig000096	Pgi_F0570_01660.95497.96819.+.gnl|VLSCI|Pgi_F0570_contig000116	Pgi_W4087_01074.9754.8447.-.gnl|VLSCI|Pgi_W4087_contig000075	Pgi_YH522_00769.62896.61589.-.gnl|VLSCI|Pgi_YH522_contig000023	Pgu_DSM15663_01432.88735.90042.+.gnl|VLSCI|Pgu_DSM15663_contig000063	high-frequency
687		PG0362	hypothetical protein	2168	ANCHOR	22	22	PG0362.395441.397609.+	Pgi_ATCC33277_01554.1793387.1791219.-	Pgi_TDC60_01344.1534302.1536470.+	Pgi_SJD2_00039.44083.41915.-	Pgi_11A_00030.36422.34254.-.gnl|VLSCI|Pgi_11A_contig000001	Pgi_13_1_00180.183647.185815.+.gnl|VLSCI|Pgi_13_1_contig000002	Pgi_5_9_01388.67712.65544.-.gnl|VLSCI|Pgi_5_9_contig000054	Pgi_3A1_00619.129035.131203.+.gnl|VLSCI|Pgi_3A1_contig000018	Pgi_3_3_01426.45109.47277.+.gnl|VLSCI|Pgi_3_3_contig000060	Pgi_49417_01309.8794.6626.-.gnl|VLSCI|Pgi_49417_contig000044	Pgi_7BTORR_01003.139769.137601.-.gnl|VLSCI|Pgi_7BTORR_contig000036	Pgi_84_3_00846.96646.98814.+.gnl|VLSCI|Pgi_84_3_contig000026	Pgi_A7A1_28_00936.130639.132807.+.gnl|VLSCI|Pgi_A7A1_28_contig000016	Pgi_AFR5B_1_00177.21764.19596.-.gnl|VLSCI|Pgi_AFR5B_1_contig000007	Pgi_F0185_01818.18346.20514.+.gnl|VLSCI|Pgi_F0185_contig000126	Pgi_F0566_01886.9072.6904.-.gnl|VLSCI|Pgi_F0566_contig000179	Pgi_F0568_01598.17687.19855.+.gnl|VLSCI|Pgi_F0568_contig000119	Pgi_F0569_01381.8732.6564.-.gnl|VLSCI|Pgi_F0569_contig000096	Pgi_F0570_01661.96704.98887.+.gnl|VLSCI|Pgi_F0570_contig000116	Pgi_W4087_01073.8547.6379.-.gnl|VLSCI|Pgi_W4087_contig000075	Pgi_YH522_00768.61689.59521.-.gnl|VLSCI|Pgi_YH522_contig000023	Pgu_DSM15663_01433.89942.92110.+.gnl|VLSCI|Pgu_DSM15663_contig000063	high-frequency
1312		PG0363	hypothetical protein	827	ANCHOR	22	22	PG0363.397610.398437.+	Pgi_ATCC33277_01553.1791218.1790391.-	Pgi_TDC60_01345.1536471.1537298.+	Pgi_SJD2_00038.41914.41087.-	Pgi_11A_00029.34253.33426.-.gnl|VLSCI|Pgi_11A_contig000001	Pgi_13_1_00181.185816.186643.+.gnl|VLSCI|Pgi_13_1_contig000002	Pgi_5_9_01387.65543.64716.-.gnl|VLSCI|Pgi_5_9_contig000054	Pgi_3A1_00620.131204.132031.+.gnl|VLSCI|Pgi_3A1_contig000018	Pgi_3_3_01427.47278.48105.+.gnl|VLSCI|Pgi_3_3_contig000060	Pgi_49417_01308.6625.5798.-.gnl|VLSCI|Pgi_49417_contig000044	Pgi_7BTORR_01002.137600.136773.-.gnl|VLSCI|Pgi_7BTORR_contig000036	Pgi_84_3_00847.98815.99642.+.gnl|VLSCI|Pgi_84_3_contig000026	Pgi_A7A1_28_00937.132808.133635.+.gnl|VLSCI|Pgi_A7A1_28_contig000016	Pgi_AFR5B_1_00176.19595.18768.-.gnl|VLSCI|Pgi_AFR5B_1_contig000007	Pgi_F0185_01819.20515.21342.+.gnl|VLSCI|Pgi_F0185_contig000126	Pgi_F0566_01885.6903.6076.-.gnl|VLSCI|Pgi_F0566_contig000179	Pgi_F0568_01599.19856.20683.+.gnl|VLSCI|Pgi_F0568_contig000119	Pgi_F0569_01380.6563.5736.-.gnl|VLSCI|Pgi_F0569_contig000096	Pgi_F0570_01662.98888.99715.+.gnl|VLSCI|Pgi_F0570_contig000116	Pgi_W4087_01072.6378.5551.-.gnl|VLSCI|Pgi_W4087_contig000075	Pgi_YH522_00767.59520.58693.-.gnl|VLSCI|Pgi_YH522_contig000023	Pgu_DSM15663_01434.92111.92938.+.gnl|VLSCI|Pgu_DSM15663_contig000063	high-frequency
1325		PG0364	hypothetical protein	1205	ANCHOR	22	22	PG0364.399705.398500.-	Pgi_ATCC33277_01552.1789123.1790328.+	Pgi_TDC60_01346.1538566.1537361.-	Pgi_SJD2_00037.39819.41024.+	Pgi_11A_00028.32158.33363.+.gnl|VLSCI|Pgi_11A_contig000001	Pgi_13_1_00182.187911.186706.-.gnl|VLSCI|Pgi_13_1_contig000002	Pgi_5_9_01386.63448.64653.+.gnl|VLSCI|Pgi_5_9_contig000054	Pgi_3A1_00621.133299.132094.-.gnl|VLSCI|Pgi_3A1_contig000018	Pgi_3_3_01428.49373.48168.-.gnl|VLSCI|Pgi_3_3_contig000060	Pgi_49417_01307.4530.5735.+.gnl|VLSCI|Pgi_49417_contig000044	Pgi_7BTORR_01001.135505.136710.+.gnl|VLSCI|Pgi_7BTORR_contig000036	Pgi_84_3_00848.100910.99705.-.gnl|VLSCI|Pgi_84_3_contig000026	Pgi_A7A1_28_00938.134903.133698.-.gnl|VLSCI|Pgi_A7A1_28_contig000016	Pgi_AFR5B_1_00175.17500.18705.+.gnl|VLSCI|Pgi_AFR5B_1_contig000007	Pgi_F0185_01820.22610.21405.-.gnl|VLSCI|Pgi_F0185_contig000126	Pgi_F0566_01884.4808.6013.+.gnl|VLSCI|Pgi_F0566_contig000179	Pgi_F0568_01600.21951.20746.-.gnl|VLSCI|Pgi_F0568_contig000119	Pgi_F0569_01379.4468.5673.+.gnl|VLSCI|Pgi_F0569_contig000096	Pgi_F0570_01663.100983.99778.-.gnl|VLSCI|Pgi_F0570_contig000116	Pgi_W4087_01071.4283.5488.+.gnl|VLSCI|Pgi_W4087_contig000075	Pgi_YH522_00766.57425.58630.+.gnl|VLSCI|Pgi_YH522_contig000023	Pgu_DSM15663_01435.94206.93001.-.gnl|VLSCI|Pgu_DSM15663_contig000063	high-frequency
913		PG0365	3'-5' exonuclease	602	ANCHOR	22	22	PG0365.400304.399702.-	Pgi_ATCC33277_01551.1788524.1789126.+	Pgi_TDC60_01347.1539165.1538563.-	Pgi_SJD2_00036.39220.39822.+	Pgi_11A_00027.31559.32161.+.gnl|VLSCI|Pgi_11A_contig000001	Pgi_13_1_00183.188510.187908.-.gnl|VLSCI|Pgi_13_1_contig000002	Pgi_5_9_01385.62849.63451.+.gnl|VLSCI|Pgi_5_9_contig000054	Pgi_3A1_00622.133898.133296.-.gnl|VLSCI|Pgi_3A1_contig000018	Pgi_3_3_01429.49972.49370.-.gnl|VLSCI|Pgi_3_3_contig000060	Pgi_49417_01306.3931.4533.+.gnl|VLSCI|Pgi_49417_contig000044	Pgi_7BTORR_01000.134906.135508.+.gnl|VLSCI|Pgi_7BTORR_contig000036	Pgi_84_3_00849.101509.100907.-.gnl|VLSCI|Pgi_84_3_contig000026	Pgi_A7A1_28_00939.135502.134900.-.gnl|VLSCI|Pgi_A7A1_28_contig000016	Pgi_AFR5B_1_00174.16901.17503.+.gnl|VLSCI|Pgi_AFR5B_1_contig000007	Pgi_F0185_01821.23209.22607.-.gnl|VLSCI|Pgi_F0185_contig000126	Pgi_F0566_01883.4209.4811.+.gnl|VLSCI|Pgi_F0566_contig000179	Pgi_F0568_01601.22550.21948.-.gnl|VLSCI|Pgi_F0568_contig000119	Pgi_F0569_01378.3869.4471.+.gnl|VLSCI|Pgi_F0569_contig000096	Pgi_F0570_01664.101582.100980.-.gnl|VLSCI|Pgi_F0570_contig000116	Pgi_W4087_01070.3684.4286.+.gnl|VLSCI|Pgi_W4087_contig000075	Pgi_YH522_00765.56826.57428.+.gnl|VLSCI|Pgi_YH522_contig000023	Pgu_DSM15663_01436.94805.94203.-.gnl|VLSCI|Pgu_DSM15663_contig000063	high-frequency
586		PG0366	hypothetical protein	560	ANCHOR	22	22	PG0366.400905.400345.-	Pgi_ATCC33277_01550.1787923.1788483.+	Pgi_TDC60_01348.1539766.1539206.-	Pgi_SJD2_00035.38619.39179.+	Pgi_11A_00026.30958.31518.+.gnl|VLSCI|Pgi_11A_contig000001	Pgi_13_1_00184.189111.188551.-.gnl|VLSCI|Pgi_13_1_contig000002	Pgi_5_9_01384.62248.62808.+.gnl|VLSCI|Pgi_5_9_contig000054	Pgi_3A1_00623.134499.133939.-.gnl|VLSCI|Pgi_3A1_contig000018	Pgi_3_3_01430.50573.50013.-.gnl|VLSCI|Pgi_3_3_contig000060	Pgi_49417_01305.3330.3890.+.gnl|VLSCI|Pgi_49417_contig000044	Pgi_7BTORR_00999.134305.134865.+.gnl|VLSCI|Pgi_7BTORR_contig000036	Pgi_84_3_00850.102110.101550.-.gnl|VLSCI|Pgi_84_3_contig000026	Pgi_A7A1_28_00940.136103.135543.-.gnl|VLSCI|Pgi_A7A1_28_contig000016	Pgi_AFR5B_1_00173.16301.16861.+.gnl|VLSCI|Pgi_AFR5B_1_contig000007	Pgi_F0185_01822.23810.23250.-.gnl|VLSCI|Pgi_F0185_contig000126	Pgi_F0566_01882.3608.4168.+.gnl|VLSCI|Pgi_F0566_contig000179	Pgi_F0568_01602.23151.22591.-.gnl|VLSCI|Pgi_F0568_contig000119	Pgi_F0569_01377.3268.3828.+.gnl|VLSCI|Pgi_F0569_contig000096	Pgi_F0570_01665.102183.101623.-.gnl|VLSCI|Pgi_F0570_contig000116	Pgi_W4087_01069.3083.3643.+.gnl|VLSCI|Pgi_W4087_contig000075	Pgi_YH522_00764.56225.56785.+.gnl|VLSCI|Pgi_YH522_contig000023	Pgu_DSM15663_01437.95394.94825.-.gnl|VLSCI|Pgu_DSM15663_contig000063	high-frequency
380		PG0368	DNA topoisomerase IV subunit B	1934	ANCHOR	22	22	PG0368.401385.403319.+	Pgi_ATCC33277_01549.1787443.1785509.-	Pgi_TDC60_01350.1540244.1542178.+	Pgi_SJD2_00034.38140.36206.-	Pgi_11A_00025.30479.28545.-.gnl|VLSCI|Pgi_11A_contig000001	Pgi_13_1_00519.138.2072.+.gnl|VLSCI|Pgi_13_1_contig000013	Pgi_5_9_01383.61771.59837.-.gnl|VLSCI|Pgi_5_9_contig000054	Pgi_3A1_00624.134979.136913.+.gnl|VLSCI|Pgi_3A1_contig000018	Pgi_3_3_01431.51053.52987.+.gnl|VLSCI|Pgi_3_3_contig000060	Pgi_49417_01304.2852.918.-.gnl|VLSCI|Pgi_49417_contig000044	Pgi_7BTORR_00998.133803.131869.-.gnl|VLSCI|Pgi_7BTORR_contig000036	Pgi_84_3_00851.102589.104523.+.gnl|VLSCI|Pgi_84_3_contig000026	Pgi_A7A1_28_00941.136606.138540.+.gnl|VLSCI|Pgi_A7A1_28_contig000016	Pgi_AFR5B_1_00172.15821.13887.-.gnl|VLSCI|Pgi_AFR5B_1_contig000007	Pgi_F0185_01823.24289.26223.+.gnl|VLSCI|Pgi_F0185_contig000126	Pgi_F0566_01881.3129.1195.-.gnl|VLSCI|Pgi_F0566_contig000179	Pgi_F0568_01603.23630.25564.+.gnl|VLSCI|Pgi_F0568_contig000119	Pgi_F0569_01376.2811.877.-.gnl|VLSCI|Pgi_F0569_contig000096	Pgi_F0570_01667.102662.104596.+.gnl|VLSCI|Pgi_F0570_contig000116	Pgi_W4087_01068.2604.670.-.gnl|VLSCI|Pgi_W4087_contig000075	Pgi_YH522_00763.55746.53812.-.gnl|VLSCI|Pgi_YH522_contig000023	Pgu_DSM15663_01440.98187.100121.+.gnl|VLSCI|Pgu_DSM15663_contig000063	high-frequency
543	coaD	PG0369	phosphopantetheine adenylyltransferase	461	ANCHOR	22	22	PG0369.403350.403811.+	Pgi_ATCC33277_01548.1785478.1785017.-	Pgi_TDC60_01351.1542209.1542670.+	Pgi_SJD2_00033.36175.35714.-	Pgi_11A_00024.28514.28053.-.gnl|VLSCI|Pgi_11A_contig000001	Pgi_13_1_00520.2103.2564.+.gnl|VLSCI|Pgi_13_1_contig000013	Pgi_5_9_01382.59806.59345.-.gnl|VLSCI|Pgi_5_9_contig000054	Pgi_3A1_00625.136944.137405.+.gnl|VLSCI|Pgi_3A1_contig000018	Pgi_3_3_01432.53018.53479.+.gnl|VLSCI|Pgi_3_3_contig000060	Pgi_49417_01303.887.426.-.gnl|VLSCI|Pgi_49417_contig000044	Pgi_7BTORR_00997.131838.131377.-.gnl|VLSCI|Pgi_7BTORR_contig000036	Pgi_84_3_00852.104554.105015.+.gnl|VLSCI|Pgi_84_3_contig000026	Pgi_A7A1_28_00942.138571.139032.+.gnl|VLSCI|Pgi_A7A1_28_contig000016	Pgi_AFR5B_1_00171.13856.13395.-.gnl|VLSCI|Pgi_AFR5B_1_contig000007	Pgi_F0185_01824.26254.26715.+.gnl|VLSCI|Pgi_F0185_contig000126	Pgi_F0566_01880.1164.703.-.gnl|VLSCI|Pgi_F0566_contig000179	Pgi_F0568_01604.25595.26056.+.gnl|VLSCI|Pgi_F0568_contig000119	Pgi_F0569_01375.846.385.-.gnl|VLSCI|Pgi_F0569_contig000096	Pgi_F0570_01668.104627.105088.+.gnl|VLSCI|Pgi_F0570_contig000116	Pgi_W4087_01067.639.178.-.gnl|VLSCI|Pgi_W4087_contig000075	Pgi_YH522_00762.53781.53320.-.gnl|VLSCI|Pgi_YH522_contig000023	Pgu_DSM15663_01441.100152.100613.+.gnl|VLSCI|Pgu_DSM15663_contig000063	high-frequency
240		PG0373	hypothetical protein	668	ANCHOR	22	22	PG0373.404845.405513.+	Pgi_ATCC33277_01547.1783984.1783313.-	Pgi_TDC60_01352.1543705.1544373.+	Pgi_SJD2_00032.34681.34121.-	Pgi_11A_00023.27016.26348.-.gnl|VLSCI|Pgi_11A_contig000001	Pgi_13_1_00521.3599.4267.+.gnl|VLSCI|Pgi_13_1_contig000013	Pgi_5_9_01381.58308.57637.-.gnl|VLSCI|Pgi_5_9_contig000054	Pgi_3A1_00627.138440.139111.+.gnl|VLSCI|Pgi_3A1_contig000018	Pgi_3_3_01433.54512.55183.+.gnl|VLSCI|Pgi_3_3_contig000060	Pgi_49417_01395.787.1455.+.gnl|VLSCI|Pgi_49417_contig000047	Pgi_7BTORR_00996.130339.129671.-.gnl|VLSCI|Pgi_7BTORR_contig000036	Pgi_84_3_00854.106050.106718.+.gnl|VLSCI|Pgi_84_3_contig000026	Pgi_A7A1_28_00944.140068.140739.+.gnl|VLSCI|Pgi_A7A1_28_contig000016	Pgi_AFR5B_1_00170.12362.11694.-.gnl|VLSCI|Pgi_AFR5B_1_contig000007	Pgi_F0185_01829.319.990.+.gnl|VLSCI|Pgi_F0185_contig000128	Pgi_F0566_01875.67793.67125.-.gnl|VLSCI|Pgi_F0566_contig000177	Pgi_F0568_01605.27089.27760.+.gnl|VLSCI|Pgi_F0568_contig000119	Pgi_F0569_01374.8364.7693.-.gnl|VLSCI|Pgi_F0569_contig000095	Pgi_F0570_01673.602.1270.+.gnl|VLSCI|Pgi_F0570_contig000117	Pgi_W4087_01045.66202.65531.-.gnl|VLSCI|Pgi_W4087_contig000072	Pgi_YH522_00760.52288.51617.-.gnl|VLSCI|Pgi_YH522_contig000023	Pgu_DSM15663_01443.101652.102395.+.gnl|VLSCI|Pgu_DSM15663_contig000063	high-frequency
1180	rplM	PG0375	50S ribosomal protein L13	455	ANCHOR	22	22	PG0375.406074.406529.+	Pgi_ATCC33277_01546.1782751.1782296.-	Pgi_TDC60_01353.1544935.1545390.+	Pgi_SJD2_00030.33424.32969.-	Pgi_11A_00022.25785.25330.-.gnl|VLSCI|Pgi_11A_contig000001	Pgi_13_1_00523.4828.5283.+.gnl|VLSCI|Pgi_13_1_contig000013	Pgi_5_9_01380.57076.56621.-.gnl|VLSCI|Pgi_5_9_contig000054	Pgi_3A1_00628.139673.140128.+.gnl|VLSCI|Pgi_3A1_contig000018	Pgi_3_3_01434.55745.56200.+.gnl|VLSCI|Pgi_3_3_contig000060	Pgi_49417_01397.2016.2471.+.gnl|VLSCI|Pgi_49417_contig000047	Pgi_7BTORR_00995.129110.128655.-.gnl|VLSCI|Pgi_7BTORR_contig000036	Pgi_84_3_00855.107279.107734.+.gnl|VLSCI|Pgi_84_3_contig000026	Pgi_A7A1_28_00945.141300.141755.+.gnl|VLSCI|Pgi_A7A1_28_contig000016	Pgi_AFR5B_1_00169.11133.10678.-.gnl|VLSCI|Pgi_AFR5B_1_contig000007	Pgi_F0185_01830.1550.2005.+.gnl|VLSCI|Pgi_F0185_contig000128	Pgi_F0566_01873.66563.66108.-.gnl|VLSCI|Pgi_F0566_contig000177	Pgi_F0568_01606.28323.28778.+.gnl|VLSCI|Pgi_F0568_contig000119	Pgi_F0569_01373.7133.6678.-.gnl|VLSCI|Pgi_F0569_contig000095	Pgi_F0570_01674.1831.2286.+.gnl|VLSCI|Pgi_F0570_contig000117	Pgi_W4087_01043.64968.64513.-.gnl|VLSCI|Pgi_W4087_contig000072	Pgi_YH522_00759.51057.50602.-.gnl|VLSCI|Pgi_YH522_contig000023	Pgu_DSM15663_01444.102956.103411.+.gnl|VLSCI|Pgu_DSM15663_contig000063	high-frequency
2564	rpsI	PG0376	30S ribosomal protein S9	386	ANCHOR	22	22	PG0376.406539.406925.+	Pgi_ATCC33277_01545.1782286.1781900.-	Pgi_TDC60_01354.1545400.1545786.+	Pgi_SJD2_00029.32959.32573.-	Pgi_11A_00021.25320.24934.-.gnl|VLSCI|Pgi_11A_contig000001	Pgi_13_1_00524.5293.5679.+.gnl|VLSCI|Pgi_13_1_contig000013	Pgi_5_9_01379.56611.56225.-.gnl|VLSCI|Pgi_5_9_contig000054	Pgi_3A1_00629.140138.140524.+.gnl|VLSCI|Pgi_3A1_contig000018	Pgi_3_3_01435.56210.56596.+.gnl|VLSCI|Pgi_3_3_contig000060	Pgi_49417_01398.2481.2867.+.gnl|VLSCI|Pgi_49417_contig000047	Pgi_7BTORR_00994.128645.128259.-.gnl|VLSCI|Pgi_7BTORR_contig000036	Pgi_84_3_00856.107744.108130.+.gnl|VLSCI|Pgi_84_3_contig000026	Pgi_A7A1_28_00946.141765.142151.+.gnl|VLSCI|Pgi_A7A1_28_contig000016	Pgi_AFR5B_1_00168.10668.10282.-.gnl|VLSCI|Pgi_AFR5B_1_contig000007	Pgi_F0185_01831.2015.2401.+.gnl|VLSCI|Pgi_F0185_contig000128	Pgi_F0566_01872.66098.65712.-.gnl|VLSCI|Pgi_F0566_contig000177	Pgi_F0568_01607.28788.29174.+.gnl|VLSCI|Pgi_F0568_contig000119	Pgi_F0569_01372.6668.6282.-.gnl|VLSCI|Pgi_F0569_contig000095	Pgi_F0570_01675.2296.2682.+.gnl|VLSCI|Pgi_F0570_contig000117	Pgi_W4087_01042.64503.64117.-.gnl|VLSCI|Pgi_W4087_contig000072	Pgi_YH522_00758.50592.50206.-.gnl|VLSCI|Pgi_YH522_contig000023	Pgu_DSM15663_01445.103421.103807.+.gnl|VLSCI|Pgu_DSM15663_contig000063	high-frequency
2111	rpsB	PG0377	30S ribosomal protein S2	845	ANCHOR	22	22	PG0377.407060.407905.+	Pgi_ATCC33277_01544.1781765.1780920.-	Pgi_TDC60_01355.1545921.1546766.+	Pgi_SJD2_00028.32438.31593.-	Pgi_11A_00020.24799.23954.-.gnl|VLSCI|Pgi_11A_contig000001	Pgi_13_1_00525.5814.6659.+.gnl|VLSCI|Pgi_13_1_contig000013	Pgi_5_9_01378.56090.55245.-.gnl|VLSCI|Pgi_5_9_contig000054	Pgi_3A1_00630.140659.141504.+.gnl|VLSCI|Pgi_3A1_contig000018	Pgi_3_3_01436.56731.57576.+.gnl|VLSCI|Pgi_3_3_contig000060	Pgi_49417_01399.3002.3847.+.gnl|VLSCI|Pgi_49417_contig000047	Pgi_7BTORR_00993.128124.127279.-.gnl|VLSCI|Pgi_7BTORR_contig000036	Pgi_84_3_00857.108265.109110.+.gnl|VLSCI|Pgi_84_3_contig000026	Pgi_A7A1_28_00947.142286.143131.+.gnl|VLSCI|Pgi_A7A1_28_contig000016	Pgi_AFR5B_1_00167.10147.9302.-.gnl|VLSCI|Pgi_AFR5B_1_contig000007	Pgi_F0185_01832.2536.3381.+.gnl|VLSCI|Pgi_F0185_contig000128	Pgi_F0566_01871.65577.64732.-.gnl|VLSCI|Pgi_F0566_contig000177	Pgi_F0568_01608.29309.30154.+.gnl|VLSCI|Pgi_F0568_contig000119	Pgi_F0569_01371.6147.5302.-.gnl|VLSCI|Pgi_F0569_contig000095	Pgi_F0570_01676.2817.3662.+.gnl|VLSCI|Pgi_F0570_contig000117	Pgi_W4087_01041.63982.63137.-.gnl|VLSCI|Pgi_W4087_contig000072	Pgi_YH522_00757.50071.49226.-.gnl|VLSCI|Pgi_YH522_contig000023	Pgu_DSM15663_01446.103942.104787.+.gnl|VLSCI|Pgu_DSM15663_contig000063	high-frequency
730	tsf	PG0378	elongation factor Ts	824	ANCHOR	22	22	PG0378.408044.408868.+	Pgi_ATCC33277_01543.1780781.1779957.-	Pgi_TDC60_01356.1546905.1547729.+	Pgi_SJD2_00027.31454.30630.-	Pgi_11A_00019.23815.22991.-.gnl|VLSCI|Pgi_11A_contig000001	Pgi_13_1_00526.6798.7622.+.gnl|VLSCI|Pgi_13_1_contig000013	Pgi_5_9_01377.55106.54282.-.gnl|VLSCI|Pgi_5_9_contig000054	Pgi_3A1_00631.141643.142467.+.gnl|VLSCI|Pgi_3A1_contig000018	Pgi_3_3_01437.57715.58539.+.gnl|VLSCI|Pgi_3_3_contig000060	Pgi_49417_01400.3986.4810.+.gnl|VLSCI|Pgi_49417_contig000047	Pgi_7BTORR_00992.127140.126316.-.gnl|VLSCI|Pgi_7BTORR_contig000036	Pgi_84_3_00858.109249.110073.+.gnl|VLSCI|Pgi_84_3_contig000026	Pgi_A7A1_28_00948.143270.144094.+.gnl|VLSCI|Pgi_A7A1_28_contig000016	Pgi_AFR5B_1_00166.9163.8339.-.gnl|VLSCI|Pgi_AFR5B_1_contig000007	Pgi_F0185_01833.3520.4344.+.gnl|VLSCI|Pgi_F0185_contig000128	Pgi_F0566_01870.64593.63769.-.gnl|VLSCI|Pgi_F0566_contig000177	Pgi_F0568_01609.30293.31117.+.gnl|VLSCI|Pgi_F0568_contig000119	Pgi_F0569_01370.5163.4339.-.gnl|VLSCI|Pgi_F0569_contig000095	Pgi_F0570_01677.3801.4625.+.gnl|VLSCI|Pgi_F0570_contig000117	Pgi_W4087_01040.62998.62174.-.gnl|VLSCI|Pgi_W4087_contig000072	Pgi_YH522_00756.49087.48263.-.gnl|VLSCI|Pgi_YH522_contig000023	Pgu_DSM15663_01447.104928.105752.+.gnl|VLSCI|Pgu_DSM15663_contig000063	high-frequency
684	uvrB	PG0380	excinuclease ABC subunit B	2036	ANCHOR	22	22	PG0380.409242.411278.+	Pgi_ATCC33277_01542.1779604.1777568.-	Pgi_TDC60_01357.1548082.1550118.+	Pgi_SJD2_00026.30277.28241.-	Pgi_11A_00018.22617.20581.-.gnl|VLSCI|Pgi_11A_contig000001	Pgi_13_1_00527.7996.10032.+.gnl|VLSCI|Pgi_13_1_contig000013	Pgi_5_9_01376.53898.51862.-.gnl|VLSCI|Pgi_5_9_contig000054	Pgi_3A1_00632.142841.144877.+.gnl|VLSCI|Pgi_3A1_contig000018	Pgi_3_3_01438.58892.60928.+.gnl|VLSCI|Pgi_3_3_contig000060	Pgi_49417_01401.5184.7220.+.gnl|VLSCI|Pgi_49417_contig000047	Pgi_7BTORR_00991.125963.123927.-.gnl|VLSCI|Pgi_7BTORR_contig000036	Pgi_84_3_00859.110447.112483.+.gnl|VLSCI|Pgi_84_3_contig000026	Pgi_A7A1_28_00949.144468.146504.+.gnl|VLSCI|Pgi_A7A1_28_contig000016	Pgi_AFR5B_1_00165.7965.5929.-.gnl|VLSCI|Pgi_AFR5B_1_contig000007	Pgi_F0185_01834.4718.6754.+.gnl|VLSCI|Pgi_F0185_contig000128	Pgi_F0566_01869.63416.61380.-.gnl|VLSCI|Pgi_F0566_contig000177	Pgi_F0568_01610.31491.33527.+.gnl|VLSCI|Pgi_F0568_contig000119	Pgi_F0569_01369.3965.1929.-.gnl|VLSCI|Pgi_F0569_contig000095	Pgi_F0570_01678.4978.7014.+.gnl|VLSCI|Pgi_F0570_contig000117	Pgi_W4087_01039.61800.59764.-.gnl|VLSCI|Pgi_W4087_contig000072	Pgi_YH522_00755.47889.45853.-.gnl|VLSCI|Pgi_YH522_contig000023	Pgu_DSM15663_01448.105796.107994.+.gnl|VLSCI|Pgu_DSM15663_contig000063	high-frequency
328		PG0381	potassium/proton antiporter	1520	ANCHOR	22	22	PG0381.412795.411275.-	Pgi_ATCC33277_01541.1776051.1777571.+	Pgi_TDC60_01358.1551635.1550115.-	Pgi_SJD2_00025.26724.28244.+	Pgi_11A_00017.19064.20584.+.gnl|VLSCI|Pgi_11A_contig000001	Pgi_13_1_00528.11549.10029.-.gnl|VLSCI|Pgi_13_1_contig000013	Pgi_5_9_01375.50345.51865.+.gnl|VLSCI|Pgi_5_9_contig000054	Pgi_3A1_00633.146397.144874.-.gnl|VLSCI|Pgi_3A1_contig000018	Pgi_3_3_01439.62445.60925.-.gnl|VLSCI|Pgi_3_3_contig000060	Pgi_49417_01402.8737.7217.-.gnl|VLSCI|Pgi_49417_contig000047	Pgi_7BTORR_00990.122410.123930.+.gnl|VLSCI|Pgi_7BTORR_contig000036	Pgi_84_3_00860.114000.112480.-.gnl|VLSCI|Pgi_84_3_contig000026	Pgi_A7A1_28_00950.148021.146501.-.gnl|VLSCI|Pgi_A7A1_28_contig000016	Pgi_AFR5B_1_00164.4412.5932.+.gnl|VLSCI|Pgi_AFR5B_1_contig000007	Pgi_F0185_01835.8271.6751.-.gnl|VLSCI|Pgi_F0185_contig000128	Pgi_F0566_01868.59863.61383.+.gnl|VLSCI|Pgi_F0566_contig000177	Pgi_F0568_01611.35044.33524.-.gnl|VLSCI|Pgi_F0568_contig000119	Pgi_F0569_01368.412.1932.+.gnl|VLSCI|Pgi_F0569_contig000095	Pgi_F0570_01679.8534.7011.-.gnl|VLSCI|Pgi_F0570_contig000117	Pgi_W4087_01038.58247.59767.+.gnl|VLSCI|Pgi_W4087_contig000072	Pgi_YH522_00754.44333.45856.+.gnl|VLSCI|Pgi_YH522_contig000023	Pgu_DSM15663_01449.109511.107991.-.gnl|VLSCI|Pgu_DSM15663_contig000063	high-frequency
655		PG0383	membrane-associated zinc metalloprotease	1319	ANCHOR	22	22	PG0383.414906.416225.+	Pgi_ATCC33277_01540.1775574.1774255.-	Pgi_TDC60_01359.1552114.1553433.+	Pgi_SJD2_00024.26248.24929.-	Pgi_11A_00016.18586.17267.-.gnl|VLSCI|Pgi_11A_contig000001	Pgi_13_1_00529.12026.13345.+.gnl|VLSCI|Pgi_13_1_contig000013	Pgi_5_9_01374.49869.48550.-.gnl|VLSCI|Pgi_5_9_contig000054	Pgi_3A1_00634.146875.148194.+.gnl|VLSCI|Pgi_3A1_contig000018	Pgi_3_3_01440.62922.64241.+.gnl|VLSCI|Pgi_3_3_contig000060	Pgi_49417_01403.9214.10533.+.gnl|VLSCI|Pgi_49417_contig000047	Pgi_7BTORR_00989.121933.120614.-.gnl|VLSCI|Pgi_7BTORR_contig000036	Pgi_84_3_00861.114476.115795.+.gnl|VLSCI|Pgi_84_3_contig000026	Pgi_A7A1_28_00951.148498.149817.+.gnl|VLSCI|Pgi_A7A1_28_contig000016	Pgi_AFR5B_1_00163.3935.2616.-.gnl|VLSCI|Pgi_AFR5B_1_contig000007	Pgi_F0185_01836.8748.10067.+.gnl|VLSCI|Pgi_F0185_contig000128	Pgi_F0566_01866.57752.56433.-.gnl|VLSCI|Pgi_F0566_contig000177	Pgi_F0568_01612.35522.36841.+.gnl|VLSCI|Pgi_F0568_contig000119	Pgi_F0569_00345.165.1484.+.gnl|VLSCI|Pgi_F0569_contig000016	Pgi_F0570_01680.9012.10331.+.gnl|VLSCI|Pgi_F0570_contig000117	Pgi_W4087_01037.57770.56451.-.gnl|VLSCI|Pgi_W4087_contig000072	Pgi_YH522_00753.43855.42536.-.gnl|VLSCI|Pgi_YH522_contig000023	Pgu_DSM15663_01450.109994.111313.+.gnl|VLSCI|Pgu_DSM15663_contig000063	high-frequency
928	mutS2	PG0384	MutS2 family protein	2522	ANCHOR	22	22	PG0384.416235.418757.+	Pgi_ATCC33277_01539.1774245.1771723.-	Pgi_TDC60_01360.1553443.1555965.+	Pgi_SJD2_00023.24919.22397.-	Pgi_11A_00015.17257.14735.-.gnl|VLSCI|Pgi_11A_contig000001	Pgi_13_1_00530.13355.15877.+.gnl|VLSCI|Pgi_13_1_contig000013	Pgi_5_9_01373.48540.46018.-.gnl|VLSCI|Pgi_5_9_contig000054	Pgi_3A1_00635.148204.150726.+.gnl|VLSCI|Pgi_3A1_contig000018	Pgi_3_3_01441.64251.66773.+.gnl|VLSCI|Pgi_3_3_contig000060	Pgi_49417_01404.10543.13065.+.gnl|VLSCI|Pgi_49417_contig000047	Pgi_7BTORR_00988.120604.118082.-.gnl|VLSCI|Pgi_7BTORR_contig000036	Pgi_84_3_00862.115805.118327.+.gnl|VLSCI|Pgi_84_3_contig000026	Pgi_A7A1_28_00952.149827.152349.+.gnl|VLSCI|Pgi_A7A1_28_contig000016	Pgi_AFR5B_1_00162.2606.84.-.gnl|VLSCI|Pgi_AFR5B_1_contig000007	Pgi_F0185_01837.10077.12599.+.gnl|VLSCI|Pgi_F0185_contig000128	Pgi_F0566_01865.56423.53901.-.gnl|VLSCI|Pgi_F0566_contig000177	Pgi_F0568_01613.36851.39373.+.gnl|VLSCI|Pgi_F0568_contig000119	Pgi_F0569_00346.1494.4016.+.gnl|VLSCI|Pgi_F0569_contig000016	Pgi_F0570_01681.10341.12863.+.gnl|VLSCI|Pgi_F0570_contig000117	Pgi_W4087_01036.56441.53919.-.gnl|VLSCI|Pgi_W4087_contig000072	Pgi_YH522_00752.42526.40004.-.gnl|VLSCI|Pgi_YH522_contig000023	Pgu_DSM15663_01451.111323.113845.+.gnl|VLSCI|Pgu_DSM15663_contig000063	high-frequency
311	rpsU	PG0385	30S ribosomal protein S21	191	ANCHOR	22	22	PG0385.418919.419110.+	Pgi_ATCC33277_01538.1771561.1771370.-	Pgi_TDC60_01361.1556129.1556320.+	Pgi_SJD2_00022.22235.22044.-	Pgi_11A_00014.14573.14382.-.gnl|VLSCI|Pgi_11A_contig000001	Pgi_13_1_00531.16039.16230.+.gnl|VLSCI|Pgi_13_1_contig000013	Pgi_5_9_01372.45856.45665.-.gnl|VLSCI|Pgi_5_9_contig000054	Pgi_3A1_00636.150888.151079.+.gnl|VLSCI|Pgi_3A1_contig000018	Pgi_3_3_01442.66935.67126.+.gnl|VLSCI|Pgi_3_3_contig000060	Pgi_49417_01405.13227.13418.+.gnl|VLSCI|Pgi_49417_contig000047	Pgi_7BTORR_00987.117920.117729.-.gnl|VLSCI|Pgi_7BTORR_contig000036	Pgi_84_3_00863.118489.118680.+.gnl|VLSCI|Pgi_84_3_contig000026	Pgi_A7A1_28_00953.152511.152702.+.gnl|VLSCI|Pgi_A7A1_28_contig000016	Pgi_AFR5B_1_01096.45822.45631.-.gnl|VLSCI|Pgi_AFR5B_1_contig000047	Pgi_F0185_01838.12761.12952.+.gnl|VLSCI|Pgi_F0185_contig000128	Pgi_F0566_01864.53739.53548.-.gnl|VLSCI|Pgi_F0566_contig000177	Pgi_F0568_01614.39535.39726.+.gnl|VLSCI|Pgi_F0568_contig000119	Pgi_F0569_00347.4178.4369.+.gnl|VLSCI|Pgi_F0569_contig000016	Pgi_F0570_01682.13025.13216.+.gnl|VLSCI|Pgi_F0570_contig000117	Pgi_W4087_01035.53758.53567.-.gnl|VLSCI|Pgi_W4087_contig000072	Pgi_YH522_00751.39842.39651.-.gnl|VLSCI|Pgi_YH522_contig000023	Pgu_DSM15663_01452.114007.114198.+.gnl|VLSCI|Pgu_DSM15663_contig000063	high-frequency
2116		PG0386	phage integrase site specific recombinase	1202	ANCHOR	22	22	PG0386.419187.420389.+	Pgi_ATCC33277_01537.1771293.1770088.-	Pgi_TDC60_01362.1556397.1557599.+	Pgi_SJD2_00021.21967.20765.-	Pgi_11A_00013.14305.13103.-.gnl|VLSCI|Pgi_11A_contig000001	Pgi_13_1_00532.16307.17509.+.gnl|VLSCI|Pgi_13_1_contig000013	Pgi_5_9_01371.45588.44383.-.gnl|VLSCI|Pgi_5_9_contig000054	Pgi_3A1_00637.151156.152361.+.gnl|VLSCI|Pgi_3A1_contig000018	Pgi_3_3_01443.67203.68408.+.gnl|VLSCI|Pgi_3_3_contig000060	Pgi_49417_01406.13495.14700.+.gnl|VLSCI|Pgi_49417_contig000047	Pgi_7BTORR_00986.117652.116447.-.gnl|VLSCI|Pgi_7BTORR_contig000036	Pgi_84_3_00864.118757.119962.+.gnl|VLSCI|Pgi_84_3_contig000026	Pgi_A7A1_28_00954.152779.153984.+.gnl|VLSCI|Pgi_A7A1_28_contig000016	Pgi_AFR5B_1_01095.45554.44349.-.gnl|VLSCI|Pgi_AFR5B_1_contig000047	Pgi_F0185_01839.13029.14231.+.gnl|VLSCI|Pgi_F0185_contig000128	Pgi_F0566_01863.53471.52269.-.gnl|VLSCI|Pgi_F0566_contig000177	Pgi_F0568_01615.39803.41008.+.gnl|VLSCI|Pgi_F0568_contig000119	Pgi_F0569_00348.4446.5648.+.gnl|VLSCI|Pgi_F0569_contig000016	Pgi_F0570_01683.13293.14498.+.gnl|VLSCI|Pgi_F0570_contig000117	Pgi_W4087_01034.53490.52285.-.gnl|VLSCI|Pgi_W4087_contig000072	Pgi_YH522_00750.39574.38372.-.gnl|VLSCI|Pgi_YH522_contig000023	Pgu_DSM15663_01453.114276.115481.+.gnl|VLSCI|Pgu_DSM15663_contig000063	high-frequency
1519	tuf	PG0387	elongation factor Tu	1187	ANCHOR	22	22	PG0387.420783.421970.+	Pgi_ATCC33277_01534.1769694.1768507.-	Pgi_TDC60_01365.1557993.1559180.+	Pgi_SJD2_00018.20371.19184.-	Pgi_11A_00010.12709.11522.-.gnl|VLSCI|Pgi_11A_contig000001	Pgi_13_1_00535.17903.19090.+.gnl|VLSCI|Pgi_13_1_contig000013	Pgi_5_9_01368.43989.42802.-.gnl|VLSCI|Pgi_5_9_contig000054	Pgi_3A1_00640.152755.153942.+.gnl|VLSCI|Pgi_3A1_contig000018	Pgi_3_3_01446.68802.69989.+.gnl|VLSCI|Pgi_3_3_contig000060	Pgi_49417_01409.15094.16281.+.gnl|VLSCI|Pgi_49417_contig000047	Pgi_7BTORR_00983.116053.114866.-.gnl|VLSCI|Pgi_7BTORR_contig000036	Pgi_84_3_00867.120356.121543.+.gnl|VLSCI|Pgi_84_3_contig000026	Pgi_A7A1_28_00957.154378.155565.+.gnl|VLSCI|Pgi_A7A1_28_contig000016	Pgi_AFR5B_1_01092.43955.42768.-.gnl|VLSCI|Pgi_AFR5B_1_contig000047	Pgi_F0185_01842.14625.15812.+.gnl|VLSCI|Pgi_F0185_contig000128	Pgi_F0566_01860.51875.50688.-.gnl|VLSCI|Pgi_F0566_contig000177	Pgi_F0568_01618.41402.42589.+.gnl|VLSCI|Pgi_F0568_contig000119	Pgi_F0569_00351.6042.7229.+.gnl|VLSCI|Pgi_F0569_contig000016	Pgi_F0570_01686.14892.16079.+.gnl|VLSCI|Pgi_F0570_contig000117	Pgi_W4087_01031.51891.50704.-.gnl|VLSCI|Pgi_W4087_contig000072	Pgi_YH522_00747.37978.36791.-.gnl|VLSCI|Pgi_YH522_contig000023	Pgu_DSM15663_01456.115876.117063.+.gnl|VLSCI|Pgu_DSM15663_contig000063	high-frequency
2615	nusG	PG0389	transcription antitermination protein NusG	539	ANCHOR	22	22	PG0389.422354.422893.+	Pgi_ATCC33277_01531.1768123.1767584.-	Pgi_TDC60_01368.1559564.1560103.+	Pgi_SJD2_00015.18800.18261.-	Pgi_11A_00007.11138.10599.-.gnl|VLSCI|Pgi_11A_contig000001	Pgi_13_1_00538.19474.20013.+.gnl|VLSCI|Pgi_13_1_contig000013	Pgi_5_9_01365.42418.41879.-.gnl|VLSCI|Pgi_5_9_contig000054	Pgi_3A1_00643.154326.154865.+.gnl|VLSCI|Pgi_3A1_contig000018	Pgi_3_3_01449.70373.70912.+.gnl|VLSCI|Pgi_3_3_contig000060	Pgi_49417_01412.16665.17204.+.gnl|VLSCI|Pgi_49417_contig000047	Pgi_7BTORR_00980.114482.113943.-.gnl|VLSCI|Pgi_7BTORR_contig000036	Pgi_84_3_00870.121927.122466.+.gnl|VLSCI|Pgi_84_3_contig000026	Pgi_A7A1_28_00960.155949.156488.+.gnl|VLSCI|Pgi_A7A1_28_contig000016	Pgi_AFR5B_1_01089.42384.41845.-.gnl|VLSCI|Pgi_AFR5B_1_contig000047	Pgi_F0185_01845.16196.16735.+.gnl|VLSCI|Pgi_F0185_contig000128	Pgi_F0566_01857.50304.49765.-.gnl|VLSCI|Pgi_F0566_contig000177	Pgi_F0568_01621.42973.43512.+.gnl|VLSCI|Pgi_F0568_contig000119	Pgi_F0569_00354.7613.8152.+.gnl|VLSCI|Pgi_F0569_contig000016	Pgi_F0570_01689.16463.17002.+.gnl|VLSCI|Pgi_F0570_contig000117	Pgi_W4087_01028.50320.49781.-.gnl|VLSCI|Pgi_W4087_contig000072	Pgi_YH522_00744.36407.35868.-.gnl|VLSCI|Pgi_YH522_contig000023	Pgu_DSM15663_01459.117446.117985.+.gnl|VLSCI|Pgu_DSM15663_contig000063	high-frequency
2148	rplK	PG0390	50S ribosomal protein L11	437	ANCHOR	22	22	PG0390.422962.423399.+	Pgi_ATCC33277_01530.1767515.1767078.-	Pgi_TDC60_01369.1560172.1560609.+	Pgi_SJD2_00014.18192.17755.-	Pgi_11A_00006.10530.10093.-.gnl|VLSCI|Pgi_11A_contig000001	Pgi_13_1_00539.20082.20519.+.gnl|VLSCI|Pgi_13_1_contig000013	Pgi_5_9_01364.41810.41373.-.gnl|VLSCI|Pgi_5_9_contig000054	Pgi_3A1_00644.154934.155371.+.gnl|VLSCI|Pgi_3A1_contig000018	Pgi_3_3_01450.70981.71418.+.gnl|VLSCI|Pgi_3_3_contig000060	Pgi_49417_01413.17273.17710.+.gnl|VLSCI|Pgi_49417_contig000047	Pgi_7BTORR_00979.113874.113437.-.gnl|VLSCI|Pgi_7BTORR_contig000036	Pgi_84_3_00871.122535.122972.+.gnl|VLSCI|Pgi_84_3_contig000026	Pgi_A7A1_28_00961.156557.156994.+.gnl|VLSCI|Pgi_A7A1_28_contig000016	Pgi_AFR5B_1_01088.41776.41339.-.gnl|VLSCI|Pgi_AFR5B_1_contig000047	Pgi_F0185_01846.16804.17241.+.gnl|VLSCI|Pgi_F0185_contig000128	Pgi_F0566_01856.49696.49259.-.gnl|VLSCI|Pgi_F0566_contig000177	Pgi_F0568_01622.43581.44018.+.gnl|VLSCI|Pgi_F0568_contig000119	Pgi_F0569_00355.8221.8658.+.gnl|VLSCI|Pgi_F0569_contig000016	Pgi_F0570_01690.17071.17508.+.gnl|VLSCI|Pgi_F0570_contig000117	Pgi_W4087_01027.49712.49275.-.gnl|VLSCI|Pgi_W4087_contig000072	Pgi_YH522_00743.35799.35362.-.gnl|VLSCI|Pgi_YH522_contig000023	Pgu_DSM15663_01460.118054.118491.+.gnl|VLSCI|Pgu_DSM15663_contig000063	high-frequency
2424	rplA	PG0391	50S ribosomal protein L1	698	ANCHOR	22	22	PG0391.423420.424118.+	Pgi_ATCC33277_01529.1767057.1766359.-	Pgi_TDC60_01370.1560630.1561328.+	Pgi_SJD2_00013.17734.17036.-	Pgi_11A_00005.10072.9374.-.gnl|VLSCI|Pgi_11A_contig000001	Pgi_13_1_00540.20540.21238.+.gnl|VLSCI|Pgi_13_1_contig000013	Pgi_5_9_01363.41352.40654.-.gnl|VLSCI|Pgi_5_9_contig000054	Pgi_3A1_00645.155392.156090.+.gnl|VLSCI|Pgi_3A1_contig000018	Pgi_3_3_01451.71439.72137.+.gnl|VLSCI|Pgi_3_3_contig000060	Pgi_49417_01414.17731.18429.+.gnl|VLSCI|Pgi_49417_contig000047	Pgi_7BTORR_00978.113416.112718.-.gnl|VLSCI|Pgi_7BTORR_contig000036	Pgi_84_3_00872.122997.123695.+.gnl|VLSCI|Pgi_84_3_contig000026	Pgi_A7A1_28_00962.157015.157713.+.gnl|VLSCI|Pgi_A7A1_28_contig000016	Pgi_AFR5B_1_01087.41318.40620.-.gnl|VLSCI|Pgi_AFR5B_1_contig000047	Pgi_F0185_01847.17262.17960.+.gnl|VLSCI|Pgi_F0185_contig000128	Pgi_F0566_01855.49238.48540.-.gnl|VLSCI|Pgi_F0566_contig000177	Pgi_F0568_01623.44039.44737.+.gnl|VLSCI|Pgi_F0568_contig000119	Pgi_F0569_00356.8679.9377.+.gnl|VLSCI|Pgi_F0569_contig000016	Pgi_F0570_01691.17529.18227.+.gnl|VLSCI|Pgi_F0570_contig000117	Pgi_W4087_01026.49254.48556.-.gnl|VLSCI|Pgi_W4087_contig000072	Pgi_YH522_00742.35341.34643.-.gnl|VLSCI|Pgi_YH522_contig000023	Pgu_DSM15663_01461.118512.119210.+.gnl|VLSCI|Pgu_DSM15663_contig000063	high-frequency
294	rplJ	PG0392	50S ribosomal protein L10	524	ANCHOR	22	22	PG0392.424134.424658.+	Pgi_ATCC33277_01528.1766343.1765819.-	Pgi_TDC60_01371.1561344.1561868.+	Pgi_SJD2_00012.17020.16496.-	Pgi_11A_00004.9358.8834.-.gnl|VLSCI|Pgi_11A_contig000001	Pgi_13_1_00541.21254.21778.+.gnl|VLSCI|Pgi_13_1_contig000013	Pgi_5_9_01362.40638.40114.-.gnl|VLSCI|Pgi_5_9_contig000054	Pgi_3A1_00646.156106.156630.+.gnl|VLSCI|Pgi_3A1_contig000018	Pgi_3_3_01452.72153.72677.+.gnl|VLSCI|Pgi_3_3_contig000060	Pgi_49417_01415.18445.18969.+.gnl|VLSCI|Pgi_49417_contig000047	Pgi_7BTORR_00977.112702.112178.-.gnl|VLSCI|Pgi_7BTORR_contig000036	Pgi_84_3_00873.123711.124235.+.gnl|VLSCI|Pgi_84_3_contig000026	Pgi_A7A1_28_00963.157729.158253.+.gnl|VLSCI|Pgi_A7A1_28_contig000016	Pgi_AFR5B_1_01086.40604.40080.-.gnl|VLSCI|Pgi_AFR5B_1_contig000047	Pgi_F0185_01848.17976.18500.+.gnl|VLSCI|Pgi_F0185_contig000128	Pgi_F0566_01854.48524.48000.-.gnl|VLSCI|Pgi_F0566_contig000177	Pgi_F0568_01624.44753.45277.+.gnl|VLSCI|Pgi_F0568_contig000119	Pgi_F0569_00357.9393.9917.+.gnl|VLSCI|Pgi_F0569_contig000016	Pgi_F0570_01692.18243.18767.+.gnl|VLSCI|Pgi_F0570_contig000117	Pgi_W4087_01025.48540.48016.-.gnl|VLSCI|Pgi_W4087_contig000072	Pgi_YH522_00741.34627.34103.-.gnl|VLSCI|Pgi_YH522_contig000023	Pgu_DSM15663_01462.119226.119750.+.gnl|VLSCI|Pgu_DSM15663_contig000063	high-frequency
2372	rplL	PG0393	50S ribosomal protein L7/L12	377	ANCHOR	22	22	PG0393.424700.425077.+	Pgi_ATCC33277_01527.1765777.1765400.-	Pgi_TDC60_01372.1561910.1562287.+	Pgi_SJD2_00011.16454.16077.-	Pgi_11A_00003.8792.8415.-.gnl|VLSCI|Pgi_11A_contig000001	Pgi_13_1_00542.21820.22197.+.gnl|VLSCI|Pgi_13_1_contig000013	Pgi_5_9_01361.40072.39695.-.gnl|VLSCI|Pgi_5_9_contig000054	Pgi_3A1_00647.156672.157049.+.gnl|VLSCI|Pgi_3A1_contig000018	Pgi_3_3_01453.72719.73096.+.gnl|VLSCI|Pgi_3_3_contig000060	Pgi_49417_01416.19011.19388.+.gnl|VLSCI|Pgi_49417_contig000047	Pgi_7BTORR_00976.112136.111759.-.gnl|VLSCI|Pgi_7BTORR_contig000036	Pgi_84_3_00874.124277.124654.+.gnl|VLSCI|Pgi_84_3_contig000026	Pgi_A7A1_28_00964.158295.158672.+.gnl|VLSCI|Pgi_A7A1_28_contig000016	Pgi_AFR5B_1_01085.40038.39661.-.gnl|VLSCI|Pgi_AFR5B_1_contig000047	Pgi_F0185_01849.18542.18919.+.gnl|VLSCI|Pgi_F0185_contig000128	Pgi_F0566_01853.47958.47581.-.gnl|VLSCI|Pgi_F0566_contig000177	Pgi_F0568_01625.45319.45696.+.gnl|VLSCI|Pgi_F0568_contig000119	Pgi_F0569_00358.9959.10336.+.gnl|VLSCI|Pgi_F0569_contig000016	Pgi_F0570_01693.18809.19186.+.gnl|VLSCI|Pgi_F0570_contig000117	Pgi_W4087_01024.47974.47597.-.gnl|VLSCI|Pgi_W4087_contig000072	Pgi_YH522_00740.34061.33684.-.gnl|VLSCI|Pgi_YH522_contig000023	Pgu_DSM15663_01463.119792.120169.+.gnl|VLSCI|Pgu_DSM15663_contig000063	high-frequency
1356	rpoB	PG0394	DNA-directed RNA polymerase subunit beta	3809	ANCHOR	22	22	PG0394.425189.428998.+	Pgi_ATCC33277_01526.1765288.1761479.-	Pgi_TDC60_01373.1562399.1566208.+	Pgi_SJD2_00010.15965.12156.-	Pgi_11A_00002.8303.4494.-.gnl|VLSCI|Pgi_11A_contig000001	Pgi_13_1_00543.22309.26118.+.gnl|VLSCI|Pgi_13_1_contig000013	Pgi_5_9_01360.39583.35774.-.gnl|VLSCI|Pgi_5_9_contig000054	Pgi_3A1_00648.157161.160970.+.gnl|VLSCI|Pgi_3A1_contig000018	Pgi_3_3_01454.73208.77017.+.gnl|VLSCI|Pgi_3_3_contig000060	Pgi_49417_01417.19500.23309.+.gnl|VLSCI|Pgi_49417_contig000047	Pgi_7BTORR_00975.111647.107838.-.gnl|VLSCI|Pgi_7BTORR_contig000036	Pgi_84_3_00875.124766.128575.+.gnl|VLSCI|Pgi_84_3_contig000026	Pgi_A7A1_28_00965.158784.162593.+.gnl|VLSCI|Pgi_A7A1_28_contig000016	Pgi_AFR5B_1_01084.39549.35740.-.gnl|VLSCI|Pgi_AFR5B_1_contig000047	Pgi_F0185_01850.19031.22840.+.gnl|VLSCI|Pgi_F0185_contig000128	Pgi_F0566_01852.47469.43660.-.gnl|VLSCI|Pgi_F0566_contig000177	Pgi_F0568_01626.45808.49617.+.gnl|VLSCI|Pgi_F0568_contig000119	Pgi_F0569_00359.10448.14257.+.gnl|VLSCI|Pgi_F0569_contig000016	Pgi_F0570_01694.19298.23107.+.gnl|VLSCI|Pgi_F0570_contig000117	Pgi_W4087_01023.47485.43676.-.gnl|VLSCI|Pgi_W4087_contig000072	Pgi_YH522_00739.33572.29763.-.gnl|VLSCI|Pgi_YH522_contig000023	Pgu_DSM15663_01464.120281.124090.+.gnl|VLSCI|Pgu_DSM15663_contig000063	high-frequency
622	rpoC	PG0395	DNA-directed RNA polymerase subunit beta'	4301	ANCHOR	22	22	PG0395.429064.433365.+	Pgi_ATCC33277_01525.1761413.1757112.-	Pgi_TDC60_01374.1566274.1570575.+	Pgi_SJD2_00009.12090.7789.-	Pgi_11A_00001.4428.127.-.gnl|VLSCI|Pgi_11A_contig000001	Pgi_13_1_00544.26184.30485.+.gnl|VLSCI|Pgi_13_1_contig000013	Pgi_5_9_01359.35708.31407.-.gnl|VLSCI|Pgi_5_9_contig000054	Pgi_3A1_00649.161036.165337.+.gnl|VLSCI|Pgi_3A1_contig000018	Pgi_3_3_01455.77083.81384.+.gnl|VLSCI|Pgi_3_3_contig000060	Pgi_49417_01418.23375.27676.+.gnl|VLSCI|Pgi_49417_contig000047	Pgi_7BTORR_00974.107772.103471.-.gnl|VLSCI|Pgi_7BTORR_contig000036	Pgi_84_3_00876.128641.132942.+.gnl|VLSCI|Pgi_84_3_contig000026	Pgi_A7A1_28_00966.162659.166960.+.gnl|VLSCI|Pgi_A7A1_28_contig000016	Pgi_AFR5B_1_01083.35674.31373.-.gnl|VLSCI|Pgi_AFR5B_1_contig000047	Pgi_F0185_01851.22906.27207.+.gnl|VLSCI|Pgi_F0185_contig000128	Pgi_F0566_01851.43594.39293.-.gnl|VLSCI|Pgi_F0566_contig000177	Pgi_F0568_01627.49683.53984.+.gnl|VLSCI|Pgi_F0568_contig000119	Pgi_F0569_00360.14323.18624.+.gnl|VLSCI|Pgi_F0569_contig000016	Pgi_F0570_01695.23173.27474.+.gnl|VLSCI|Pgi_F0570_contig000117	Pgi_W4087_01022.43610.39309.-.gnl|VLSCI|Pgi_W4087_contig000072	Pgi_YH522_00738.29697.25396.-.gnl|VLSCI|Pgi_YH522_contig000023	Pgu_DSM15663_01465.124156.128457.+.gnl|VLSCI|Pgu_DSM15663_contig000063	high-frequency
1790	crp	PG0396	Crp/FNR family transcriptional regulator	698	ANCHOR	22	22	PG0396.433653.434351.+	Pgi_ATCC33277_01524.1756823.1756125.-	Pgi_TDC60_01375.1570864.1571562.+	Pgi_SJD2_00008.7501.6803.-	Pgi_11A_01086.359.1057.+.gnl|VLSCI|Pgi_11A_contig000062	Pgi_13_1_00545.30774.31472.+.gnl|VLSCI|Pgi_13_1_contig000013	Pgi_5_9_01358.31119.30421.-.gnl|VLSCI|Pgi_5_9_contig000054	Pgi_3A1_00650.165626.166324.+.gnl|VLSCI|Pgi_3A1_contig000018	Pgi_3_3_01456.81673.82371.+.gnl|VLSCI|Pgi_3_3_contig000060	Pgi_49417_01419.27964.28662.+.gnl|VLSCI|Pgi_49417_contig000047	Pgi_7BTORR_00973.103183.102485.-.gnl|VLSCI|Pgi_7BTORR_contig000036	Pgi_84_3_00877.133225.133923.+.gnl|VLSCI|Pgi_84_3_contig000026	Pgi_A7A1_28_00967.167244.167942.+.gnl|VLSCI|Pgi_A7A1_28_contig000016	Pgi_AFR5B_1_01082.31085.30387.-.gnl|VLSCI|Pgi_AFR5B_1_contig000047	Pgi_F0185_01852.27495.28193.+.gnl|VLSCI|Pgi_F0185_contig000128	Pgi_F0566_01850.39004.38306.-.gnl|VLSCI|Pgi_F0566_contig000177	Pgi_F0568_01628.54272.54970.+.gnl|VLSCI|Pgi_F0568_contig000119	Pgi_F0569_00361.18912.19610.+.gnl|VLSCI|Pgi_F0569_contig000016	Pgi_F0570_01696.27762.28460.+.gnl|VLSCI|Pgi_F0570_contig000117	Pgi_W4087_01021.39021.38323.-.gnl|VLSCI|Pgi_W4087_contig000072	Pgi_YH522_00737.25108.24410.-.gnl|VLSCI|Pgi_YH522_contig000023	Pgu_DSM15663_01466.128736.129434.+.gnl|VLSCI|Pgu_DSM15663_contig000063	high-frequency
156		PG0397	hypothetical protein	290	ANCHOR	22	22	PG0397.434692.434402.-	Pgi_ATCC33277_01523.1755786.1756076.+	Pgi_TDC60_01376.1571901.1571611.-	Pgi_SJD2_00007.6465.6755.+	Pgi_11A_01087.1396.1106.-.gnl|VLSCI|Pgi_11A_contig000062	Pgi_13_1_00546.31811.31521.-.gnl|VLSCI|Pgi_13_1_contig000013	Pgi_5_9_01357.30081.30371.+.gnl|VLSCI|Pgi_5_9_contig000054	Pgi_3A1_00651.166664.166374.-.gnl|VLSCI|Pgi_3A1_contig000018	Pgi_3_3_01457.82710.82420.-.gnl|VLSCI|Pgi_3_3_contig000060	Pgi_49417_01420.29001.28711.-.gnl|VLSCI|Pgi_49417_contig000047	Pgi_7BTORR_00972.102146.102436.+.gnl|VLSCI|Pgi_7BTORR_contig000036	Pgi_84_3_00878.134263.133973.-.gnl|VLSCI|Pgi_84_3_contig000026	Pgi_A7A1_28_00968.168282.167992.-.gnl|VLSCI|Pgi_A7A1_28_contig000016	Pgi_AFR5B_1_01081.30049.30339.+.gnl|VLSCI|Pgi_AFR5B_1_contig000047	Pgi_F0185_01853.28532.28242.-.gnl|VLSCI|Pgi_F0185_contig000128	Pgi_F0566_01849.37966.38256.+.gnl|VLSCI|Pgi_F0566_contig000177	Pgi_F0568_01629.55309.55019.-.gnl|VLSCI|Pgi_F0568_contig000119	Pgi_F0569_00362.19949.19659.-.gnl|VLSCI|Pgi_F0569_contig000016	Pgi_F0570_01697.28800.28510.-.gnl|VLSCI|Pgi_F0570_contig000117	Pgi_W4087_01020.37984.38274.+.gnl|VLSCI|Pgi_W4087_contig000072	Pgi_YH522_00736.24071.24361.+.gnl|VLSCI|Pgi_YH522_contig000023	Pgu_DSM15663_01467.129777.129487.-.gnl|VLSCI|Pgu_DSM15663_contig000063	high-frequency
864	recF	PG0398	recF protein	1094	ANCHOR	22	22	PG0398.435800.434706.-	Pgi_ATCC33277_01522.1754678.1755772.+	Pgi_TDC60_01377.1573009.1571915.-	Pgi_SJD2_00006.5357.6451.+	Pgi_11A_01088.2504.1410.-.gnl|VLSCI|Pgi_11A_contig000062	Pgi_13_1_00547.32919.31825.-.gnl|VLSCI|Pgi_13_1_contig000013	Pgi_5_9_01356.28973.30067.+.gnl|VLSCI|Pgi_5_9_contig000054	Pgi_3A1_00652.167772.166678.-.gnl|VLSCI|Pgi_3A1_contig000018	Pgi_3_3_01458.83818.82724.-.gnl|VLSCI|Pgi_3_3_contig000060	Pgi_49417_01421.30109.29015.-.gnl|VLSCI|Pgi_49417_contig000047	Pgi_7BTORR_00971.101038.102132.+.gnl|VLSCI|Pgi_7BTORR_contig000036	Pgi_84_3_00879.135371.134277.-.gnl|VLSCI|Pgi_84_3_contig000026	Pgi_A7A1_28_00969.169390.168296.-.gnl|VLSCI|Pgi_A7A1_28_contig000016	Pgi_AFR5B_1_01080.28941.30035.+.gnl|VLSCI|Pgi_AFR5B_1_contig000047	Pgi_F0185_01854.29640.28546.-.gnl|VLSCI|Pgi_F0185_contig000128	Pgi_F0566_01848.36858.37952.+.gnl|VLSCI|Pgi_F0566_contig000177	Pgi_F0568_01630.56417.55323.-.gnl|VLSCI|Pgi_F0568_contig000119	Pgi_F0569_00363.21057.19963.-.gnl|VLSCI|Pgi_F0569_contig000016	Pgi_F0570_01698.29908.28814.-.gnl|VLSCI|Pgi_F0570_contig000117	Pgi_W4087_01019.36876.37970.+.gnl|VLSCI|Pgi_W4087_contig000072	Pgi_YH522_00735.22963.24057.+.gnl|VLSCI|Pgi_YH522_contig000023	Pgu_DSM15663_01468.130886.129789.-.gnl|VLSCI|Pgu_DSM15663_contig000063	high-frequency
1404		PG0399	putative lipoprotein	890	ANCHOR	22	22	PG0399.436687.435797.-	Pgi_ATCC33277_01521.1753791.1754681.+	Pgi_TDC60_01378.1573896.1573006.-	Pgi_SJD2_00005.4470.5360.+	Pgi_11A_01089.3391.2501.-.gnl|VLSCI|Pgi_11A_contig000062	Pgi_13_1_00548.33806.32916.-.gnl|VLSCI|Pgi_13_1_contig000013	Pgi_5_9_01355.28086.28976.+.gnl|VLSCI|Pgi_5_9_contig000054	Pgi_3A1_00653.168659.167769.-.gnl|VLSCI|Pgi_3A1_contig000018	Pgi_3_3_01459.84705.83815.-.gnl|VLSCI|Pgi_3_3_contig000060	Pgi_49417_01422.30996.30106.-.gnl|VLSCI|Pgi_49417_contig000047	Pgi_7BTORR_00970.100151.101041.+.gnl|VLSCI|Pgi_7BTORR_contig000036	Pgi_84_3_00880.136258.135368.-.gnl|VLSCI|Pgi_84_3_contig000026	Pgi_A7A1_28_00970.170277.169387.-.gnl|VLSCI|Pgi_A7A1_28_contig000016	Pgi_AFR5B_1_01079.28054.28944.+.gnl|VLSCI|Pgi_AFR5B_1_contig000047	Pgi_F0185_01855.30527.29637.-.gnl|VLSCI|Pgi_F0185_contig000128	Pgi_F0566_01847.35971.36861.+.gnl|VLSCI|Pgi_F0566_contig000177	Pgi_F0568_01631.57304.56414.-.gnl|VLSCI|Pgi_F0568_contig000119	Pgi_F0569_00364.21944.21054.-.gnl|VLSCI|Pgi_F0569_contig000016	Pgi_F0570_01699.30795.29905.-.gnl|VLSCI|Pgi_F0570_contig000117	Pgi_W4087_01018.35989.36879.+.gnl|VLSCI|Pgi_W4087_contig000072	Pgi_YH522_00734.22076.22966.+.gnl|VLSCI|Pgi_YH522_contig000023	Pgu_DSM15663_01469.131413.130883.-.gnl|VLSCI|Pgu_DSM15663_contig000063	high-frequency
863		PG0400	hypothetical protein	1412	ANCHOR	18	18	PG0400.437747.436335.-	Pgi_ATCC33277_01520.1752731.1754143.+	Pgi_TDC60_01379.1574956.1573544.-	Pgi_SJD2_00004.3410.4822.+	Pgi_11A_01090.4451.3039.-.gnl|VLSCI|Pgi_11A_contig000062	Pgi_13_1_00549.34866.33454.-.gnl|VLSCI|Pgi_13_1_contig000013		Pgi_3A1_00654.169719.168307.-.gnl|VLSCI|Pgi_3A1_contig000018			Pgi_7BTORR_00969.99091.100503.+.gnl|VLSCI|Pgi_7BTORR_contig000036		Pgi_A7A1_28_00971.171337.169925.-.gnl|VLSCI|Pgi_A7A1_28_contig000016	Pgi_AFR5B_1_01078.26994.28406.+.gnl|VLSCI|Pgi_AFR5B_1_contig000047	Pgi_F0185_01856.31587.30175.-.gnl|VLSCI|Pgi_F0185_contig000128	Pgi_F0566_01846.34911.36323.+.gnl|VLSCI|Pgi_F0566_contig000177	Pgi_F0568_01632.58364.56952.-.gnl|VLSCI|Pgi_F0568_contig000119	Pgi_F0569_00365.23004.21592.-.gnl|VLSCI|Pgi_F0569_contig000016	Pgi_F0570_01700.31855.30443.-.gnl|VLSCI|Pgi_F0570_contig000117	Pgi_W4087_01017.34929.36341.+.gnl|VLSCI|Pgi_W4087_contig000072	Pgi_YH522_00733.21016.22428.+.gnl|VLSCI|Pgi_YH522_contig000023	Pgu_DSM15663_01470.132831.131422.-.gnl|VLSCI|Pgu_DSM15663_contig000063	high-frequency
952		PG0401	phosphodiesterase	1541	ANCHOR	22	22	PG0401.439396.437855.-	Pgi_ATCC33277_01519.1751085.1752626.+	Pgi_TDC60_01380.1576605.1575064.-	Pgi_SJD2_00003.1761.3302.+	Pgi_11A_01091.6100.4559.-.gnl|VLSCI|Pgi_11A_contig000062	Pgi_13_1_00550.36512.34971.-.gnl|VLSCI|Pgi_13_1_contig000013	Pgi_5_9_01353.25381.26922.+.gnl|VLSCI|Pgi_5_9_contig000054	Pgi_3A1_00655.171368.169827.-.gnl|VLSCI|Pgi_3A1_contig000018	Pgi_3_3_01461.87418.85877.-.gnl|VLSCI|Pgi_3_3_contig000060	Pgi_49417_01424.33788.32247.-.gnl|VLSCI|Pgi_49417_contig000047	Pgi_7BTORR_00968.97442.98983.+.gnl|VLSCI|Pgi_7BTORR_contig000036	Pgi_84_3_00882.139044.137503.-.gnl|VLSCI|Pgi_84_3_contig000026	Pgi_A7A1_28_00972.172983.171442.-.gnl|VLSCI|Pgi_A7A1_28_contig000016	Pgi_AFR5B_1_01077.25345.26886.+.gnl|VLSCI|Pgi_AFR5B_1_contig000047	Pgi_F0185_01857.33236.31695.-.gnl|VLSCI|Pgi_F0185_contig000128	Pgi_F0566_01845.33262.34803.+.gnl|VLSCI|Pgi_F0566_contig000177	Pgi_F0568_01633.60013.58472.-.gnl|VLSCI|Pgi_F0568_contig000119	Pgi_F0569_00366.24653.23112.-.gnl|VLSCI|Pgi_F0569_contig000016	Pgi_F0570_01701.33504.31963.-.gnl|VLSCI|Pgi_F0570_contig000117	Pgi_W4087_01016.33280.34821.+.gnl|VLSCI|Pgi_W4087_contig000072	Pgi_YH522_00732.19367.20908.+.gnl|VLSCI|Pgi_YH522_contig000023	Pgu_DSM15663_01471.134478.132937.-.gnl|VLSCI|Pgu_DSM15663_contig000063	high-frequency
480		PG0403	hypothetical protein	308	ANCHOR	22	22	PG0403.439851.439543.-	Pgi_ATCC33277_01518.1750630.1750938.+	Pgi_TDC60_01381.1577060.1576752.-	Pgi_SJD2_00002.1306.1614.+	Pgi_11A_01092.6555.6247.-.gnl|VLSCI|Pgi_11A_contig000062	Pgi_13_1_00551.36967.36659.-.gnl|VLSCI|Pgi_13_1_contig000013	Pgi_5_9_01352.24926.25234.+.gnl|VLSCI|Pgi_5_9_contig000054	Pgi_3A1_00656.171823.171515.-.gnl|VLSCI|Pgi_3A1_contig000018	Pgi_3_3_01462.87873.87565.-.gnl|VLSCI|Pgi_3_3_contig000060	Pgi_49417_01425.34243.33935.-.gnl|VLSCI|Pgi_49417_contig000047	Pgi_7BTORR_00967.96988.97296.+.gnl|VLSCI|Pgi_7BTORR_contig000036	Pgi_84_3_00883.139499.139191.-.gnl|VLSCI|Pgi_84_3_contig000026	Pgi_A7A1_28_00973.173438.173130.-.gnl|VLSCI|Pgi_A7A1_28_contig000016	Pgi_AFR5B_1_01076.24890.25198.+.gnl|VLSCI|Pgi_AFR5B_1_contig000047	Pgi_F0185_01858.33691.33383.-.gnl|VLSCI|Pgi_F0185_contig000128	Pgi_F0566_01844.32807.33115.+.gnl|VLSCI|Pgi_F0566_contig000177	Pgi_F0568_01634.60468.60160.-.gnl|VLSCI|Pgi_F0568_contig000119	Pgi_F0569_00367.25108.24800.-.gnl|VLSCI|Pgi_F0569_contig000016	Pgi_F0570_01702.33959.33651.-.gnl|VLSCI|Pgi_F0570_contig000117	Pgi_W4087_01015.32825.33133.+.gnl|VLSCI|Pgi_W4087_contig000072	Pgi_YH522_00731.18912.19220.+.gnl|VLSCI|Pgi_YH522_contig000023	Pgu_DSM15663_01472.134929.134621.-.gnl|VLSCI|Pgu_DSM15663_contig000063	high-frequency
1102		PG0404	hypothetical protein	338	ANCHOR	22	22	PG0404.440196.439858.-	Pgi_ATCC33277_01517.1750285.1750623.+	Pgi_TDC60_01382.1577405.1577067.-	Pgi_SJD2_00001.961.1299.+	Pgi_11A_01093.6900.6562.-.gnl|VLSCI|Pgi_11A_contig000062	Pgi_13_1_00552.37312.36974.-.gnl|VLSCI|Pgi_13_1_contig000013	Pgi_5_9_01351.24581.24919.+.gnl|VLSCI|Pgi_5_9_contig000054	Pgi_3A1_00657.172168.171830.-.gnl|VLSCI|Pgi_3A1_contig000018	Pgi_3_3_01463.88218.87880.-.gnl|VLSCI|Pgi_3_3_contig000060	Pgi_49417_01426.34588.34250.-.gnl|VLSCI|Pgi_49417_contig000047	Pgi_7BTORR_00966.96643.96981.+.gnl|VLSCI|Pgi_7BTORR_contig000036	Pgi_84_3_00884.139844.139506.-.gnl|VLSCI|Pgi_84_3_contig000026	Pgi_A7A1_28_00974.173783.173445.-.gnl|VLSCI|Pgi_A7A1_28_contig000016	Pgi_AFR5B_1_01075.24545.24883.+.gnl|VLSCI|Pgi_AFR5B_1_contig000047	Pgi_F0185_01859.34036.33698.-.gnl|VLSCI|Pgi_F0185_contig000128	Pgi_F0566_01843.32462.32800.+.gnl|VLSCI|Pgi_F0566_contig000177	Pgi_F0568_01635.60813.60475.-.gnl|VLSCI|Pgi_F0568_contig000119	Pgi_F0569_00368.25453.25115.-.gnl|VLSCI|Pgi_F0569_contig000016	Pgi_F0570_01703.34304.33966.-.gnl|VLSCI|Pgi_F0570_contig000117	Pgi_W4087_01014.32480.32818.+.gnl|VLSCI|Pgi_W4087_contig000072	Pgi_YH522_00730.18567.18905.+.gnl|VLSCI|Pgi_YH522_contig000023	Pgu_DSM15663_01473.135274.134936.-.gnl|VLSCI|Pgu_DSM15663_contig000063	high-frequency
1501		PG0409	hypothetical protein	821	ANCHOR	22	22	PG0409.441589.442410.+	Pgi_ATCC33277_01515.1748896.1748075.-	Pgi_TDC60_01384.1578801.1579622.+	Pgi_SJD2_01998.2244869.2244048.-	Pgi_11A_01095.8367.9188.+.gnl|VLSCI|Pgi_11A_contig000062	Pgi_13_1_00557.43482.44303.+.gnl|VLSCI|Pgi_13_1_contig000013	Pgi_5_9_01349.23184.22363.-.gnl|VLSCI|Pgi_5_9_contig000054	Pgi_3A1_00662.178285.179106.+.gnl|VLSCI|Pgi_3A1_contig000018	Pgi_3_3_01465.89581.90402.+.gnl|VLSCI|Pgi_3_3_contig000060	Pgi_49417_01428.36083.36904.+.gnl|VLSCI|Pgi_49417_contig000047	Pgi_7BTORR_00964.95251.94430.-.gnl|VLSCI|Pgi_7BTORR_contig000036	Pgi_84_3_00886.141312.142133.+.gnl|VLSCI|Pgi_84_3_contig000026	Pgi_A7A1_28_00976.175186.176007.+.gnl|VLSCI|Pgi_A7A1_28_contig000016	Pgi_AFR5B_1_01073.23147.22326.-.gnl|VLSCI|Pgi_AFR5B_1_contig000047	Pgi_F0185_01861.35429.36250.+.gnl|VLSCI|Pgi_F0185_contig000128	Pgi_F0566_01841.31066.30245.-.gnl|VLSCI|Pgi_F0566_contig000177	Pgi_F0568_01637.750.1571.+.gnl|VLSCI|Pgi_F0568_contig000120	Pgi_F0569_00370.934.1755.+.gnl|VLSCI|Pgi_F0569_contig000017	Pgi_F0570_01705.750.1571.+.gnl|VLSCI|Pgi_F0570_contig000118	Pgi_W4087_01012.31063.30242.-.gnl|VLSCI|Pgi_W4087_contig000072	Pgi_YH522_00728.17151.16330.-.gnl|VLSCI|Pgi_YH522_contig000023	Pgu_DSM15663_01476.137022.137843.+.gnl|VLSCI|Pgu_DSM15663_contig000063	high-frequency
2096	mutL	PG0412	DNA mismatch repair protein MutL	1856	ANCHOR	22	22	PG0412.451530.449674.-	Pgi_ATCC33277_01513.1742827.1744683.+	Pgi_TDC60_01386.1584872.1583016.-	Pgi_SJD2_01015.1155239.1157095.+	Pgi_11A_01097.14685.12829.-.gnl|VLSCI|Pgi_11A_contig000062	Pgi_13_1_00559.49535.47679.-.gnl|VLSCI|Pgi_13_1_contig000013	Pgi_5_9_01347.16866.18722.+.gnl|VLSCI|Pgi_5_9_contig000054	Pgi_3A1_00664.184356.182500.-.gnl|VLSCI|Pgi_3A1_contig000018	Pgi_3_3_01467.95650.93794.-.gnl|VLSCI|Pgi_3_3_contig000060	Pgi_49417_01430.42401.40545.-.gnl|VLSCI|Pgi_49417_contig000047	Pgi_7BTORR_00962.89183.91039.+.gnl|VLSCI|Pgi_7BTORR_contig000036	Pgi_84_3_00888.147382.145526.-.gnl|VLSCI|Pgi_84_3_contig000026	Pgi_A7A1_28_00978.181254.179398.-.gnl|VLSCI|Pgi_A7A1_28_contig000016	Pgi_AFR5B_1_01070.16823.18679.+.gnl|VLSCI|Pgi_AFR5B_1_contig000047	Pgi_F0185_01865.2592.736.-.gnl|VLSCI|Pgi_F0185_contig000129	Pgi_F0566_01837.26521.28377.+.gnl|VLSCI|Pgi_F0566_contig000177	Pgi_F0568_01639.6814.4958.-.gnl|VLSCI|Pgi_F0568_contig000120	Pgi_F0569_00372.7003.5147.-.gnl|VLSCI|Pgi_F0569_contig000017	Pgi_F0570_01707.2418.562.-.gnl|VLSCI|Pgi_F0570_contig000119	Pgi_W4087_01008.26522.28378.+.gnl|VLSCI|Pgi_W4087_contig000072	Pgi_YH522_00726.10832.12688.+.gnl|VLSCI|Pgi_YH522_contig000023	Pgu_DSM15663_01478.143878.142022.-.gnl|VLSCI|Pgu_DSM15663_contig000063	high-frequency
1924		PG0413	hypothetical protein	344	ANCHOR	22	22	PG0413.451871.451527.-	Pgi_ATCC33277_01512.1742486.1742830.+	Pgi_TDC60_01387.1585213.1584869.-	Pgi_SJD2_01014.1154898.1155242.+	Pgi_11A_01098.15026.14682.-.gnl|VLSCI|Pgi_11A_contig000062	Pgi_13_1_00560.49876.49532.-.gnl|VLSCI|Pgi_13_1_contig000013	Pgi_5_9_01346.16525.16869.+.gnl|VLSCI|Pgi_5_9_contig000054	Pgi_3A1_00665.184697.184353.-.gnl|VLSCI|Pgi_3A1_contig000018	Pgi_3_3_01468.95991.95647.-.gnl|VLSCI|Pgi_3_3_contig000060	Pgi_49417_01431.42742.42398.-.gnl|VLSCI|Pgi_49417_contig000047	Pgi_7BTORR_00961.88842.89186.+.gnl|VLSCI|Pgi_7BTORR_contig000036	Pgi_84_3_00889.147723.147379.-.gnl|VLSCI|Pgi_84_3_contig000026	Pgi_A7A1_28_00979.181595.181251.-.gnl|VLSCI|Pgi_A7A1_28_contig000016	Pgi_AFR5B_1_01069.16482.16826.+.gnl|VLSCI|Pgi_AFR5B_1_contig000047	Pgi_F0185_01866.2933.2589.-.gnl|VLSCI|Pgi_F0185_contig000129	Pgi_F0566_01836.26180.26524.+.gnl|VLSCI|Pgi_F0566_contig000177	Pgi_F0568_01640.7155.6811.-.gnl|VLSCI|Pgi_F0568_contig000120	Pgi_F0569_00373.7344.7000.-.gnl|VLSCI|Pgi_F0569_contig000017	Pgi_F0570_01708.2759.2415.-.gnl|VLSCI|Pgi_F0570_contig000119	Pgi_W4087_01007.26181.26525.+.gnl|VLSCI|Pgi_W4087_contig000072	Pgi_YH522_00725.10491.10835.+.gnl|VLSCI|Pgi_YH522_contig000023	Pgu_DSM15663_01479.144216.143875.-.gnl|VLSCI|Pgu_DSM15663_contig000063	high-frequency
1936		PG0414	hypothetical protein	1880	ANCHOR	22	22	PG0414.453742.451862.-	Pgi_ATCC33277_01511.1740615.1742495.+	Pgi_TDC60_01388.1587084.1585204.-	Pgi_SJD2_01013.1153027.1154907.+	Pgi_11A_01099.16897.15017.-.gnl|VLSCI|Pgi_11A_contig000062	Pgi_13_1_00561.51747.49867.-.gnl|VLSCI|Pgi_13_1_contig000013	Pgi_5_9_01345.14654.16534.+.gnl|VLSCI|Pgi_5_9_contig000054	Pgi_3A1_00666.186568.184688.-.gnl|VLSCI|Pgi_3A1_contig000018	Pgi_3_3_01469.97862.95982.-.gnl|VLSCI|Pgi_3_3_contig000060	Pgi_49417_01432.44613.42733.-.gnl|VLSCI|Pgi_49417_contig000047	Pgi_7BTORR_00960.86971.88851.+.gnl|VLSCI|Pgi_7BTORR_contig000036	Pgi_84_3_00890.149594.147714.-.gnl|VLSCI|Pgi_84_3_contig000026	Pgi_A7A1_28_00980.183466.181586.-.gnl|VLSCI|Pgi_A7A1_28_contig000016	Pgi_AFR5B_1_01068.14611.16491.+.gnl|VLSCI|Pgi_AFR5B_1_contig000047	Pgi_F0185_01867.4804.2924.-.gnl|VLSCI|Pgi_F0185_contig000129	Pgi_F0566_01835.24309.26189.+.gnl|VLSCI|Pgi_F0566_contig000177	Pgi_F0568_01641.9026.7146.-.gnl|VLSCI|Pgi_F0568_contig000120	Pgi_F0569_00374.9215.7335.-.gnl|VLSCI|Pgi_F0569_contig000017	Pgi_F0570_01709.4630.2750.-.gnl|VLSCI|Pgi_F0570_contig000119	Pgi_W4087_01006.24310.26190.+.gnl|VLSCI|Pgi_W4087_contig000072	Pgi_YH522_00724.8620.10500.+.gnl|VLSCI|Pgi_YH522_contig000023	Pgu_DSM15663_01480.146087.144207.-.gnl|VLSCI|Pgu_DSM15663_contig000063	high-frequency
1407	ppiC	PG0415	PpiC-type peptidyl-prolyl cis-trans isomerase	1382	ANCHOR	22	22	PG0415.455186.453804.-	Pgi_ATCC33277_01510.1739171.1740553.+	Pgi_TDC60_01389.1588528.1587146.-	Pgi_SJD2_01012.1151583.1152965.+	Pgi_11A_01100.18341.16959.-.gnl|VLSCI|Pgi_11A_contig000062	Pgi_13_1_00562.53191.51809.-.gnl|VLSCI|Pgi_13_1_contig000013	Pgi_5_9_01344.13210.14592.+.gnl|VLSCI|Pgi_5_9_contig000054	Pgi_3A1_00667.188012.186630.-.gnl|VLSCI|Pgi_3A1_contig000018	Pgi_3_3_01470.99306.97924.-.gnl|VLSCI|Pgi_3_3_contig000060	Pgi_49417_01433.46057.44675.-.gnl|VLSCI|Pgi_49417_contig000047	Pgi_7BTORR_00959.85527.86909.+.gnl|VLSCI|Pgi_7BTORR_contig000036	Pgi_84_3_00891.151038.149656.-.gnl|VLSCI|Pgi_84_3_contig000026	Pgi_A7A1_28_00981.184910.183528.-.gnl|VLSCI|Pgi_A7A1_28_contig000016	Pgi_AFR5B_1_01067.13167.14549.+.gnl|VLSCI|Pgi_AFR5B_1_contig000047	Pgi_F0185_01868.6248.4866.-.gnl|VLSCI|Pgi_F0185_contig000129	Pgi_F0566_01834.22865.24247.+.gnl|VLSCI|Pgi_F0566_contig000177	Pgi_F0568_01642.10470.9088.-.gnl|VLSCI|Pgi_F0568_contig000120	Pgi_F0569_00375.10659.9277.-.gnl|VLSCI|Pgi_F0569_contig000017	Pgi_F0570_01710.6074.4692.-.gnl|VLSCI|Pgi_F0570_contig000119	Pgi_W4087_01005.22866.24248.+.gnl|VLSCI|Pgi_W4087_contig000072	Pgi_YH522_00723.7176.8558.+.gnl|VLSCI|Pgi_YH522_contig000023	Pgu_DSM15663_01481.147535.146150.-.gnl|VLSCI|Pgu_DSM15663_contig000063	high-frequency
1246	recQ-1	PG0416	ATP-dependent DNA helicase RecQ	2177	ANCHOR	22	22	PG0416.457400.455223.-	Pgi_ATCC33277_01509.1736957.1739134.+	Pgi_TDC60_01390.1590742.1588565.-	Pgi_SJD2_01011.1149369.1151546.+	Pgi_11A_01101.20555.18378.-.gnl|VLSCI|Pgi_11A_contig000062	Pgi_13_1_00563.55405.53228.-.gnl|VLSCI|Pgi_13_1_contig000013	Pgi_5_9_01343.10996.13173.+.gnl|VLSCI|Pgi_5_9_contig000054	Pgi_3A1_00668.190226.188049.-.gnl|VLSCI|Pgi_3A1_contig000018	Pgi_3_3_01471.101520.99343.-.gnl|VLSCI|Pgi_3_3_contig000060	Pgi_49417_01434.48271.46094.-.gnl|VLSCI|Pgi_49417_contig000047	Pgi_7BTORR_00958.83313.85490.+.gnl|VLSCI|Pgi_7BTORR_contig000036	Pgi_84_3_00892.153252.151075.-.gnl|VLSCI|Pgi_84_3_contig000026	Pgi_A7A1_28_00982.187124.184947.-.gnl|VLSCI|Pgi_A7A1_28_contig000016	Pgi_AFR5B_1_01066.10953.13130.+.gnl|VLSCI|Pgi_AFR5B_1_contig000047	Pgi_F0185_01869.8462.6285.-.gnl|VLSCI|Pgi_F0185_contig000129	Pgi_F0566_01833.20651.22828.+.gnl|VLSCI|Pgi_F0566_contig000177	Pgi_F0568_01643.12684.10507.-.gnl|VLSCI|Pgi_F0568_contig000120	Pgi_F0569_00376.12873.10696.-.gnl|VLSCI|Pgi_F0569_contig000017	Pgi_F0570_01711.8288.6111.-.gnl|VLSCI|Pgi_F0570_contig000119	Pgi_W4087_01004.20652.22829.+.gnl|VLSCI|Pgi_W4087_contig000072	Pgi_YH522_00722.4962.7139.+.gnl|VLSCI|Pgi_YH522_contig000023	Pgu_DSM15663_01482.149749.147572.-.gnl|VLSCI|Pgu_DSM15663_contig000063	high-frequency
1025	clpX	PG0417	ATP-dependent protease ATP-binding subunit ClpX	1235	ANCHOR	22	22	PG0417.458714.457479.-	Pgi_ATCC33277_01508.1735643.1736878.+	Pgi_TDC60_01391.1592056.1590821.-	Pgi_SJD2_01010.1148053.1149288.+	Pgi_11A_01102.21869.20634.-.gnl|VLSCI|Pgi_11A_contig000062	Pgi_13_1_00564.56719.55484.-.gnl|VLSCI|Pgi_13_1_contig000013	Pgi_5_9_01342.9682.10917.+.gnl|VLSCI|Pgi_5_9_contig000054	Pgi_3A1_00669.191540.190305.-.gnl|VLSCI|Pgi_3A1_contig000018	Pgi_3_3_01472.102834.101599.-.gnl|VLSCI|Pgi_3_3_contig000060	Pgi_49417_01435.49585.48350.-.gnl|VLSCI|Pgi_49417_contig000047	Pgi_7BTORR_00957.81999.83234.+.gnl|VLSCI|Pgi_7BTORR_contig000036	Pgi_84_3_00893.154566.153331.-.gnl|VLSCI|Pgi_84_3_contig000026	Pgi_A7A1_28_00983.188438.187203.-.gnl|VLSCI|Pgi_A7A1_28_contig000016	Pgi_AFR5B_1_01065.9639.10874.+.gnl|VLSCI|Pgi_AFR5B_1_contig000047	Pgi_F0185_01870.9778.8543.-.gnl|VLSCI|Pgi_F0185_contig000129	Pgi_F0566_01832.19337.20572.+.gnl|VLSCI|Pgi_F0566_contig000177	Pgi_F0568_01644.14000.12765.-.gnl|VLSCI|Pgi_F0568_contig000120	Pgi_F0569_00377.14187.12952.-.gnl|VLSCI|Pgi_F0569_contig000017	Pgi_F0570_01712.9602.8367.-.gnl|VLSCI|Pgi_F0570_contig000119	Pgi_W4087_01003.19338.20573.+.gnl|VLSCI|Pgi_W4087_contig000072	Pgi_YH522_00721.3648.4883.+.gnl|VLSCI|Pgi_YH522_contig000023	Pgu_DSM15663_01483.151060.149825.-.gnl|VLSCI|Pgu_DSM15663_contig000063	high-frequency
64	clpP	PG0418	ATP-dependent Clp protease proteolytic subunit	686	ANCHOR	22	22	PG0418.459437.458751.-	Pgi_ATCC33277_01507.1734920.1735606.+	Pgi_TDC60_01392.1592779.1592093.-	Pgi_SJD2_01009.1147330.1148016.+	Pgi_11A_01103.22592.21906.-.gnl|VLSCI|Pgi_11A_contig000062	Pgi_13_1_00565.57442.56756.-.gnl|VLSCI|Pgi_13_1_contig000013	Pgi_5_9_01341.8959.9645.+.gnl|VLSCI|Pgi_5_9_contig000054	Pgi_3A1_00670.192263.191577.-.gnl|VLSCI|Pgi_3A1_contig000018	Pgi_3_3_01473.103557.102871.-.gnl|VLSCI|Pgi_3_3_contig000060	Pgi_49417_01436.50308.49622.-.gnl|VLSCI|Pgi_49417_contig000047	Pgi_7BTORR_00956.81276.81962.+.gnl|VLSCI|Pgi_7BTORR_contig000036	Pgi_84_3_00894.155289.154603.-.gnl|VLSCI|Pgi_84_3_contig000026	Pgi_A7A1_28_00984.189161.188475.-.gnl|VLSCI|Pgi_A7A1_28_contig000016	Pgi_AFR5B_1_01064.8916.9602.+.gnl|VLSCI|Pgi_AFR5B_1_contig000047	Pgi_F0185_01871.10501.9815.-.gnl|VLSCI|Pgi_F0185_contig000129	Pgi_F0566_01831.18614.19300.+.gnl|VLSCI|Pgi_F0566_contig000177	Pgi_F0568_01645.14723.14037.-.gnl|VLSCI|Pgi_F0568_contig000120	Pgi_F0569_00378.14910.14224.-.gnl|VLSCI|Pgi_F0569_contig000017	Pgi_F0570_01713.10325.9639.-.gnl|VLSCI|Pgi_F0570_contig000119	Pgi_W4087_01002.18615.19301.+.gnl|VLSCI|Pgi_W4087_contig000072	Pgi_YH522_00720.2925.3611.+.gnl|VLSCI|Pgi_YH522_contig000023	Pgu_DSM15663_01484.151759.151091.-.gnl|VLSCI|Pgu_DSM15663_contig000063	high-frequency
1279		PG0419	hypothetical protein	905	ANCHOR	21	21	PG0419.460697.459792.-	Pgi_ATCC33277_01506.1733705.1734565.+	Pgi_TDC60_01393.1594039.1593134.-	Pgi_SJD2_01008.1146070.1146975.+	Pgi_11A_01104.23851.22946.-.gnl|VLSCI|Pgi_11A_contig000062	Pgi_13_1_00566.58701.57796.-.gnl|VLSCI|Pgi_13_1_contig000013	Pgi_5_9_01340.7699.8604.+.gnl|VLSCI|Pgi_5_9_contig000054	Pgi_3A1_00671.193522.192617.-.gnl|VLSCI|Pgi_3A1_contig000018	Pgi_3_3_01474.104772.103912.-.gnl|VLSCI|Pgi_3_3_contig000060	Pgi_49417_01437.51568.50663.-.gnl|VLSCI|Pgi_49417_contig000047	Pgi_7BTORR_00955.80016.80921.+.gnl|VLSCI|Pgi_7BTORR_contig000036	Pgi_84_3_00895.156550.155645.-.gnl|VLSCI|Pgi_84_3_contig000026	Pgi_A7A1_28_00985.190421.189516.-.gnl|VLSCI|Pgi_A7A1_28_contig000016	Pgi_AFR5B_1_01063.7656.8561.+.gnl|VLSCI|Pgi_AFR5B_1_contig000047	Pgi_F0185_01872.11761.10856.-.gnl|VLSCI|Pgi_F0185_contig000129	Pgi_F0566_01830.17353.18258.+.gnl|VLSCI|Pgi_F0566_contig000177	Pgi_F0568_01646.15984.15079.-.gnl|VLSCI|Pgi_F0568_contig000120	Pgi_F0569_00379.16170.15265.-.gnl|VLSCI|Pgi_F0569_contig000017	Pgi_F0570_01714.11585.10680.-.gnl|VLSCI|Pgi_F0570_contig000119	Pgi_W4087_01001.17355.18260.+.gnl|VLSCI|Pgi_W4087_contig000072	Pgi_YH522_00719.1665.2570.+.gnl|VLSCI|Pgi_YH522_contig000023		high-frequency
413		PG0421	hypothetical protein	857	ANCHOR	22	22	PG0421.461783.460926.-	Pgi_ATCC33277_01505.1732564.1733421.+	Pgi_TDC60_01394.1595126.1594269.-	Pgi_SJD2_01007.1144985.1145842.+	Pgi_11A_01105.24934.24077.-.gnl|VLSCI|Pgi_11A_contig000062	Pgi_13_1_00567.59784.58927.-.gnl|VLSCI|Pgi_13_1_contig000013	Pgi_5_9_01339.6616.7473.+.gnl|VLSCI|Pgi_5_9_contig000054	Pgi_3A1_00673.194819.193962.-.gnl|VLSCI|Pgi_3A1_contig000018	Pgi_3_3_01475.105913.105056.-.gnl|VLSCI|Pgi_3_3_contig000060	Pgi_49417_01438.52655.51798.-.gnl|VLSCI|Pgi_49417_contig000047	Pgi_7BTORR_00954.78933.79790.+.gnl|VLSCI|Pgi_7BTORR_contig000036	Pgi_84_3_00897.157639.156782.-.gnl|VLSCI|Pgi_84_3_contig000026	Pgi_A7A1_28_00986.191506.190649.-.gnl|VLSCI|Pgi_A7A1_28_contig000016	Pgi_AFR5B_1_01062.6569.7426.+.gnl|VLSCI|Pgi_AFR5B_1_contig000047	Pgi_F0185_01873.12844.11987.-.gnl|VLSCI|Pgi_F0185_contig000129	Pgi_F0566_01829.16268.17125.+.gnl|VLSCI|Pgi_F0566_contig000177	Pgi_F0568_01647.17067.16210.-.gnl|VLSCI|Pgi_F0568_contig000120	Pgi_F0569_00380.17257.16400.-.gnl|VLSCI|Pgi_F0569_contig000017	Pgi_F0570_01715.12668.11811.-.gnl|VLSCI|Pgi_F0570_contig000119	Pgi_W4087_01000.16272.17129.+.gnl|VLSCI|Pgi_W4087_contig000072	Pgi_YH522_00718.578.1435.+.gnl|VLSCI|Pgi_YH522_contig000023	Pgu_DSM15663_00011.14055.13198.-.gnl|VLSCI|Pgu_DSM15663_contig000001	high-frequency
2235		PG0423	hypothetical protein	344	ANCHOR	21	21	PG0423.462289.462633.+	Pgi_ATCC33277_01503.1732057.1731713.-	Pgi_TDC60_01396.1595633.1595977.+	Pgi_SJD2_01005.1144477.1144133.-	Pgi_11A_01106.25440.25784.+.gnl|VLSCI|Pgi_11A_contig000062	Pgi_13_1_00569.60291.60635.+.gnl|VLSCI|Pgi_13_1_contig000013	Pgi_5_9_01337.6111.5767.-.gnl|VLSCI|Pgi_5_9_contig000054	Pgi_3A1_00676.196789.197133.+.gnl|VLSCI|Pgi_3A1_contig000018	Pgi_3_3_01477.106420.106764.+.gnl|VLSCI|Pgi_3_3_contig000060	Pgi_49417_01439.53162.53506.+.gnl|VLSCI|Pgi_49417_contig000047	Pgi_7BTORR_00952.78428.78084.-.gnl|VLSCI|Pgi_7BTORR_contig000036	Pgi_84_3_00899.158144.158488.+.gnl|VLSCI|Pgi_84_3_contig000026	Pgi_A7A1_28_00988.192013.192357.+.gnl|VLSCI|Pgi_A7A1_28_contig000016	Pgi_AFR5B_1_01060.6064.5720.-.gnl|VLSCI|Pgi_AFR5B_1_contig000047	Pgi_F0185_01876.13349.13693.+.gnl|VLSCI|Pgi_F0185_contig000129	Pgi_F0566_01828.15762.15418.-.gnl|VLSCI|Pgi_F0566_contig000177	Pgi_F0568_01648.17573.17917.+.gnl|VLSCI|Pgi_F0568_contig000120	Pgi_F0569_00383.19227.19571.+.gnl|VLSCI|Pgi_F0569_contig000017	Pgi_F0570_01717.13173.13517.+.gnl|VLSCI|Pgi_F0570_contig000119	Pgi_W4087_00998.15767.15423.-.gnl|VLSCI|Pgi_W4087_contig000072		Pgu_DSM15663_00012.14560.14904.+.gnl|VLSCI|Pgu_DSM15663_contig000001	high-frequency
955		PG0424	hypothetical protein	665	ANCHOR	20	20	PG0424.462608.463273.+	Pgi_ATCC33277_01502.1731738.1731073.-	Pgi_TDC60_01397.1595952.1596617.+	Pgi_SJD2_01004.1144158.1143493.-	Pgi_11A_01107.25759.26424.+.gnl|VLSCI|Pgi_11A_contig000062	Pgi_13_1_00570.60610.61275.+.gnl|VLSCI|Pgi_13_1_contig000013	Pgi_5_9_01336.5792.5127.-.gnl|VLSCI|Pgi_5_9_contig000054	Pgi_3A1_00677.197108.197773.+.gnl|VLSCI|Pgi_3A1_contig000018	Pgi_3_3_01478.106739.107404.+.gnl|VLSCI|Pgi_3_3_contig000060		Pgi_7BTORR_00951.78109.77444.-.gnl|VLSCI|Pgi_7BTORR_contig000036	Pgi_84_3_00900.158463.159128.+.gnl|VLSCI|Pgi_84_3_contig000026	Pgi_A7A1_28_00989.192332.192997.+.gnl|VLSCI|Pgi_A7A1_28_contig000016	Pgi_AFR5B_1_01059.5745.5080.-.gnl|VLSCI|Pgi_AFR5B_1_contig000047	Pgi_F0185_01877.13668.14333.+.gnl|VLSCI|Pgi_F0185_contig000129	Pgi_F0566_01827.15443.14778.-.gnl|VLSCI|Pgi_F0566_contig000177	Pgi_F0568_01649.17892.18557.+.gnl|VLSCI|Pgi_F0568_contig000120	Pgi_F0569_00384.19546.20211.+.gnl|VLSCI|Pgi_F0569_contig000017	Pgi_F0570_01718.13492.14157.+.gnl|VLSCI|Pgi_F0570_contig000119	Pgi_W4087_00997.15448.14783.-.gnl|VLSCI|Pgi_W4087_contig000072		Pgu_DSM15663_00013.14879.15544.+.gnl|VLSCI|Pgu_DSM15663_contig000001	high-frequency
[truncated: 3,721 more rows]
